# Supplementary material for: Dietary energy alters jejunal microbial function without changing its structure in small-tailed Han sheep
Source: Front Vet Sci. 2026 Mar 5;13:1730873. doi: 10.3389/fvets.2026.1730873 (PMC13021366; doi:10.3389/fvets.2026.1730873)
Supplement: Supplementary file 1 [file Data_Sheet_1.zip]

Archive with 3 entries (2 files):
- Supplementary Data Sheet 1/
- Supplementary Data Sheet 1/Table S1-S3.DOCX
- Supplementary Data Sheet 1/Table S4.XLSX
