# Supplementary material for: Dietary energy alters jejunal microbial function without changing its structure in small-tailed Han sheep
Source: Front Vet Sci. 2026 Mar 5;13:1730873. doi: 10.3389/fvets.2026.1730873 (PMC13021366; doi:10.3389/fvets.2026.1730873)
Supplement: Supplementary file 1 [file Data_Sheet_1.zip › Supplementary Data Sheet 1/Table S4.XLSX]

## Sheet: phylum
Three groups of jejunal microorganisms statistically at various taxonomic levels
phylum	IC1	IC2	IC3	IC4	IC5	IC6	IC7	IC8	IC9	IC10	IC11	IC12	IC13	IC14	IC15	IC16	IC17	IC18	IC19	IC20	IC21	IC22	IC23	IC24	IC25	IC26	IC27	IC28	IC29	IC30
Abditibacteriota	145.212	22.9221	57.3311	14.9875	83.6529	52.9076	0	496.673	26.1837	46.7556	35.4298	15.2016	28.2312	31.9747	21.4621	21.1718	13.562	46.6909	35.1111	40.0431	27.6757	10.473	26.6527	23.0531	14.8565	24.6877	27.769	271.247	34.8433	25.7591
Acidobacteriota	47.596	382.249	327.476	587.191	267.374	437.845	158.675	141.822	331.279	273.721	118.506	462.851	438.069	332.836	514.323	136.15	193.914	59.2837	381.854	51.8457	528.434	31.6061	464.006	545.723	673.77	402.29	430.492	289	334.55	440.783
Actinomycetota	186004	49811.9	125154	102640	68944.3	74255.3	701757	52061.9	70542.3	75286.7	263635	120061	75955.6	89722.7	103209	88096.1	92732.5	41300.5	90881.4	44363.5	77201.2	8618.29	91300.6	93149.6	117555	74282.1	93464.5	62979.7	67764.2	86153.6
Aquificota	5.56433	7.7187	27.9327	5.45968	11.34	17.2616	0	42.4449	9.56725	3.77722	5.92187	3.25343	10.5026	18.1334	3.48531	9.12123	6.39581	15.9091	9.78263	16.2361	6.38942	22.7472	3.62246	8.38845	3.33248	9.05432	3.15632	7.1309	7.38003	1.23458
Armatimonadota	16.2517	7.50014	10.7473	2.59523	3.49788	3.55463	2.10698	84.7358	3.14963	2.38743	89.9003	4.72964	5.73217	15.9946	4.34412	8.4802	30.6657	41.5361	8.18033	37.3893	8.80963	6.31257	3.68871	6.48699	8.94405	6.1767	7.50322	3.54116	8.60317	7.78588
Artverviricota	0.950286	0.586379	0	0	0	0	5.06963	5.39516	0	0	19.6806	0	0	0	0	0	235.328	0.646126	0	0.156511	0	0	0	0	0	0	0	0	0	0
Ascomycota	451.121	44.5155	16.2922	19.2185	29.4763	38.8953	1522.65	4592.58	16.8976	12.6238	4358.89	55.6702	18.3956	34.2415	18.1533	294.788	1320.84	369.98	25.0533	349.941	32.1717	18.4454	23.304	28.618	72.3053	30.0749	60.4971	30.551	35.2412	33.7807
Atribacterota	14.6673	5.99119	7.17206	3.73891	6.39593	5.57687	1.41182	0.807964	4.65473	3.79572	43.6312	3.79403	9.34727	8.17711	3.93578	13.7655	7.43457	18.593	14.3785	17.036	10.5076	7.60306	3.76753	7.9471	5.19589	5.32029	4.49843	2.97445	5.41278	4.65329
Bacillota	146798	597860	501659	614878	576050	637878	147394	383908	557508	674229	229131	627003	637606	620216	670213	321177	525444	229550	599065	267206	614193	680869	624285	612779	612515	595348	600209	633064	579601	563382
Bacteroidota	37363.5	11007.6	60417.4	7618.23	23399.6	14238.6	11708.3	90403.8	20554	6766.8	29554.9	16911.6	43680.3	32322.1	13215	139558	16426.5	60434.6	38473.9	55629.3	37297.1	175817	26074.5	30071.5	20740.3	20825.6	8791.06	26281.3	38190.6	12953.6
Balneolota	13.5836	0.653318	5.21552	0.0970281	3.52639	1.89318	0	2.01101	1.29905	0.146784	2.99778	1.58163	3.55726	2.44212	0.350914	3.35567	0	25.8601	3.39758	21.5368	3.07755	1.06901	2.02521	1.94609	1.01422	1.05061	0.606591	0.219766	3.75473	0.113211
Basidiomycota	43.1178	28.4991	3.41617	5.14667	9.98594	2.18385	270.238	878.763	6.97793	3.58802	1753.57	10.9349	7.37237	5.18041	3.45179	37.7992	335.491	28.5119	3.91036	26.0753	7.10428	1.93504	4.73565	12.9653	92.9511	3.99906	14.1173	2.28687	7.38037	8.4502
Bdellovibrionota	7.32157	12.5285	16.1726	1.14725	8.72436	6.60829	39.0814	138.203	63.3717	1.79394	23.064	5.76155	11.6141	11.6914	2.25829	18.0356	0	15.1816	11.4638	9.46634	8.76101	0.952498	4.41364	8.99333	6.18484	4.22512	1.0629	3.28413	8.53485	10.5082
Blastocladiomycota	7.08769	0.411205	0	0.0568864	0.19579	0	44.1606	52.0102	0.111378	0	122.815	0.608397	0	0.0304257	0	4.2331	29.6694	5.17745	0	4.19228	0.0363035	0	0	0.0961089	1.0216	0.0303973	0	0	0.0193982	0.0485292
Caldisericota	16.9349	4.06897	40.3001	2.5479	1.90087	4.14913	0	2.09406	5.05903	1.26166	50.4305	1.60781	11.4556	6.38117	1.23013	5.91175	0	25.2949	2.35407	23.2065	5.33797	4.43529	3.35894	4.35243	2.7277	4.99796	1.35844	8.27075	5.79689	1.98618
Calditrichota	3.11071	0.186526	2.48055	0.496571	3.69901	1.89761	0	6.80748	2.23658	0.564191	16.7848	0.808086	2.90978	9.31918	0.45949	8.03791	0	10.1219	0.697162	8.41436	1.47365	0.494136	3.11129	1.79103	0.587846	0.662303	0.669777	0.387356	1.85798	0.681245
Campylobacterota	175.591	158.998	459.414	104.272	149.502	135.938	4.63876	452.932	140.529	113.021	228.922	138.348	269.278	200.489	111.443	173.877	12521.5	469.772	193.714	431.445	153.863	572.999	125.604	181.687	100.249	134.567	74.5671	202.022	131.754	91.0692
Candidatus_Absconditabacteria	187.346	8.44896	194.374	10.4814	59.0408	16.1377	1.25605	492.176	45.817	24.2746	160.986	47.7465	79.094	52.3872	18.0699	97.8203	0	469.768	64.6017	421.063	96.1426	46.6959	39.2225	93.3363	61.2975	47.8878	12.4666	47.982	92.8848	7.81283
Candidatus_Aenigmarchaeota	93.187	113.523	64.6768	133.818	134.813	108.251	0	22.8072	158.757	104.461	34.4131	87.4186	48.278	55.1543	79.6823	17.891	73.6621	111.36	76.7863	105.731	76.6287	19.4098	87.1982	79.225	98.9027	128.188	131.021	88.8524	118.7	188.173
Candidatus_Aerophobetes	0.212685	0.116723	0.878202	0.66836	0.848324	0.155025	4.93045	0	0.947474	0.637302	2.12545	1.43595	1.06424	0.698121	1.29868	0	6.34812	0.545903	0.499573	0.188165	4.44566	2.77364	2.00395	2.63203	2.12549	1.45713	2.625	2.67629	1.61976	0.343177
Candidatus_Altiarchaeota	0.733524	0.380228	1.06057	0.746409	0.550726	0.630767	0	0	0.89207	0.352735	1.09424	0.617326	3.08183	1.10035	1.13835	0.86094	0	2.59059	1.59995	2.22708	1.15168	2.61564	1.3026	0.827577	0.371029	0.852804	0.176927	0.722862	0.156335	0.0543183
Candidatus_Amesbacteria	0.107626	0	0.335875	0	0	0.594532	0	3.08966	0.113678	0	0.220275	0	0.0596232	0	0.0348472	0	0	0.0976126	0	0.0945787	0.0353013	0	0	0	0.0884775	0	0	0	0	0
Candidatus_Aminicenantes	5.06104	106.953	91.4246	116.719	111.046	239.476	0	33.7243	157.339	218.105	34.1273	210.569	153.334	208.129	181.999	16.332	90.9993	22.5839	123.354	19.1235	111.892	96.8074	84.8151	137.491	157.442	124.185	125.498	99.9328	111.116	157.09
Candidatus_Andersenbacteria	0	0	0	0	0	0	0	0	0	0	0	0	0	0.132889	0	0	0	0	0	0	0	0	0	0.84802	0	0	0	0	0.18086	0
Candidatus_Auribacterota	0	0.249729	0.117737	0.128327	0.179819	0	0	0	0	0.0945844	0	0.456616	0.275413	0.11359	0.306554	0	0	0.342169	2.11548	0.110511	0.475546	0	0	0.467349	0.119189	0.233129	0.0527769	0.150461	0.629149	0.115645
Candidatus_Azambacteria	0	0	0.1795	0	0	0.11969	0	0	0.133546	0.0656738	0	0	0	0.0370345	0	0.134963	0	1.14084	0	1.50809	0	0	0	0.540613	0	0.33057	0	0.284465	0	0.523217
Candidatus_Bathyarchaeota	14.5898	14.7474	36.1594	17.6884	20.8899	18.9397	8.26274	67.9587	13.9856	14.4046	22.6231	18.2983	23.3383	22.6593	10.9916	92.3932	0	29.9863	12.0294	29.8812	13.3124	9.75418	10.0025	14.3333	17.1449	9.45919	10.2039	14.5653	13.3575	14.7096
Candidatus_Beckwithbacteria	0	0	0.271057	0	0	0	0	0	0	0	0	0	0	0	0	0	0	0	0	0	0	0	0	0	0	0	0	0	0	0
Candidatus_Berkelbacteria	0	0.994804	1.01143	0.309986	0.14746	0.405021	0	0	0.252318	0.314215	0	0	0.436253	1.36258	0.17083	2.39525	0	1.18766	0	0.94215	0.0947179	0	0.10882	0.228059	1.76635	0.127181	0.279573	0.136885	0.0968457	0.114097
Candidatus_Bipolaricaulota	1.8104	0.97852	1.20142	0.70109	1.16617	2.06107	0	0	1.3172	1.85525	4.15954	1.30932	2.18299	1.54523	1.12536	0	0	0.358234	1.43747	0.836478	1.11734	0	0.539681	0.595607	3.83197	0.644446	0.866399	0.865039	0.289252	1.50188
Candidatus_Blackallbacteria	15.1975	0.0704459	0.717498	0.128052	0.475846	0.571739	0	0.051404	0.980687	0.552496	0.165888	1.04712	1.19792	0.949791	0.0837014	5.79847	0	2.56382	0.650127	2.47024	0.870856	0	0.86583	1.29099	0.123793	0.303394	0	0	3.49184	0.0820119
Candidatus_Blackburnbacteria	0	0	0.454337	0	0.10661	0	0	0	0.094298	0	0.183293	0.16379	0.50227	1.76392	0	0.0908482	0	0.390252	0.386727	0.201407	0.175698	0	1.43813	0.225364	0.389779	1.40381	1.38293	0	0	0
Candidatus_Borrarchaeota	0	0	0	0	0	0	0	0	0	0	0	0	0	0.392888	0	0	0	0	0	0	0	0	0	0	0	0	0	0	0	0
Candidatus_Brennerbacteria	0	0	0	0	0	0	0	0.065452	0	0	5.27094	0	0	0	0	0	0	0	0	0	0	0	0	0	0	0	0	0	0	0
Candidatus_Buchananbacteria	0	0.655594	0.165902	0	0.169284	0	0	0	0.55157	0	0	0.0558086	0	0.331391	0.0582574	0.11201	0	0	0	0	0.174367	0.762483	0.407227	0.232991	0	0.576447	0	0.0933628	0.063069	0.0651819
Candidatus_Calescamantes	0	0	0.232969	0	0	0	0	0	0	0	5.45314	0.047712	0.0503553	0.37785	0.297436	0.764535	0	0.259431	0.748578	0.541892	0.137823	0	0.275704	0.102304	0.224174	0.579822	0.352001	0.0943303	0.0637226	0.0295191
Candidatus_Campbellbacteria	1.11381	0	0.785291	0	0	0	0	0	0	0	0	0.230211	0.708241	0.225911	0	0.457374	0	0	0	0	1.72623	0	0.110856	3.55603	0	0.695114	0	0	0.0874215	0
Candidatus_Chisholmbacteria	0	0	0	0	0.200949	0	0	0	0	0	1.03323	0	0	0	0	0	0	0.457866	0	0.295757	0	0	0	0	0	0	0	0	0	0
Candidatus_Cloacimonadota	1148.83	109.918	64.1219	13.7147	18.7406	40.5583	10.0478	91.563	49.7209	16.241	178.739	43.8404	43.1886	52.7882	26.6105	93.1677	30.5212	74.4938	39.6448	69.3513	42.172	81.5266	38.831	33.0258	26.9666	22.7808	19.6734	22.0819	236.586	22.4607
Candidatus_Coatesbacteria	0	0	0	0.153717	0.128718	0.74298	0	0	0.0904944	0	0	0.494441	0	0.175042	0.302015	0	0	0.394879	0.74163	0.132325	0.240667	0	0.895884	0.106296	0.39876	0.0649969	0.135125	0.0838974	0.183966	0
Candidatus_Collierbacteria	0	0	0	0	0	0	0	0	0	0	1.25697	0	0	0	0	0	0	0	0.266041	0	0	0	0.626578	0.0417865	0	0	0	0	0	0
Candidatus_Colwellbacteria	20.7031	2.59256	2.74143	0.408016	2.00427	0.0524709	1.77641	0	5.64479	0.114081	2.26112	5.34835	6.3234	5.79325	0.803079	73.9906	0	4.91702	2.02731	6.01358	7.82095	0.953104	5.95385	2.49252	15.0415	5.46968	1.55304	1.26923	1.44478	0.888401
Candidatus_Cryosericota	0.194923	0.50362	1.27745	0.758016	1.34756	1.51721	0	0	1.79413	1.64452	0.0246599	2.23811	0.919853	2.471	2.32629	0	0	0	1.21479	0.114195	0.838456	0	1.0431	0.715783	0.405185	0.235072	0.127605	1.2001	0.13665	1.0755
Candidatus_Culexarchaeota	0	0	0	0	0	0	0	0	0	0	0	0	0	0.359118	0	0	0	0.0445682	0.246814	0	0.531893	0	0.111788	0.29075	0	0.118524	0.142723	0	0	0
Candidatus_Curtissbacteria	0	0.318076	1.26	0.224089	0.441029	0.815784	0	0	0.32508	0.0639455	0	0.491203	0.153451	0	0.179372	0	0	0.314541	0.513866	0.376008	0.181709	0.130425	0.200381	0.623409	0.151809	0.0742333	0.476746	0.191639	0.194186	0.339632
Candidatus_Dadabacteria	0.859736	0.809397	1.25305	0.904307	1.80302	2.3576	0	0	1.41234	0.627572	5.29633	1.17882	4.5343	2.64249	0.972274	1.63632	0	1.55073	1.20236	1.30596	0.995342	7.30333	1.47327	0.569685	0.55118	1.59649	0.274382	0.98153	0.520496	0.9866
Candidatus_Daviesbacteria	0.757712	1.5148	1.63987	0.924415	0.839342	0.0651256	0	9.60777	1.09093	0	0	0.270049	1.72835	0.598707	0.293166	0.774018	0	3.44846	2.1459	2.03145	1.0056	0	0.706011	1.23512	0.12459	0.942604	0.094883	0	0.33384	0
Candidatus_Delongbacteria	1.98744	0.52311	1.70902	2.37737	1.80361	1.42832	1.41981	0	1.15363	1.10641	1.06582	1.17242	2.00354	2.85932	0.962203	0.708934	0	0.734761	2.29926	0.296276	1.46863	2.82933	1.53318	1.13841	1.36631	1.42902	1.43645	1.87034	1.89037	3.19897
Candidatus_Desantisbacteria	0	0	0	0	0	0	0	0	0	0	6.94812	0	0.274536	0	0	0	0	0	0	0	0	0	0	0	0	0.335077	0	0	0	0
Candidatus_Diapherotrites	28.511	4.72946	8.992	1.76219	2.27636	3.76968	0	30.5579	5.22099	3.2768	8.3417	2.53585	9.21299	6.16983	1.42257	5.39639	0	13.5666	4.0954	11.4209	4.59844	0.755294	19.0494	4.02046	2.12953	2.53413	2.70299	3.34659	7.47153	2.14477
Candidatus_Dormibacteraeota	0	0.162525	0.0690822	0.0376481	0	0.244478	0	0	0.116906	0.114981	0	0.43573	0.183948	0.0855182	0.0984661	0	0	0	0.324284	0.0727186	0.0726071	0	0	0.0363819	0	0.122251	0.888878	0.0574314	0	0
Candidatus_Doudnabacteria	0	1.39498	0.286235	0	2.29119	2.21305	0	64.597	0.0982718	0.130082	0.0439336	0.0985913	0.33297	0.351243	0.25032	5.53846	0	0	2.69499	0	0.51721	0	0	0.992575	0.123527	2.74628	0	0.317542	0.357513	0.19511
Candidatus_Edwardsbacteria	0	0	0	0	0	0	0	0	0.15571	0	0	0	0	0.164299	0.129889	0	0	0.222841	1.15704	0.259098	0	0	0.19241	0	0	0.177786	0	0.0551689	0	0
Candidatus_Eisenbacteria	0.0515214	0	2.30379	0	0.84225	0.357161	0	0	0.303373	0.553248	0	0.872171	0.706176	0.68123	1.49827	0	5.26158	0.144483	0.931975	0.104342	0.780766	0.36075	2.01471	0.883592	0.644603	1.01719	0.065073	0.474295	0.289659	0.485614
Candidatus_Eremiobacterota	2.56256	0.098749	0.0544753	0	0.716202	0.0802272	0.486446	0	0.332146	0.714685	0.888422	0.052025	0	0.63696	1.1564	2.67386	0	0.811461	2.741	0.452764	0.0752171	0.534835	1.27343	0.86498	0.0942604	1.62341	0.135877	0.118992	0.236509	0
Candidatus_Falkowbacteria	3.38424	12.7677	8.83856	1.59538	1.05575	1.01448	0	0	4.6064	0.445947	10.8013	1.57025	7.45362	5.4186	0.761678	13.4125	0	14.3205	4.85027	9.215	15.2435	0.932938	6.79753	8.63782	2.15435	4.84547	0.428826	6.65549	1.13424	0.433304
Candidatus_Fermentibacteria	0.339699	0.171689	1.00218	0.406856	0.634815	1.06593	0	5.74894	0.743878	0.507325	0.626295	0.456774	0.900352	0.906284	1.09415	0.249477	0	0.256527	0.821244	0	0.873793	1.37671	0.508701	0.226768	0	0.79782	0.0469822	1.42806	0.419266	0.247321
Candidatus_Fervidibacteria	0	0	0	0	0	0	0	0	0.0248552	0.0977839	0.123845	0	0	0.0363639	0	0.839287	0	0.213425	0	0.351546	0.0231554	0	0.13383	0	0	0	0	0	0	0
Candidatus_Firestonebacteria	0.911607	0.498136	0.144073	1.35599	0.349148	0.776937	0	0	0.121905	0	0.872096	0.448266	0.456792	0.0364132	0.0373691	33.4386	0	3.28611	0.231876	2.32642	0.454272	0	0.087518	0.443494	0.25937	0	0	0.512374	0.461192	0
Candidatus_Fischerbacteria	6.5119	0	0.199809	0.300238	0	0	0	0	0	0	0.895597	0	0.106408	0.0989389	0	0	0	0.774251	0.107193	0.675168	0.144757	0	0.0485502	0	0.0526344	0	0	0.156946	0.0448849	0.0676416
Candidatus_Freyarchaeota	0	0	0	0	0	0	0	0	0.0921868	0	0	0.0266139	0	0.067436	0.0328329	0	0	0.710138	0.084887	0.853877	0	0	0	0	0	0	0	0	0.106634	0
Candidatus_Geothermarchaeota	0	0	0	0	0	0	0	0	0.0630257	0	0	0	0.034463	0.499278	0	0	0	0.0541185	1.51191	0.104873	0.181143	0	0.188691	0.0408974	0	0	0	0	0.125494	0
Candidatus_Gerdarchaeota	1.26011	0	0.244012	0	0	0	0	0	0	0	0	0.884738	0	0.146934	0.0234715	0	0	1.55286	0	1.33956	0.678717	0	0.027485	0.189079	0	0	0	0.112846	0.149981	0
Candidatus_Giovannonibacteria	0.984274	0	0.679873	0	0	0.144724	0	0	0	0.0794095	0.297424	0.300929	0.03176	0.0295308	0	0	0	0.724847	0	1.28285	0	0	0.043473	0	0.102283	0	0	0	0	0.281177
Candidatus_Glassbacteria	0	0	0	0.483829	0	0	0	0	0	0	0	0	0	0	0.153516	0	0	0	0	0	0	0	0	0	0	0	0	0	0	0
Candidatus_Goldbacteria	0	0.7748	0.59201	0.180825	0	0.651636	0	0	0	0	0	0.0697608	0.723985	0	0	0	0	0.57436	0	0.396142	0.0435917	0	0.756073	0	0.0546282	0	0.0857781	0	0	0
Candidatus_Gottesmanbacteria	0	0	1.78419	0	0	0	0	0	1.55338	0	0	0	0.0647905	0.108221	0.576292	0	0	2.07715	0.59396	1.58162	0.739715	0	0.311175	0.107786	0	0	0	0	0.0719208	0
Candidatus_Gracilibacteria	160.443	6.45924	59.3248	8.06725	20.9856	10.8744	1.20987	115.676	42.3866	10.1583	74.7677	24.7352	53.5525	23.8329	7.75842	53.5604	0	168.698	30.7051	143.055	28.7705	7.98801	16.4938	29.701	26.2213	16.5726	2.2904	20.4976	15.692	5.42222
Candidatus_Gribaldobacteria	0	0	0	0	0	0	0	7.06252	0	0	0	0	0.124597	0.173777	0	0	0	0	0	0	0.147541	0	0.341096	0	0	0	0	0	0	0
Candidatus_Hadarchaeota	0	0.226629	0	0.119345	0.139659	0.16607	0	0	0.247061	0	0	0.0920842	0.0971857	0	0	0	0	0.106072	0	0.154163	0	0	0	0.0576653	0	0.0705216	0.339681	0	0.184477	0
Candidatus_Harrisonbacteria	0	0	0.0768388	0	0	0	0	0	0	0	0	0.268562	1.63681	0.0951202	0	0	0	0	0	0	0.0403797	0	0.0233381	0.0404669	0	0	0	0	0	0
Candidatus_Heimdallarchaeota	40.836	1.08389	2.42631	3.22975	3.71617	2.56686	0	0	1.97401	1.95221	6.93099	3.1258	12.1898	4.66646	1.40701	2.53218	0	9.43622	5.61782	7.34637	1.25551	0.0992135	2.81224	1.4784	2.68402	2.37717	1.66028	2.10144	1.88207	2.27123
Candidatus_Helarchaeota	113.824	104.181	48.9425	129.798	107.626	109.267	0	40.2563	151.972	92.7356	31.1574	63.3418	29.7743	47.5767	75.7665	77.5457	39.564	171.949	63.1318	147.685	52.7877	18.5003	73.0795	56.3015	68.8854	98.6271	106.395	75.5965	88.126	102.293
Candidatus_Hinthialibacterota	0	0.549403	0.764169	2.82611	2.16346	0.933326	0	0.117295	2.77884	2.17723	0	2.32434	2.54281	2.21267	3.05327	5.87643	0	0.255141	3.55193	0.700101	1.33813	0.736061	4.46865	2.21724	2.25114	1.727	0.336318	1.76821	2.3783	1.85409
Candidatus_Hydrogenedentes	3.47072	22.7483	39.8776	20.4414	26.3346	30.6002	0.0277969	0.452095	18.3185	24.534	13.0392	22.1725	64.1145	28.4183	26.8518	74.6888	0	25.7167	20.6444	21.5974	24.6592	7.38828	24.9858	20.2414	19.5359	20.7863	18.8728	25.4507	25.8817	20.6978
Candidatus_Hydrothermae	0.174557	0.104197	0.192097	0	0.28895	0	0	1.13126	0.06192	0.0304503	0	0.0230788	0.585203	2.11169	0.218465	0	0	0.935071	0	1.94892	0.0576853	0	0.166701	0.436909	0.0994609	0.247444	0.0567554	0	0.342612	0.0741725
Candidatus_Hydrothermarchaeota	0.491736	0.171689	0.495835	0	0	0	0	0	0.0220984	0	0	0.8624	0	0.102687	0	0	0	0.0602684	0.157626	0.420445	0.130775	0	0.174965	0.334197	0	0.0252314	0	0	0	0
Candidatus_Jorgensenbacteria	0	0	0	0	0	0.544493	0	0	0	0	0	0	0.347092	0.0493793	0	0	0	0	0.0802484	0	0	0	0.158366	0	0	0	0	0	0	0
Candidatus_Kaiserbacteria	1.94886	2.3037	2.77616	0.441416	1.55665	1.37053	0	0	1.72014	0.883299	1.41282	0.972691	1.1207	2.44285	0.641563	0.541736	0	27.6229	1.24109	24.0781	0.509497	0	1.249	1.29963	0.326279	0.465994	0.0867578	0.898541	1.33448	0.428134
Candidatus_Kapabacteria	0.143501	1.24865	10.2041	0.675535	0.441944	0.424386	0.190997	15.2477	0.303142	0	9.17048	0.24902	0	0.269766	0	0.168359	0	4.44373	0	4.17887	0.530915	0	0.201557	0.952034	2.38413	0.739203	10.3486	2.6506	0.232925	0.122216
Candidatus_Kerfeldbacteria	0	0.796242	0.929999	1.05333	0.231073	1.15027	0	0	0	0.315575	0	0.451332	1.1059	0.167585	1.73427	0.855349	0	0	0	0	1.63163	0	0.922899	1.02899	0.474235	0.966421	0	0.945753	0.479161	0.189679
Candidatus_Komeilibacteria	0	2.06887	0	0.297742	0.174333	0.275635	0	0.933529	0.102942	0.101247	0.0425664	0.547653	0.169342	0.526111	0.473561	0	0	0.193049	1.0547	0.0426455	0.360583	0	0.663297	0.335584	0.138294	0.176304	0.564178	0.502219	1.27382	0.223691
Candidatus_Korarchaeota	0	0.818779	2.17477	0.676566	2.21982	1.26953	0	0	0.549738	0	5.24049	0.54916	0.678845	0.262136	0.333778	2.89872	0	0.384839	0	0.333552	0.310341	5.33714	0.212831	0.806214	0.962926	0.64436	0	0.113786	0.346336	1.11978
Candidatus_Krumholzibacteriota	0	0	0.672667	0.256104	0.567988	0	0	0	0	0.0829328	0	0.0314281	0.0663384	0.116349	0.195025	0	0	0	0	0	0	0	0.0570933	0.039362	0.0984426	0	0	0.312545	0	0.0923177
Candidatus_Kryptonia	2.00712	0.300691	0	1.01871	0.290957	0	10.6689	0	2.30704	2.94613	0.722431	1.81378	0.195363	1.71893	0.804607	0	0	3.27627	1.11198	4.99303	0.462677	0	0.403113	0.0582478	0	0	0.281397	0.182076	1.48533	0
Candidatus_Kuenenbacteria	0	0.493858	0	5.42207	0.103348	3.23896	0	0	0	0	0.0322594	0.0551403	0.407365	0	0	0.103556	0	0.256831	0	0.170301	0	0	0	0	0	0	0	0	0	0
Candidatus_Latescibacteria	39.3172	0.262335	0.266589	0.704432	1.17527	0.370811	0	0.998174	7.48092	1.02822	0.626217	0.378972	9.23432	4.25444	0.820307	0.879577	0	9.73476	1.10682	8.1311	0.450946	2.30577	0.647301	0.66378	0.933435	1.83222	1.9006	0.762907	0.299644	0.239481
Candidatus_Levybacteria	0.231281	1.22034	1.90615	0	0.228997	0.152708	0	0	1.52472	0.0631623	2.58773	0.347277	0.751101	1.01121	0.0566311	0.0757033	0	5.47688	0.883937	6.93711	1.45647	2.14242	0.718133	0.50548	0	0.321796	0.102006	0.824828	0.861409	0.0451891
Candidatus_Lindowbacteria	0	0	0	0	0	0	0	0	0	0	0	0	0	0.0765798	0	0.186051	0	0	3.57193	0.174196	0	0	0.112735	0	0	0	0	0	0	0
Candidatus_Liptonbacteria	0	0	0	0	0	0	0	0	0	0	2.50331	0	0	0	0	0	0	0	0	0	0	0	0	0.262115	0	0.151659	0	0.783043	0	0.115645
Candidatus_Lloydbacteria	6.76024	0.374671	0	0	0.195328	0.0785202	0	5.69028	0	0	0	0	0	0	0	0	0	0	0.652687	0	0.0804771	0	0	0	0	0	0	0	0	0
Candidatus_Lokiarchaeota	16.4998	8.07242	3.368	1.27565	3.13191	10.9591	0	23.1401	4.20471	2.8735	7.4596	1.10858	4.86989	6.05558	1.32454	17.4659	0	19.5973	4.72333	21.6044	9.08461	4.09077	6.19591	7.60886	1.53506	4.72444	3.17866	15.1639	4.61416	1.22954
Candidatus_Magasanikbacteria	0	0.817353	6.10368	0.577474	1.7688	0	0	0.214168	0.154413	0.279693	2.89752	0.563781	3.01701	0.972083	0.0585577	0	0	1.21367	0.362448	0.69285	2.27824	2.7085	0.842308	1.70824	0.377198	0.801421	0	0.281532	0	0.498944
Candidatus_Margulisiibacteriota	13.2047	2.13485	3.41745	0.828078	0.531084	0.183638	0	1.09508	1.87609	1.17446	4.69597	1.84983	2.10646	3.13308	1.07521	8.90778	0	1.41261	2.00632	1.55971	1.05416	3.50055	1.59849	1.36831	1.09605	1.64227	2.55673	2.57413	2.98674	0.441106
Candidatus_Marinimicrobia	3.87069	8.06812	30.8731	1.2589	7.20349	5.66143	11.047	2.55507	4.95405	2.11196	9.47212	3.96751	12.4035	11.3173	4.60813	9.15362	0	34.2578	7.82721	26.8335	10.8168	0.662991	6.94022	12.1799	4.90822	4.70466	2.18628	3.30523	6.71942	1.27049
Candidatus_Marsarchaeota	0	0.5811	0.32016	0.0621586	0	0.372594	0	0	0.135	1.11759	0.277392	0.112842	0.151853	0.691167	0	0	0	3.13152	0.228271	2.86983	0.580844	0	0	0.0829717	0.0747245	0.14692	0.260292	0	0.0640545	0
Candidatus_Mcinerneyibacteriota	0	0.398907	0.135179	0.134095	0	0	0	0	0	0	0	0.278185	0	0	0	0	0	0.649423	0.873916	0	0.569714	0	0.149469	1.94121	0.324086	0.633902	0.254443	0.224762	0	0.49808
Candidatus_Melainabacteria	38826.7	153.4	670.561	119.539	2350.18	144.282	385.683	6260.33	440.449	248.352	1118.41	110.03	210.53	280.051	315.119	380.834	55.0618	2464.31	237.204	2165.86	240.555	147.31	341.677	206.162	133.699	117.455	153.216	189.873	210.43	238.799
Candidatus_Micrarchaeota	1.80551	18.6347	10.3658	19.1669	16.2984	14.0573	0	1.84547	17.1293	12.2078	8.49684	14.0098	11.3162	18.2966	13.3762	10.6811	0	9.11881	12.7241	7.31514	9.36735	0.310521	16.5062	11.3531	8.47394	10.9146	9.43002	10.5188	12.4242	12.167
Candidatus_Microgenomates	3.00918	0.121115	0.417212	0.583751	0.303607	0.300852	0	0	2.56836	1.34802	0	0.0500458	0.213397	1.08659	0.12348	0	8.97563	3.89633	1.21109	3.39884	0.0967077	0	1.06688	0.155238	0.318071	0	0.559914	0	0	0.192915
Candidatus_Moduliflexota	0	0	0.254065	0.0681969	0.0798053	0.12653	3.61578	0	0	0	0.696186	0.368337	0.166604	0.15491	0	0	0	0.701689	0.0839169	0.593932	0.131523	0	0.0760157	0.131807	0.247231	0	0.0647012	0	0.0702769	0.368743
Candidatus_Moranbacteria	10.0254	6.35816	37.2811	2.25465	6.61025	5.87869	11.1506	109.055	8.29096	2.37596	43.6244	4.32779	25.6451	15.8594	5.8734	5.25953	0	24.8573	32.8733	23.1776	13.1073	9.90135	8.05055	7.16494	5.88055	19.6431	1.09511	5.5556	11.3495	2.79736
Candidatus_Muirbacteria	9.55779	0.824322	10.9634	0.706916	2.63631	1.28015	0	10.2354	1.05614	0.160568	8.59223	0.937382	4.74014	8.18154	0.961308	5.63644	0	5.10007	7.11411	3.91114	4.55015	1.11496	2.90568	3.49165	1.48161	5.8902	0.217852	1.31097	4.41198	0.072669
Candidatus_Nanohaloarchaeota	0	0	0.589026	0	0	0	0	0	0	0	0	0	0.0369528	0.137436	1.81796	0	0	0	0	0	0	0	0	0	0	0	0.108872	1.40044	0	0
Candidatus_Nealsonbacteria	0.251198	0.844507	4.01342	0	0.570065	0.086495	0	0	0.332733	0.0698256	0	0.277746	0.78954	0.558803	0	0	0	1.45451	0.314688	1.55403	0.251271	0	0.758469	0.233467	0.414421	0.0449182	0.0673971	0.159002	0.307525	0
Candidatus_Nezhaarchaeota	0	0	0	0	0.32861	0	0	0	0.0726649	0.142937	0	0	0	0	0.0668247	0	0	0	0	0	0.270782	0	0.156503	0	0	0.331866	0	0.963834	0.0723439	0
Candidatus_Nomurabacteria	2.13525	4.59829	20.1849	5.19869	9.8968	9.88041	0	10.1265	4.52683	3.21845	4.00301	10.4671	11.7271	11.9367	3.98163	6.10724	0	13.8198	14.5686	8.91451	5.94121	5.24369	7.03288	4.95222	8.93784	9.05446	2.45152	5.90837	7.40474	3.18772
Candidatus_Odinarchaeota	0	0	0	0	0	0	0	0	0	0	0	0.422405	0	0	0	0	0	0	0	0	0	0	0	0	0	0	0	0	0	0
Candidatus_Omnitrophota	85.192	28.9453	37.1832	6.15784	12.8977	16.2952	0.204819	178.902	11.9757	5.79766	45.6876	18.1695	30.446	24.7242	11.5456	112.517	11.3628	121.698	24.6976	103.849	21.6058	11.1081	14.3092	22.0232	11.1285	11.1642	9.03954	12.8689	16.2878	6.1239
Candidatus_Pacebacteria	64.6017	30.0662	112.233	4.83364	28.0948	18.6936	0.783317	136.801	16.8384	7.42633	43.6384	16.6912	48.4489	42.8337	18.1819	51.1134	0	60.9448	38.7683	53.9953	47.5268	34.5209	25.1458	46.0797	27.2519	24.7414	7.39158	13.1663	29.6375	24.8177
Candidatus_Parcubacteria	5.88478	13.6171	10.4408	0.280403	3.54509	0.702483	9.45362	13.6316	4.1175	1.92654	6.20876	3.86794	6.3924	5.60003	0.999536	7.75172	0	26.4362	2.91457	24.0843	2.3628	0.957332	3.09726	2.95896	1.45391	2.9756	2.06471	1.57091	3.11667	1.47821
Candidatus_Parvarchaeota	1.59936	1.05518	0.154219	0	0	0.122335	0	0	0	0.207913	0	0	0	0	0	0	0	0	0.0811351	0	0.127163	0	0	0.191156	0	0	0	0	0	0.605916
Candidatus_Peregrinibacteria	25.0759	9.42451	22.1577	1.539	7.959	6.37024	7.8919	64.8658	5.31334	1.30634	21.55	4.5313	16.0517	10.7963	2.29858	44.8006	5.86868	87.9023	13.0089	72.0461	12.4065	12.8576	6.14421	8.78616	6.4212	3.7107	1.29924	10.5705	14.4409	0.655571
Candidatus_Poribacteria	248.573	6.39501	3.33881	5.91078	7.39838	2.45741	4.18399	20.1856	3.82649	1.3266	14.6452	7.9455	7.88284	8.0737	4.65655	47.5181	3.08699	22.5821	4.47355	23.1313	7.01514	5.69537	5.25245	2.75664	2.84683	4.61128	5.75049	4.01526	8.63336	3.54844
Candidatus_Portnoybacteria	0.0661169	0.227768	1.69329	0	0.171361	0	0	0	0.0999683	0	0.213608	0.0532279	0.168083	0	0.557556	1.45937	0	0.518906	0.720759	0.525202	0	0	0.0816119	0	0	0.554665	0	0	0.74179	0
Candidatus_Pyropristinus	0	0.292424	0	0.307986	0	0.0714281	0	0	0.079697	0	0.661839	0	0	0	0.142986	0	0	1.49279	0	1.28431	0	0	0.540439	0	0.0930441	0	0.0730497	0	0	0
Candidatus_Raymondbacteria	0	0	0	0	0	0	0.75933	0	0	0	0	0	0	0	0	0	0	0	0	0	0	0	0	0	0	0	0	0	0	0
Candidatus_Riflebacteria	208.706	70.663	588.091	33.4753	129.544	84.7867	15.0802	266.924	97.0764	43.4954	289.951	97.1324	290.038	268.631	49.9182	57.5578	23.059	276.489	224.666	542.762	153.875	21.5143	146.511	168.786	63.4972	85.8044	37.7608	77.6996	142.882	38.1413
Candidatus_Roizmanbacteria	12.2206	3.28225	7.39532	0.641014	1.60643	0.496854	0.372597	22.9091	1.03708	0.494238	3.89406	1.48506	3.98908	0.912326	1.53769	8.68581	7.21689	6.40537	2.31021	6.96093	3.52018	2.83952	0.959662	2.91825	0.451941	0.745166	0.832078	0.920082	1.2684	0.679669
Candidatus_Rokubacteria	0.568715	2.47857	3.45242	3.58332	3.6248	1.7373	1.03775	0	1.81051	3.78899	2.00294	3.05216	4.5357	6.85142	1.93511	0.148338	0	4.46339	2.77929	3.05217	2.45969	44.3309	3.897	4.26137	3.66717	3.50706	6.51092	4.19329	2.38549	1.83713
Candidatus_Saccharibacteria	3173.35	10256.8	11131.9	2056.58	3634.36	2700.07	43.9806	2355.95	4605.5	6085.87	13869.6	5796.23	5617	4638.66	7499.88	6125.42	1408.06	8087.99	13253.7	6951.14	16442.6	4844.22	7008.07	8777.11	10608.8	28245.3	999.778	15949	8583.91	3613.7
Candidatus_Schekmanbacteria	2.10961	1.51122	0.610726	0.596723	0.42528	0	0	0	0	0.0610535	0	0	0	0.802258	0	0	0	0	0	0	3.27703	0	1.15366	1.40422	0	0.721455	0	0.731889	0.175259	0
Candidatus_Shapirobacteria	0	11.1771	3.68695	0.227396	0.34614	0.132985	0	0.45633	0.451465	0.148789	1.18039	0.720643	0.219877	0.989213	1.59648	1.47469	0	2.81727	0.648158	1.79856	1.91225	0.999222	0.634162	2.40916	1.46761	3.05855	0.0410243	0.530836	0.0754507	0.677903
Candidatus_Spechtbacteria	0	0	0.410607	0	0.0963168	0	0	0	0	0	0	0	0	0.12464	0.156692	0	0	0	0	0.212639	0.396835	0	0	0	0.0994609	0.389085	0	0.627784	0.169634	0.0741725
Candidatus_Staskawiczbacteria	1.86194	6.6043	0.866769	0	0.454061	1.04451	0	0	0	0.0512644	2.7341	1.2911	0.536076	0.417348	0.954511	0	0	3.43281	1.28677	2.32524	0.797915	0.0675224	0.784018	0.346981	0.782878	1.97285	0.111839	0.997803	0.118914	0.0879157
Candidatus_Sumerlaeota	11.3429	2.72249	18.908	2.30306	13.0552	31.3583	8.20107	282.266	4.64293	14.6523	23.2523	7.59756	33.8036	25.2962	5.24861	80.0639	5.71176	25.8199	19.8846	18.9631	59.889	1.8021	8.11989	32.1737	10.888	4.94495	1.24147	6.73053	14.6634	3.20778
Candidatus_Sungbacteria	0.433161	0.201448	1.18612	0	0.300156	1.15789	0	1.59885	0	0	0	0	1.40872	0.680635	0.645466	0	0	0.916079	0.16688	0.418369	0.580874	1.04707	0	0.449932	0	0	0	0	0	0.100514
Candidatus_Taylorbacteria	0	0	1.3582	0.0582169	0.272506	0	0	0	0.221772	0	0	0.308017	0.119491	0.840796	0.465582	0.849872	0	1.24915	0.131823	0.348054	0.224551	0	0	0.64865	0.0703504	0.189351	0.371236	0	0.384327	0
Candidatus_Tectomicrobia	0	0	0.445388	0.105615	2.36071	0.0361809	1.07611	0	0.219614	0.372408	0	0.334282	0.971856	1.35286	0.885568	0	0	0.684338	0.0951166	0.0699153	2.01029	0	0.850471	0.764641	0.921401	0.546475	0.0580652	0.123849	0.319609	0.241504
Candidatus_Terrybacteria	0	0	0	0	0	0	0	12.2539	0	0	1.33227	0	0	0	0	0	0	0.0982151	0	0.570975	0	0	0	0	0	0	0	0	0	0
Candidatus_Thermoplasmatota	740.887	112.497	166.798	84.7974	142.548	131.529	5.11587	915.748	177.305	48.4882	171.965	163.1	190.516	225.162	111.73	1196.4	53.214	463.776	252.242	406.951	185.097	73.5719	159.822	169.762	120.551	134.441	74.4733	189.476	400.744	97.8369
Candidatus_Thorarchaeota	9.35453	1.07875	2.13405	0.232339	8.237	13.9051	10.6072	0	1.93894	0.284639	4.3563	1.49682	4.55656	5.78351	0.320312	1.9138	0	13.6978	5.867	12.0348	1.6254	1.58481	2.87223	1.10524	0.32618	0.548604	0	0.492183	2.10104	0.0507312
Candidatus_Uhrbacteria	3.63737	9.47113	11.7315	5.47636	4.72279	4.5002	0	0	6.75953	6.34075	6.55163	5.53517	9.13722	5.38996	8.18177	18.4746	2.25338	25.1058	18.181	21.1302	19.4596	9.1842	11.0718	9.61369	18.756	36.698	1.84109	21.7914	8.66744	6.50419
Candidatus_Verstraetearchaeota	0	0	0	0	0.193971	0	0	9.93042	0	0.168745	0	0.383684	0.0665656	0.187399	0.202647	0	0	1.17858	0.161379	0.570975	0	0	0.438552	0.236981	0.158482	0	0	0	1.13927	0.294658
Candidatus_Vogelbacteria	0	0.300073	0.915244	0.774911	2.62849	0.615075	30.1403	1.28601	0.539861	0.49088	1.30405	0.726981	0.973747	1.6265	0.31067	0.181578	0	0	2.94417	0	1.19111	0.485977	1.25405	1.28915	0.698858	0.544388	0	2.89447	2.10903	0
Candidatus_Wallbacteria	0	0.198797	0.951397	0	1.802	0.400608	4.60634	51.6322	1.82626	0.123976	3.24636	0.228308	0.420527	0.23882	0.381317	0	0	7.82796	1.1286	4.92903	0.291347	0.31368	0.200544	0.0379377	0.0608516	0.178536	0.286651	0.185773	3.35531	0.109745
Candidatus_Wildermuthbacteria	0	0	0.518783	0	0	0	0	1.84626	0	0.514271	0	0	0.287686	0.153828	0	0	0	0.650954	0	0.467984	0.0511476	0	0.0591233	0.350102	0	0	0.763329	0.439831	0	0
Candidatus_Wirthbacteria	0	0.378402	0	0	0	0	0	0	0	0.138064	0.233148	0.104641	0.220877	0	0	0	0	0	0	0	0	0	0	0.52423	0	0	0	0	0	0
Candidatus_Woesearchaeota	39.9905	17.1583	45.3747	7.62771	21.5309	12.8895	4.31141	32.2537	23.2797	5.75999	70.1618	15.129	85.0299	42.1522	19.0365	36.4995	8.72587	165.009	64.106	143.943	24.6046	6.39383	24.4756	23.0344	7.49556	20.8513	13.8576	8.41821	30.7145	7.38439
Candidatus_Woesebacteria	1.48296	1.93655	13.2271	3.58363	1.90725	1.47818	0	0.615419	4.47011	0.851901	9.78769	4.50441	9.58886	4.85933	2.11114	4.60275	0	5.25961	4.36557	3.82758	5.91829	0.351499	2.41448	6.55176	0.504634	2.73388	1.26449	3.15607	2.30115	2.71374
Candidatus_Wolfebacteria	0.140064	0.615294	2.82496	0	0.97687	0	0	0	1.16525	0.323991	0	0.108936	1.59815	2.36167	0.302939	0	0	0.644817	1.97383	0.511509	0.356529	0.0728844	0.28398	0.478672	0.320485	0.414819	0	0.242743	0.555189	0
Candidatus_Woykebacteria	0	0	0	0.106558	0	0	0	2.67452	0	0	1.61976	0.684999	0	0	0.0398603	6.51509	0	0.189415	0	0.388856	0.0635813	0	0	0.0637186	0.128766	1.00661	3.52916	0	0	0
Candidatus_Yanofskybacteria	0	0	0	0	0	0	0	0	1.14444	0	0	0	0.631904	0	0	0	0	0.158317	0.0834401	0.460189	0.181632	0	0.309407	0.626164	0	0	0	0.103442	0	0
Candidatus_Yonathbacteria	0	0	0.623759	0	0.517257	0	0	14.9152	0	0	1.4655	0.248876	0.525328	0.601054	0	0	0	0.36161	0	0.11679	0	0	0.5393	0	0	0	0	0	1.298	0
Candidatus_Zambryskibacteria	0	0.81229	0	0.151069	0	0.0700719	0	0	0.160429	0.153793	0	0.393449	0.187725	0.234712	0.147535	0	0	0.413269	0	0	0.0728368	0	0	0.748901	0.36511	0.549519	0.268798	0.236438	0.716719	0.426177
Chlamydiota	110.111	22.4066	57.4767	34.0331	39.3333	31.6547	18.5255	130.809	28.9518	27.2068	270.807	26.4904	33.496	47.7062	34.7694	28.7968	130.888	135.39	45.1445	120.573	113.278	14.6654	46.3691	31.9096	32.2748	31.9522	48.8093	47.5053	60.2425	27.0665
Chlorobiota	26.3508	4.82217	14.7265	3.19838	4.88283	3.8769	1.10456	19.8832	6.04461	2.06697	7.77491	3.39005	6.86454	5.08846	3.14392	33.4656	0	21.6991	2.75539	18.7502	4.85904	6.80514	1.67631	4.09241	1.12718	1.54769	2.30466	5.14306	6.8414	4.82176
Chloroflexota	453.347	1762.59	7501.94	1410.85	2675.07	2117.55	585.16	1698.49	2375.28	1348.77	1322.47	1750.87	9041.93	6199.5	1768.05	1994.05	5905.95	729.973	5536.08	701.35	3678.98	476.013	4054.76	3729.74	3287.48	5608.5	1515.37	1724.94	2200.78	1594.32
Chrysiogenota	0.69823	0	0.326852	0.078003	0.273842	0.150631	0	0	0.0840342	0	0	0.0601858	2.26304	0.270873	0	0	15.9418	0.519107	0.600071	0.457432	1.14668	4.71182	0	0.226139	1.1025	0	0.15405	0.247697	0	0.140588
Chytridiomycota	64.8821	21.0174	103.127	2.57301	12.7524	112.847	442.52	650.73	6.23263	17.7703	1081.24	13.4188	17.7996	10.1912	8.24104	36.9239	556.483	519.175	21.3549	457.918	14.4921	15.8396	8.81692	15.5382	68.2427	9.51926	14.0879	11.642	22.9452	13.1359
Coprothermobacterota	0	0	0	0	0.0527016	0	0	0	0.094298	0	16.2265	0.0702933	0.0366739	0	0	0	0	0.404856	0.16625	0.392273	0.217136	0	0.100398	0.87042	0.163266	0.638686	0	0	0	0
Cossaviricota	0.81974	0.418292	0.22499	0	0.163344	0.763165	0	0.47105	0	0	0	0.0461575	0	0.141055	0.265736	0.345921	0	0	0	0	0	0.0364959	0	0	0	2.3633	35.5974	0	0.0362252	0.503159
Cressdnaviricota	3952.27	4.01992	118.706	4.14684	18.7626	36.8681	571.685	37.3796	21.183	2.52814	1032.53	3.78642	5.83899	6.01863	6.58727	4.3948	0	1287.38	8.62377	1119.97	20.9229	16.7717	182.497	11.3552	4.59702	370.263	1.59306	331.274	20.7316	3.05952
Cryptomycota	2.0757	0.163763	0	0	0	0	5.68168	5.94125	0	0	29.8035	0.0176745	0	0	0	0	0	0.665653	0.17277	0.071871	0.0279326	0	0.0777938	0	0.284236	0	0	0	0	0
Cyanobacteriota	4571.05	66.6471	126.095	36.0311	320.695	60.1781	405.733	2547.22	111.941	146.159	823.259	55.1441	73.2827	85.1427	66.5313	150.322	228.679	524.058	56.6151	454.746	86.0789	96.0025	73.8034	66.5347	69.4841	50.759	47.1946	71.9297	64.4367	33.3401
Deferribacterota	43.1541	12.5328	9.17123	12.4995	3.91082	14.5165	0.0694922	39.069	7.88848	7.59992	61.9695	14.6062	8.13951	9.68577	6.83551	9.19091	0	19.2136	11.698	15.903	17.7985	8437.6	8.12265	13.3131	9.62359	5.99826	9.02199	5.68599	13.4202	3.99667
Deinococcota	3.26646	1.9499	13.5781	2.72149	0.73691	4.17807	0	0.492335	2.0002	3.30771	6.37004	2.40161	7.34769	3.27831	3.57424	1.04794	14.0539	9.1413	3.52375	6.65803	12.1388	17.685	3.22553	11.4183	1.43506	5.51534	1.41163	12.5395	2.78613	1.18345
Dictyoglomota	0.241973	0.141202	0.724314	1.57398	0.429721	0.753266	0	0	0	0	0	0	1.67879	0.583625	0.0873861	0	0	0.0477803	0	0	0.37032	0.508322	0.85463	1.6828	0.265229	0	0	0	0	0.1434
Duplornaviricota	0	0	0	0	0.168264	0	0	396.234	0	0	4.91352	0.106456	0	0	0	0	0	0	0	0	0.0382333	0	0	0	0	0	0	0	0.0374382	0.0521008
Elusimicrobiota	2111.81	481.591	734.091	180.607	345.795	374.533	1732.39	2623.2	394.582	93.4446	1642.45	275.518	693.978	630.645	207.305	1910.82	179.614	2151.33	424.828	1870.09	486.791	115.846	486.767	468.564	145.486	222.696	107.991	273.068	492.699	115.05
Euryarchaeota	266361	155778	111361	206995	217307	176960	1705.27	47583.7	247744	169441	128862	137874	71949.8	119725	129463	163643	75588	374562	131601	335817	123364	25111.3	142019	127813	146487	181675	220364	169470	179823	251642
Fibrobacterota	507.643	657.353	585.874	337.968	840.572	1100.62	9.21574	33351.6	776.694	236.666	6478.64	765.298	1370.68	1087.33	982.252	3717.72	557.965	16018	1780.25	13826.5	1268.27	307.431	512.699	1010.77	1183.23	604.803	253.688	626.704	2855.66	305.994
Fusobacteriota	729.138	207.901	284.421	169.43	259.117	230.089	53.6044	627.618	162.71	176.141	221.04	169.494	291.348	217.981	365.895	123.247	137.022	514.213	228.319	435.18	257.602	167.046	189.457	308.763	181.277	239.061	222.555	232.52	190.727	187.828
Gemmatimonadota	14.8163	3.14667	19.3763	1.57812	3.764	3.2291	15.7201	8.88196	2.56045	2.43209	22.4914	3.78872	35.6458	5.32401	3.21652	5.93232	0	7.98846	5.04886	7.655	3.93572	6.34404	3.63748	6.81975	9.92645	2.9963	0.525024	2.81432	9.02008	2.29677
Hofneiviricota	1259.53	9.03567	29.5386	38.0636	19.1865	15.4163	7.97875	247.756	95.5349	21.2151	2486.89	23.8546	12.8968	19.1742	25.9827	23.4266	0	953.068	16.5082	855.179	14.0987	29.3685	19.0814	8.52914	16.0523	11.4666	6.21335	52.9598	62.2015	7.61273
Ignavibacteriota	66.6111	21.6153	88.1075	8.87246	22.9717	18.1123	0.947917	252.304	18.9884	5.30732	41.8587	20.5899	46.3635	41.1612	14.4552	42.2799	1.82894	50.3971	45.1806	46.3855	25.2449	33.2002	21.2516	32.5158	16.3282	13.2413	14.1309	16.4261	20.8126	13.5086
Kiritimatiellota	661.434	1670.31	2096.33	513.787	1554.35	1437.79	52.0762	3096.37	1205.43	440.656	995.74	706.177	1519.23	1396.31	947.574	5289.27	12448.6	1553.5	1915.05	1323.77	1488.48	5744.54	1058.42	1236.31	572.082	660.034	334.65	3933.68	1764	3950.33
Kitrinoviricota	9.32724	0	0	0	0	0.0211285	0	0	0	0	0	0	0	0	0	0	0	0	0	0	0	0	0	0	0	0	0	0	0	0
Lentisphaerota	299.385	665.538	531.328	234.923	393.638	434.832	73.5008	801.287	392.792	209.787	467.291	347.389	575.064	591.438	335.59	3151.11	2286.62	1054.05	582.789	887.206	442.929	603.351	400.634	406.212	259.843	283.433	228.928	398.456	551.336	318.841
Microsporidia	29.0493	0.538832	0.100454	0.457504	2.15251	0.210477	57.2895	1662.29	0.448114	2.5372	117.281	0.813604	0.0330564	0.466859	0.227294	2.23329	0	45.4457	0.367851	37.2944	10.2093	0.153387	1.53975	23.1385	3.0687	2.18041	5.11339	4.28528	2.25558	3.35546
Mucoromycota	1723.18	106.786	17.2048	27.9281	74.5855	27.6661	4267.92	7945.69	29.9039	23.8779	7278.31	65.7481	35.4045	44.9115	21.8083	717.876	1305.74	826.145	22.6089	713.446	31.1208	64.2524	14.9952	38.8623	325.034	19.25	54.9469	28.6166	27.0962	40.8015
Mycoplasmatota	1557.39	791.025	2124.96	422.669	718.128	683.319	3791.67	1404.77	590.359	485.329	1464.6	720.493	1263.83	1122.61	426.091	6067.5	58587.8	2087.67	921.698	1905.43	1176.99	3378.26	971.883	1067.14	538.545	1142.07	595.831	1481.72	1163.61	577.529
Myxococcota	23.2952	15.7124	12.4401	8.29321	12.9815	8.57377	0.791476	82.8229	11.6127	5.85468	40.205	13.0012	19.5131	14.1877	10.7363	46.4458	8.28938	24.0097	15.8877	22.0114	25.8306	20.599	19.1512	27.9572	12.6902	16.4189	25.0428	14.6816	18.3053	6.48416
Nanoarchaeota	129.346	21.3533	70.4621	5.1185	25.8428	40.1821	6.92516	148.86	14.9806	8.21311	29.6812	20.5407	42.0264	43.5251	14.4644	77.0977	4.78969	73.8797	39.0325	62.3623	19.8189	8.07521	21.7238	27.6966	13.2936	13.0932	4.11417	15.7606	14.8894	10.4601
Negarnaviricota	0	0	0	0	0	0	0	0	0	0	0	0	0	0	0	0	0	0	0	0	0	0	0	0	0	0	0	0	0.396724	0
Nitrososphaerota	0.84374	14.5187	6.83803	1.21492	3.29387	1.84315	6.29646	6.83847	9.25071	0.679389	18.8006	5.32214	5.68615	7.05111	5.19712	3.58752	0	25.1769	4.34742	20.0352	5.5193	0.0741937	3.02419	5.37916	2.27972	3.89485	1.95778	19.444	3.52141	2.04005
Nitrospinota	2.53885	1.42407	7.47061	0.553623	3.38902	0.716916	4.87898	7.28806	1.62461	0.953733	3.18835	0.32876	2.27585	1.65891	0.42166	5.54569	0	9.25731	3.10821	7.34496	2.16746	2.23529	2.71312	4.13956	0.239737	0.371627	0.385194	2.2641	1.37995	0.662787
Nitrospirota	189.658	7.70069	37.6203	10.7727	16.8305	19.2143	4.89515	13.2707	13.4516	7.84066	64.7097	15.5031	15.1237	21.0247	9.67078	9.31156	22.0181	64.162	15.2647	58.2472	17.0312	31.1395	10.9031	17.7039	17.3178	15.129	9.00786	27.1308	11.2626	11.4771
Nucleocytoviricota	6.08125	49.3858	78.4946	2.21527	6.28211	2.13093	6.20448	8.17051	8.2429	0.987031	17.8468	2.67072	6.09267	6.88154	1.10842	1.65109	3793.32	9.33636	7.30601	7.57096	4.89913	2.43713	4.8597	5.88712	2.31991	2.90589	1.40195	18.1435	3.81667	1.08627
Olpidiomycota	0	0	0	0	0	0	0	0	0	0	2.61832	0	0	0	0	0	0	0	0.419584	0	0	0	0	0	0	0	0	0	0	0
Phixviricota	10051.4	178.282	40.7024	22.7825	51.1741	29.143	59.6452	210.782	66.6479	5.72384	6467.11	21.7528	3.85831	15.9251	8.78014	195.179	22.8879	7680.21	16.4649	6631.98	20.8954	28.9251	33.5818	8.40087	128.911	10.5505	5.86197	33.4747	92.8544	12.0827
Planctomycetota	232.407	1279.54	5100.89	265.669	1366.27	1405.19	80.9385	1524.51	3095.57	331.891	470.997	685.542	1645.49	1466.89	387.793	388.23	1664.62	468.588	1505.17	401.621	867.336	817.354	1066.09	778.329	1102.54	4168.44	259.038	1464.6	1040.49	1216.71
Preplasmiviricota	2.43625	0	6.71788	0	15.4626	4.23181	0	6.39345	0.703301	0.0200489	0.0188229	0.030542	1.3495	0.140935	0.42957	3.04534	0	15.4645	0.563793	13.6827	0.634257	0	0.905838	1.95391	0	0	0	0.573904	0.982799	0
Pseudomonadota	11603.1	3857.89	10431.8	1909.79	4864.12	3421.56	4269.65	20005.8	4615.16	1714.25	16070.4	4972.49	10191.9	5836.42	2552.22	17209.1	44103.2	14782.8	6492.87	12738.2	6296.95	3501.77	4336.47	6697.76	4504.29	6728.53	1902.47	3773.81	6214.01	2369.14
Rhodothermota	0	1.13664	0.701309	0.327589	0.394315	1.43099	1.11275	77.4486	0.914514	0.17906	5.99723	0.344567	0.71602	1.02138	0.28668	0	0	0.56784	0.64179	0.832306	1.97771	0.428897	4.12003	2.27952	0.0277343	0.311451	1.07142	1.38657	1.17994	0.186144
Spirochaetota	4863.61	1604.46	3161.8	1413.14	2626.68	2242.23	1249.85	10023.6	2556.74	1461.48	2969.7	1875.56	3852.49	3428.55	1975.67	6877.8	2940.29	7450.56	3450.26	6804.22	2673.41	32059.8	2776.49	2431.88	1870.04	1938.22	1560.77	2259.29	3268.35	1795.22
Synergistota	407.343	479.4	899.852	592.022	936.557	751.915	43.0094	1363.64	715.308	2393.64	500.007	782.749	729.987	839.112	802.14	1168.86	403.982	775.077	884.53	682.298	697.016	290.381	984.98	685.035	624.752	790.348	975.058	1304.4	832.325	553.327
Thermodesulfobacteriota	766.044	497.536	527.544	456.251	376.979	380.34	59.2982	1074.62	410.839	305.846	457.387	314.186	755.258	496.864	364.777	807.596	2444.6	781.432	571.821	664.938	717.002	717.304	443.17	664.427	476.549	521.575	317.956	4221.8	560.047	253.044
Thermomicrobiota	3.24116	2.66544	2.49907	0.85608	4.20849	0.807996	0.165598	0	1.11224	1.06733	3.14212	0.899914	1.99796	1.6999	2.2644	0	0	18.882	1.31379	17.7802	1.86888	0	1.48089	3.59266	0.911923	1.92802	0.361111	0.85759	1.28332	1.63784
Thermoproteota	27.9925	118.291	41.8789	12.9916	20.6458	22.1339	31.8005	150.374	14.6538	8.99182	54.5651	20.526	41.3775	32.2689	10.2352	46.1443	38.517	66.1119	25.7618	55.0024	26.0224	13.8017	21.6315	22.819	20.0288	18.9715	10.6818	12.96	20.6877	16.6774
Thermotogota	28.1717	73.913	42.5733	52.9582	37.1451	41.2846	0	28.4561	37.8593	32.8036	30.2383	39.6433	42.5521	45.9525	61.1505	24.8661	25.7565	32.5387	51.7086	29.2911	66.9971	36.558	89.0729	88.764	44.7197	38.4618	46.7515	38.2078	62.9512	28.5281
Uroviricota	31764.2	94452.8	39003.9	4799.08	13462.1	9573.61	3574.86	56335.8	11738.4	3960.84	22320.6	11118.1	34020.5	21376.9	6087.36	46570.9	5367.63	50644.1	19685	48859.2	30244.6	6452.1	18892.6	26159.9	8915.01	10357.9	4752.23	8803.65	21576	6528.63
Verrucomicrobiota	342.135	119.715	315.317	135.274	211.429	208.783	66.2985	886.66	149.072	114.642	242.341	190.503	295.763	282.754	205.386	858.406	165.253	360.603	278.275	309.857	277.426	7681.45	273.093	220.774	169.838	165.693	174.114	174.232	327.089	119.346
Zoopagomycota	17.8383	1.85521	0.413826	0.354798	1.30955	0.175777	114.43	87.4072	0.904421	0.741552	357.21	2.11552	1.14715	0.331604	0.0559616	17.5211	30.395	18.2412	0.138017	17.2214	0.356869	0.434749	0.112145	0.608169	6.33502	0.347496	1.33225	0	0.889337	1.05231
candidate_division_CPR1	1.3809	1.22208	16.7116	0	1.79554	3.4578	0	0	2.0951	0.269172	6.91224	0.349518	16.0034	4.93145	0.618135	2.48183	0	23.9636	11.414	20.0845	4.17258	0	0.377436	6.52535	0.909795	1.10717	0.368218	0.812199	0.839773	0
candidate_division_CPR2	0	0	3.2443	1.91541	0	1.77688	0	0	0	0	0	0	0	0	0	0	0	0	0	0	0	0	0	0	0	0	0	0	0	0
candidate_division_CPR3	0	0.456238	0	0	0.0898817	0.050786	0	0	0	0	0	0	0	0	0	0	0	0	0	0	1.01543	0	0	0.678416	0	0	0	0	0	0.0493349
candidate_division_FCPU426	0	0	0.718002	0	0	0	0	0	0	0	0	0.0301916	0	0	0	0	0	0	0	0	0.0754637	0	0	0	0.141854	0	0	0	0	0
candidate_division_LCP-89	0	0	0	0.136134	0	0	0	0	0.164394	0.0583922	0	0.157559	0.0369528	0.034359	0.0215973	0	0	0.0806634	0.240663	0.0390782	0.306302	0	0	0.132038	0.726767	1.16283	0	0.103835	0.093314	0
candidate_division_NC10	0	2.82976	0.118829	0.29347	1.38175	0.284596	0	0	0.246387	2.2187	1.07984	0.175197	1.03073	0.346461	0.301773	3.08564	0	0.0435615	0.303172	0.0422076	0.434612	1.57169	0.816251	0.11909	0.851573	0.401071	0.268311	0	0.27988	0.412072
candidate_division_WOR-3	2.79666	2.6319	7.37842	4.16859	3.59535	2.9898	0	71.5543	1.62293	1.38805	35.0381	4.47582	2.22312	5.99985	1.45371	3.10894	4.00037	13.191	2.59298	13.4435	3.39304	0.199309	4.01716	2.33445	1.11735	2.55415	0.955869	0.499951	3.42719	1.83102
candidate_division_WWE3	5.98716	2.48993	10.4908	1.29795	1.73921	1.62548	0.518875	1.01644	2.90513	3.22904	7.53833	2.70659	7.19782	7.11218	3.09777	19.4903	0	11.4891	7.98712	9.88078	8.43141	3.71664	5.06002	7.33332	3.81353	10.3161	1.43614	4.52617	2.56341	2.06791
candidate_division_Zixibacteria	49.8181	2.02918	2.50543	0.070791	1.97081	2.19657	2.02164	0	10.6317	1.52604	18.926	2.35279	3.88878	3.90609	1.89147	25.7686	9.37561	32.3665	4.64216	25.7606	4.52371	0.337152	2.51748	4.81653	1.87351	4.90353	0.946368	1.83678	2.5811	0.59067
unclassified	102079	8834.84	15552.8	5161.29	11547.9	5991.18	8453.81	38464.1	7278.64	6560.87	12440.7	5927.79	10101.6	8252.67	5323.16	9828.46	3426.32	19576.7	8350.66	18169.3	9349.92	7583.59	6943.03	9843.04	6480.56	5807.65	4753.44	6246.64	8442.7	8571.22

## Sheet: class
class	IC1	IC2	IC3	IC4	IC5	IC6	IC7	IC8	IC9	IC10	IC11	IC12	IC13	IC14	IC15	IC16	IC17	IC18	IC19	IC20	IC21	IC22	IC23	IC24	IC25	IC26	IC27	IC28	IC29	IC30
Abditibacteriia	1.88635	0.291423	0	0	0.229266	0.148609	0	0	0.22965	0.0815413	0	0.173168	0.0652253	0.211113	1.17208	0	0	0.342169	1.18431	0.328903	0	2.27786	0.0892801	0.0774031	0.820906	0	0.376356	0	1.30372	0.0721813
Acidimicrobiia	1.7558	3.77652	10.7016	5.82527	7.61084	3.14085	3.10633	16.8314	6.39142	6.76688	5.98498	4.62962	14.1402	10.6382	4.10398	11.4873	0	3.80191	10.2838	2.44938	10.111	1.45556	6.28571	8.47765	5.26004	4.94254	3.21056	5.51036	8.37057	4.65682
Acidithiobacillia	0.707709	1.56362	5.93471	0.438899	0.773575	0.639663	0	0	0.70207	0.245064	0.0837429	0.507244	1.07946	1.12914	0.117115	0.0641929	0	2.41208	1.83561	1.90952	0.481918	0	0.191459	0.882464	0.344322	0.549624	0.228742	1.20599	0.828241	0.118333
Actinomycetes	184225	5724.45	76670	9434.45	13678.1	15141.4	700477	45941	10085	6845.8	260407	50317.4	14992.9	27483.3	11796.1	70440	71958.3	38349.4	13246.5	41347.4	13983.2	1962.47	11261.3	22681.5	40135.1	17411.6	38586.2	9838.55	11001.4	33917.6
Agaricomycetes	21.2295	10.6024	2.11431	4.41026	7.30559	1.43297	231.261	583.593	5.00633	2.77363	819.545	6.65294	5.31456	4.21207	2.96318	14.5541	92.419	20.934	2.833	17.1163	3.77337	1.91074	3.00542	6.28066	39.6375	3.36749	8.18554	2.19806	4.06748	3.95015
Alphaproteobacteria	5996.6	2417.54	5558.25	783.618	2536.98	1748.35	3049.22	12311.9	2775.5	770.083	8546.22	2362.06	5344.03	3716.12	1230.05	10074.8	8337.14	10891.6	3696.3	9376.19	2596.81	1983.31	2517.5	2681.31	1467.8	1912.63	757.607	1698.89	3336.51	967.439
Anaerolineae	303.147	1635.51	7346.62	1290.07	2524.38	2000.04	253.167	1218.08	2254.32	1246.43	762.578	1620.21	8789.95	6019.71	1633.52	1870.82	5783.97	609.479	5365.95	603.057	3512.44	408.038	3875.83	3561.5	3112.41	5465.79	1360.56	1593.17	2061.77	1474.8
Aquificae	4.88031	7.63614	21.7611	5.45968	9.88585	16.1405	0	42.4449	8.50967	2.93357	5.23797	2.95392	6.42639	14.0751	3.1454	4.60067	6.39581	14.2437	7.78684	14.05	6.06856	19.8153	2.96723	7.52783	3.04913	8.1722	2.9343	6.21632	6.31808	1.04746
Archaeoglobi	1.62247	7.13831	3.52603	0.953076	1.36162	8.35843	0.240406	3.79431	2.81131	2.20926	0.56049	1.91856	4.42684	1.50673	1.58621	0	0	2.45228	0.745336	0.937329	0.603862	0.0956784	1.25759	1.23593	2.74415	1.21981	1.18925	4.71256	3.49486	4.81537
Ardenticatenia	0.817142	0.556999	1.66391	0.605087	1.6053	0.551828	1.72958	0	1.05663	0.426461	0.38954	0.365664	0.510364	2.00738	1.17784	0.0530133	4.66419	0.736375	0.386363	0.448829	0.089908	0	0.705726	0.90348	1.47926	1.47683	2.24896	0.193678	1.41086	0.716435
Arfiviricetes	2782.1	0.977677	4.64038	0.550376	3.01232	6.65167	390.079	14.1617	4.47824	0.835907	657.13	1.08713	1.97887	1.13245	4.60282	4.31994	0	741.202	2.59967	624.307	2.45099	0.230176	0.491031	0.690341	1.76834	0.87926	0.705752	7.85464	6.11907	1.03148
Armatimonadia	0	0	0.207902	0	0.353568	0.350359	0	0	0	0.153793	0	0	0	0	0	3.72412	0	0	0.0834401	0	0	0	0	0	0	0	0	0	0	0
Atractiellomycetes	0.384354	0	0	0	0	0	0	0	0	0	1.89312	0	0	0	0	0	0	1.4143	0	1.50737	0	0	0	0	0	0	0	0	0	0.1434
Atribacteria	0	0.0606771	0.131922	0.558815	0.168264	0.0444633	0	0	0.0561501	0.832156	0	0.0418565	0.0883507	0.405963	0.103275	0	0	0	0	0	0	0	0.181401	0.104846	0.385688	0	0	0.238622	0.217098	0.287625
Bacilli	28240	28624.6	48608.7	7545.46	9587.22	7729.47	86079	105720	9547.03	6359.46	40646	14033.3	32029	15660.8	13185.3	23400.4	111362	29535.2	12727.7	29961.6	30728.7	51385.9	24484.8	30277	10738.1	16422.9	6524.8	25492.3	11808.7	7206.23
Bacteriovoracia	1.39397	2.26668	4.41187	0.570179	0.378632	1.51987	38.2496	1.86561	3.19353	0.435492	0.712396	0.496821	3.33929	2.87801	0.303885	0.346121	0	4.77645	2.12994	2.68728	1.1012	0	0.930034	0.811468	1.10364	1.03327	0.276203	0.719859	1.74872	1.39128
Bacteroidia	36225	10497.7	51436	7369.59	22419.6	13687.1	10388.6	87261.4	19829.5	6512.62	27828.9	16435.2	42075.8	31425.6	12887.2	137959	15675.2	58613.6	37566.6	53790.2	35686.8	174799	25385.3	28884.3	20322.6	20233.7	8555.77	25266.3	36860.8	11866.9
Balneolia	13.5836	0.653318	5.21552	0.0970281	3.52639	1.89318	0	2.01101	1.29905	0.146784	2.99778	1.58163	3.55726	2.44212	0.350914	3.35567	0	25.8601	3.39758	21.5368	3.07755	1.06901	2.02521	1.94609	1.01422	1.05061	0.606591	0.219766	3.75473	0.113211
Bartheletiomycetes	0.257986	0	0	0	0	0	0	0	0	0	0	0	0	0	0	0	0	0	0	0	0	0	0	0	0	0	0	0	0	0
Basidiobolomycetes	2.56417	0	0.306709	0	0.0841321	0.0232104	8.52738	8.86105	0	0.060446	15.9618	0	1.03447	0.101248	0.0559616	0	0	1.47866	0	1.83942	0	0	0.0372626	0.0835487	0.138848	0.0790158	0	0	0.0504035	0
Bdellovibrionia	4.85829	1.67409	9.54356	0.0840455	5.12568	2.36588	0.831785	1.59579	8.54952	0.708578	17.8816	3.5108	4.65717	5.72489	1.83503	17.2022	0	8.73886	4.84398	5.79196	6.6377	0.788387	2.76277	6.83132	4.68107	2.38771	0.717011	1.16822	5.62697	1.70054
Betaproteobacteria	1301.96	405.126	1203.05	334.911	993.359	355.636	197.88	2719.89	405.235	220.219	734.726	579.786	729.809	469.81	338.688	4321.11	1884.23	1591.11	966.208	1366.19	1345.93	702.423	407.986	1325.83	1534.89	3622.68	276.846	602.194	1119.32	562.816
Blastocatellia	0.436756	2.8706	0.128818	0.216955	1.80275	0.61208	68.3472	6.11605	0.464899	0	4.27621	0.705783	1.9685	2.02439	0.0461797	19.9028	0	3.40292	0.791136	1.4606	3.39567	1.56635	3.1281	1.84922	2.10192	1.70873	0.419059	1.75058	0.503103	0.104537
Blastocladiomycetes	2.98664	0.28696	0	0.0244559	0.19579	0	29.4704	44.1032	0.111378	0	94.1199	0.387807	0	0.0304257	0	4.2331	0	2.45184	0	1.2761	0	0	0	0.0961089	0.789613	0.0303973	0	0	0	0.0485292
Caldilineae	5.2872	3.6018	7.47361	5.72232	6.43195	2.32034	0.350518	246.545	4.56369	1.69862	327.27	2.5774	5.63286	2.76969	1.99816	12.3396	0	6.42576	4.42254	4.85237	5.49414	2.17901	3.16004	3.7456	14.5383	2.28145	4.12099	1.41028	3.42114	2.84397
Caldisericia	16.1552	3.99381	40.3001	2.5479	1.47979	4.14913	0	2.09406	4.43828	1.26166	50.4305	1.60781	9.3545	6.33576	1.23013	5.91175	0	25.2949	2.30361	23.2065	5.00915	4.31201	2.41838	3.73474	2.15865	4.37737	1.35844	6.49964	5.32747	1.98618
Calditrichia	3.05631	0.186526	1.93696	0.147339	0.708365	0.691859	0	0	1.36202	0.149996	12.5451	0.808086	0.928335	7.25005	0.338207	0.498954	0	9.55767	0.427704	8.03345	1.47365	0.494136	1.70853	1.79103	0.387542	0.39664	0.288003	0.387356	1.30397	0.341613
Candelariomycetes	0	0	0	0	0	0	0	0	0	0	0.607911	0.217522	0	0	0	0	0	0	0	0	0	0	0	0	0.0534142	0.111058	0.445776	0.143352	0	0
Candidatus_Aquicultoria	0	0.0888741	0.274884	0.286983	0.321056	0.0463237	0	0	0.212983	0.457518	1.75243	0.321267	0.338037	0.261022	0.112821	0	37.1513	0	0.234215	0	0	0	0	0	0.0828841	0.0810593	0	0	0	0
Candidatus_Asgardarchaeia	48.934	0	2.17398	0	0	0	0	0	0	0	0	0	0	0	0	0	0	0.31168	0	0.241627	1.46198	0	0	0	0	0	0	0.126649	0	0
Candidatus_Babeliae	0.60837	0	0.0892625	0	2.27697	0.678054	0	1.06545	0.130032	0.115711	7.76154	0.100639	0	1.91486	0	9.37542	0	0.825358	2.61648	0.769754	0.079367	0	0.211167	0.0613461	0.196885	1.11057	0.17878	1.82862	1.05471	0.4333
Candidatus_Bathyarchaeia	0	0	1.46929	0	0	0	0	0	0	0	0	0	0.272483	0.0844525	0	0.102589	0	0	0.534151	0	0	0	0	0	0	0	0	0	0	0
Candidatus_Borrarchaeia	0	0	0	0	0	0	0	0	0	0	0	0	0	0.392888	0	0	0	0	0	0	0	0	0	0	0	0	0	0	0	0
Candidatus_Brocadiia	18.4394	4.25495	4.22704	3.08853	4.80785	6.13317	0.0806542	8.18722	2.72854	2.46677	11.5098	2.73315	10.1845	10.1994	2.32013	9.8742	0	12.2703	4.60228	11.277	3.60711	5.78976	5.29631	4.02404	3.21807	6.77848	2.04242	4.92874	4.41679	3.23667
Candidatus_Cloacimonadia	0.747016	0.528642	0.117107	0.832583	0	0.596469	0	0	0.956612	0.144639	0.436561	0.0528968	0.190808	0.387275	0.531811	0.671401	0	1.43643	0.444763	2.13722	1.3721	1.43656	0	0	0	0.189744	0.268835	2.96951	1.7059	0.230054
Candidatus_Cryosericia	0.194923	0.50362	1.27745	0.758016	1.34756	1.51721	0	0	1.79413	1.64452	0.0246599	2.23811	0.919853	2.471	2.32629	0	0	0	1.21479	0.114195	0.838456	0	1.0431	0.715783	0.405185	0.235072	0.127605	1.2001	0.13665	1.0755
Candidatus_Culexarchaeia	0	0	0	0	0	0	0	0	0	0	0	0	0	0.359118	0	0	0	0.0445682	0.246814	0	0.531893	0	0.111788	0.29075	0	0.118524	0.142723	0	0	0
Candidatus_Desulfofervidia	34.2081	0	0.208386	0.0852461	4.96169	0.925722	0	2.4868	0.144598	0.0956666	0	0.129702	0	0	0.704173	1.67155	0	0.95998	0.506395	1.34018	0	0	0.760157	0	0.165768	0.156715	0.043382	0	0	0
Candidatus_Fermentibacteria_(class)	0	0	0	0.135619	0	0	0	0	0	0	0	0	0.110438	0	0.645466	0	0	0.120537	0	0	0.130775	0	0	0	0	0	0	0.413767	0	0
Candidatus_Hadarchaeia	0	0.226629	0	0.119345	0.139659	0.16607	0	0	0.247061	0	0	0.0920842	0.0971857	0	0	0	0	0.106072	0	0.154163	0	0	0	0.0576653	0	0.0705216	0.339681	0	0.184477	0
Candidatus_Humimicrobiia	0	0	0	0	0	0	0	0	0	0	0	0	0	0	0	0	0	0	1.7277	0	0	0	0	0	0	0	0	0	0	0
Candidatus_Izimaplasma	11.5668	184.059	53.2554	5.1561	16.598	10.6275	2.95036	52.4193	4.8398	5.36794	22.59	7.00583	58.9872	27.7471	5.93438	16.0951	0	25.7162	23.0807	23.4541	29.3966	6.72371	21.0411	31.4461	8.2903	8.39326	6.87078	4.21272	13.9329	7.13336
Candidatus_Krumholzibacteria	0	0	0.672667	0	0	0	0	0	0	0.0829328	0	0.0314281	0.0663384	0	0	0	0	0	0	0	0	0	0	0.039362	0.0984426	0	0	0	0	0
Candidatus_Lokiarchaeia	3.41863	0	0	0	0	0	0	0	0.396927	0.103843	0	0.118057	0.316586	0.0885422	0.102134	7.88091	0	0.775883	0.231541	0.227128	0.157749	0	0.130345	0.140572	0	0.421924	0	0	0.105115	0
Candidatus_Marinamargulisbacteria	0	0	0	0	0	0	0	0	0	0	0	0	0	0	0	0	0	0	0	0	0	0	0	0	0	0.492011	0.0658297	0	0	0
Candidatus_Mcinerneyibacteria	0	0.398907	0	0	0	0	0	0	0	0	0	0	0	0	0	0	0	0.649423	0	0	0.569714	0	0	1.94121	0	0	0	0	0	0
Candidatus_Methanofastidiosa	14.4837	18.4206	43.1669	14.0534	20.4537	27.7553	0	40.7509	22.2521	19.9444	8.93966	17.9939	32.3755	38.1362	13.5728	13.2963	18.522	23.0847	19.1125	19.2966	14.6491	14.4283	20.4993	16.7614	12.1894	9.9559	6.59041	12.3965	16.5012	8.35991
Candidatus_Methanoliparia	0.21215	0	0.323128	0	0.380006	2.74867	0	0	0.190805	0.0391554	0	0.103727	0.0775418	0.503359	0.0302133	0	0	4.73253	0.133536	4.3311	0.729943	0.0659061	1.53003	0.358593	0.381043	0	0.304159	0.657328	1.17638	0.205204
Candidatus_Methanomethylicia	0	0	0	0	0.193971	0	0	9.93042	0	0.168745	0	0.383684	0.0665656	0.187399	0.0778096	0	0	1.17858	0	0.570975	0	0	0	0.236981	0	0	0	0	1.13927	0.294658
Candidatus_Micrarchaeia	0	0	0	0	0.210014	0	0	0	0.670124	0	0	0	0	0.067943	0	0	0	0	0.331251	0	0.086528	0	0	0	0	0	0	0	0	0
Candidatus_Moduliflexia	0	0	0	0	0	0	0	0	0	0	0	0	0	0	0	0	0	0.701689	0	0.593932	0	0	0	0	0	0	0	0	0	0
Candidatus_Muproteobacteria	0	0	0	0	0	0	0	0	0	0	0	0	0	0	0	0	0	0	0	0	0	0	0	0	0	0	0	0	0	0.348811
Candidatus_Nanoarchaeia	10.2449	14.9692	54.2428	1.3196	10.781	34.0028	6.92516	103.871	6.20267	1.70906	12.341	5.00592	29.886	23.2398	1.60063	60.4984	4.78969	17.9863	20.3885	14.3479	9.68592	4.38995	11.9511	15.5161	4.32532	4.41851	0.591515	1.96495	3.1449	0.733758
Candidatus_Nanohaloarchaea	0.270413	0.436665	0	0	0	0	0	0	0.14281	0	0	0	0.0561767	0	0	0	0	0.245254	0	0.0594078	0	0	0	0.13333	0	0	0.0654492	0	0	0
Candidatus_Nanoperiomorbia	0	0	0.416558	0	0	0	0	0	0.500799	0.375762	0	0	0	0.196444	0	0.339494	0	0.218706	0	0	0.474566	0	0	0	0	0.290811	0	0	0	0
Candidatus_Nanosyncoccalia	18.7166	71.7182	162.282	13.3188	32.7137	39.9662	0	0.568647	68.5068	84.9276	157.03	102.985	90.4173	36.4387	154.601	44.8501	50.6669	102.532	243.282	91.7251	170.227	68.6595	47.2037	98.5642	64.6966	291.204	9.00306	149.956	76.9015	29.5348
Candidatus_Ozemobacteria	0.148042	0	0	0	0	0	0	0	0	0	0	0	0	0.114385	0	0	0	1.1106	0	1.48185	0	0	0.168389	0	0	0.267804	0	0	0.46703	0.0680697
Candidatus_Peribacteria	7.66185	4.74424	10.8335	0.299148	2.8394	3.29881	1.9676	64.8658	1.55339	1.10614	6.89721	0.977847	13.1847	6.67439	0.219087	40.8045	0	13.3871	4.88087	10.4596	8.0854	0.110136	4.34532	5.97907	2.33088	2.00075	0.146893	2.36428	4.46684	0.440269
Candidatus_Poseidoniia	0	0	0	0	0.420028	0	0	0.243428	0	0	1.28231	0	0	0.580913	0.162289	0	0	1.45762	0	1.05911	0	0	0	0	0	0	0	0	0	0
Candidatus_Saccharimonadia	20.5444	102.882	52.7118	31.0564	43.7902	63.6334	0.685738	223.173	25.7101	14.1919	15.5284	23.7539	35.7035	50.4208	31.4974	91.4578	66.7562	15.5499	29.8668	14.9938	31.7927	11.4958	26.6951	23.7281	16.0969	55.0259	12.7527	33.8534	46.5361	13.5086
Candidatus_Sericytochromatia	0.0593673	0	0	0	0	0	0	0	0.0730949	0.015497	1.91417	0.0117454	0.161959	0.553733	0	0	0	1.00803	0.07531	0.637201	0.0293577	0.0632161	1.0091	0	0.146415	0.0539706	0	0	0	0
Candidatus_Sumerlaeia	11.3429	2.24132	18.908	1.82329	12.842	31.0231	0	279.878	4.46995	2.23673	23.2523	7.40372	33.1534	24.1458	4.89403	80.0639	5.71176	25.6722	18.3043	18.8985	59.8384	1.8021	7.81525	31.6428	10.5205	4.7691	0.86298	6.1047	13.3995	3.05718
Candidatus_Termititenacia	10.5049	1.15422	1.31315	0.637635	0.199513	0.124748	0	0	1.15415	0.307255	2.71437	1.05927	0.834875	2.113	0.78201	1.73321	0	0.879649	1.77922	0.64893	0.51411	0.169731	1.22711	0.961227	0.450067	1.15025	0.13973	1.29084	1.71513	0.0302958
Candidatus_Thermofonsia	0.0998712	0.0915672	0	0	0	0	0	0	0.149734	0	0	0.0852632	0.418848	0	0	1.21412	0	0	1.15456	0	0	0	1.60126	0	0	0.0652978	0	0	0.223608	0
Candidatus_Uabimicrobiia	0	0.198424	0.0839688	0.237957	0.171361	0.628282	0	0	0.170517	0.130441	2.34879	0.29659	0.238493	0.277191	0.278778	0	0	0.0813438	0.202713	0	0.123555	0	0.122418	0.0530663	0.276365	0.173059	0.0694645	0.19546	0.150901	0.164954
Candidatus_Vecturitrichia	0	0	0.254065	0.0681969	0.0798053	0.12653	3.61578	0	0	0	0.696186	0.368337	0.166604	0.15491	0	0	0	0	0.0839169	0	0.131523	0	0.0760157	0.131807	0.247231	0	0.0647012	0	0.0702769	0.368743
Caudoviricetes	31764.2	94452.8	39003.9	4799.08	13462.1	9573.61	3574.86	56335.8	11738.4	3960.84	22320.6	11118.1	34020.5	21376.9	6087.36	46570.9	5367.63	50644.1	19685	48859.2	30244.6	6452.1	18892.6	26159.9	8915.01	10357.9	4752.23	8803.65	21576	6528.63
Chitinispirillia	6.29387	0.252223	2.42415	1.54237	1.27421	0.702405	0	2.99784	0.858221	1.62148	0.246214	0.988571	2.58377	0.980399	1.76145	0.0455477	0	1.6151	4.15476	1.63018	1.58078	2.55348	0.902689	1.60856	1.76793	1.29727	0.514599	2.07202	1.70386	0.391007
Chitinivibrionia	3.18904	0.163779	1.96602	0.371941	1.26395	0.850521	0	0	0.0502156	0.621352	0	3.83625	0.410631	0.4728	0.681234	0	0	6.85857	1.27747	4.75889	1.14428	1.28176	1.44025	1.57671	0.200303	0.250744	0.150969	0.818361	3.12158	0.149375
Chitinophagia	70.6082	22.9979	120.061	14.8972	119.107	46.89	193.825	212.006	24.3756	13.2605	117.174	59.1761	157.382	144.008	34.078	79.342	0	207.052	132.307	173.174	94.6276	17.5746	64.7066	68.9177	64.3	74.4356	18.1914	50.6519	202.04	744.926
Chlamydiia	108.513	21.9855	53.4242	33.887	39.0544	31.6547	18.5255	130.809	27.8175	27.2068	263.131	25.9502	33.3701	46.4883	34.5823	27.4119	130.888	132.9	44.0228	118.356	112.847	14.4884	44.4232	30.7893	31.5881	30.0824	48.5994	47.1901	58.2706	26.798
Chlorobiia	23.4769	4.00208	10.0889	3.19838	4.62619	2.52452	0	19.627	5.4117	1.29916	6.54617	3.29363	5.67078	4.17878	2.3025	33.4656	0	20.028	2.06407	17.5721	3.06958	4.86236	1.46737	3.2919	0.956283	1.54769	2.1306	2.85123	6.25355	3.78461
Chloroflexia	6.94929	3.60218	4.97454	3.03101	3.96571	3.56518	0	0	2.74613	2.97354	9.25089	2.42699	2.61729	3.31034	2.60684	5.4568	0	2.67135	1.75539	2.27641	1.61363	0.969078	1.7884	1.75249	2.98025	1.39888	0.769631	0.610332	1.65841	2.45897
Chrymotiviricetes	0	0	0	0	0.168264	0	0	396.234	0	0	4.91352	0.106456	0	0	0	0	0	0	0	0	0.0382333	0	0	0	0	0	0	0	0.0374382	0.0521008
Chrysiogenetes	0.69823	0	0.326852	0.078003	0.273842	0.150631	0	0	0.0840342	0	0	0.0601858	2.26304	0.270873	0	0	15.9418	0.519107	0.600071	0.457432	1.14668	4.71182	0	0.226139	1.1025	0	0.15405	0.247697	0	0.140588
Chthonomonadetes	1.20238	1.08922	0.2935	1.17064	1.37513	0.428033	2.10698	27.3352	0.940165	0.693381	69.2004	2.15796	0.973555	2.10537	0.489781	0.819172	30.6657	5.34143	0.476532	3.97152	1.79504	0.33779	0.627846	1.34241	6.62972	1.30639	1.3515	1.05181	1.16787	1.94538
Chytridiomycetes	41.2714	12.7415	79.4723	0.378919	3.00152	1.8295	379.109	373.377	1.36665	1.00761	980.638	5.92036	3.06168	1.20095	0.435578	27.4293	498.357	36.8995	2.09772	33.0476	2.50725	0.94323	0.745996	4.29327	54.3028	0.474756	7.06973	1.35141	3.0734	4.90904
Clostridia	104532	522382	400403	543141	515785	581459	47763.2	244888	498752	614567	171692	565335	557557	550004	605652	264910	329921	179542	538753	217829	536383	589392	551088	535287	561414	524843	553748	476848	519695	508605
Coprothermobacteria	0	0	0	0	0	0	0	0	0.094298	0	16.2265	0.0702933	0	0	0	0	0	0.404856	0	0.392273	0	0	0	0	0	0	0	0	0	0
Coriobacteriia	1771.75	44060.6	48419.9	93158.9	55228	59075.9	1275.78	6044.18	60425.4	68403.4	3189.52	69712.3	60910.2	62194.9	91378.9	17570.9	20719.4	2923.85	77587.7	2994.71	63182.3	6626.26	80001	70429.1	77393.8	56838.8	54858.8	53101.3	56731.5	52215.7
Culicoidibacteria	15.4499	0	0	0	0	0	0	0	1.35067	0.361373	0.455934	0	0	0	0	1.32817	0	2.9069	0	2.03219	0	0	0	0	0	0	0	0	0	0
Cyanophyceae	309.869	38.1275	57.9662	24.2055	45.6747	39.0289	45.3617	355.506	41.9361	23.9544	331.801	35.6802	43.6859	56.5513	31.2034	52.8715	218.116	144.417	34.4703	123.617	53.0931	75.1531	38.8369	41.8413	51.4795	37.0506	33.0949	50.2224	34.8127	28.4864
Cystobasidiomycetes	1.17977	0	0	0	0	0	0	0	0	0	5.43449	0	0	0	0	0	0	0	0	0	0	0	0	0	0	0	0	0	0	0
Cytophagia	403.264	215.056	8048.69	37.7663	493.363	182.18	54.089	768.787	400.912	60.9985	773.457	138.239	594.453	248.715	66.3379	266.416	85.9481	484.455	283.323	442.17	923.508	53.8957	172.085	609.527	63.6122	189.241	24.5063	223.739	147.379	79.5507
Dacrymycetes	1.0054	0	0	0	0	0	0	38.233	0	0	1.07651	0	0	0	0	0	0	0	0	0	0	0	0	0	0	0	0	0	0	0
Deferribacteres	43.1541	12.5328	9.17123	12.4995	3.91082	14.5165	0.0694922	39.069	7.88848	7.59992	61.9695	14.6062	8.13951	9.68577	6.83551	9.19091	0	19.2136	11.698	15.903	17.7985	8437.6	8.12265	13.3131	9.62359	5.99826	9.02199	5.68599	13.4202	3.99667
Deferrisomatia	0	0	0.0372433	0	0	0	0	0	0	0	0.0542778	0	0.0991691	0.0307361	0	0.929501	0	2.10059	0	3.0463	0.704585	0	0	0.235369	0.394442	0.317982	0	0	0	0
Dehalococcoidia	56.0369	54.9739	45.8777	47.4058	67.402	48.0777	0	24.6727	52.8721	45.016	37.0555	60.7895	82.5309	79.5422	69.033	34.6041	20.2945	56.5667	78.7409	44.8195	74.5906	15.2557	79.7236	66.7634	63.1809	54.8068	71.6844	57.8189	63.0961	54.6808
Deinococci	3.26646	1.9499	13.5781	2.72149	0.73691	4.17807	0	0.492335	2.0002	3.30771	6.37004	2.40161	7.34769	3.27831	3.57424	1.04794	14.0539	9.1413	3.52375	6.65803	12.1388	17.685	3.22553	11.4183	1.43506	5.51534	1.41163	12.5395	2.78613	1.18345
Deltaproteobacteria	203.133	117.989	170.717	59.7289	97.0885	80.6205	148.557	131.469	87.7205	83.1527	156.568	84.7807	118.136	113.66	88.4914	310.03	8.19813	124.996	118.674	116.154	116.355	73.095	119.515	130.284	103.383	112.076	62.8881	145.075	101.894	93.6699
Desulfarculia	4.18695	0.170629	0.19437	0	0.165277	0	0	0	0.565788	0.287143	0.835546	0.380452	0.740025	0.836038	0.476994	0	0	0.281108	0.855838	0.586189	0.378373	0	0.622074	0	0.594342	0.159672	0.694179	0.607332	0.510502	0.69741
Desulfobaccia	0	0	0	0	0	0	0	0	0	0	0	0	0	0	0	0	0	0	0	0	0	4.97471	0	0	0	0	0	0	0	0
Desulfobacteria	136.274	25.5545	44.8155	30.8631	27.4612	25.5293	10.9636	107.403	30.0134	19.8975	33.2952	20.091	30.7227	36.7625	18.457	19.409	55.5351	91.7125	25.6941	78.5556	35.6705	25.9875	26.5033	26.9987	33.5961	23.2919	24.2701	29.0014	27.7745	21.4744
Desulfobulbia	31.281	6.58273	37.4087	6.38283	7.55824	15.7367	7.03663	37.6432	7.80797	4.71992	44.6589	9.07617	25.1282	18.2685	8.9114	1.67681	14.6095	41.8893	9.56639	37.2797	10.9808	15.9328	8.73574	9.29638	8.43417	5.99571	7.58199	89.6356	14.104	11.8897
Desulfomonilia	0	0	0	0.511477	0	0	0	0	0	0	0	0	0	0	0	0	0	0	0	0	0	0	0	0	0	0	0	0	0	0
Desulfovibrionia	359.059	400.702	391.604	358.108	259.626	268.065	23.3236	835.906	314.094	218.77	327.082	223.486	609.406	368.54	261.762	678.398	2346	578.157	461.103	488.806	597.743	582.675	324.058	555.89	357.677	413.056	208.886	4008.96	442.575	178.058
Desulfurellia	3.47873	3.04083	7.34382	3.19189	5.66765	1.15135	0	0	7.35078	0.876974	10.0329	19.967	6.59777	4.51422	3.12074	19.1221	0	28.0466	2.03213	24.6706	5.20763	0	4.40524	4.97183	1.41313	3.1731	1.9375	1.3791	3.54493	1.64204
Desulfuribacillia	0.500512	1.59919	2.62687	0.563218	0.350491	1.65827	0	0	0.318256	0.623854	0	0.268881	2.42659	0.647081	0.782552	0	0	0.712786	0	0.439106	2.83385	1.10958	2.51512	2.50946	0.0670783	0.196805	0.245129	0.872131	1.17653	0.235042
Desulfuromonadia	191.678	8.77885	5.40769	3.86302	6.53202	4.23419	0	36.2384	3.92669	4.18801	10.7192	9.12744	7.11672	4.18344	3.71302	19.4867	5.9011	35.9602	6.88306	30.0365	6.7413	15.289	4.00931	7.09533	3.33019	3.69302	1.54751	24.2507	4.8713	2.3733
Dictyoglomia	0.241973	0.141202	0.724314	1.57398	0	0.753266	0	0	0	0	0	0	1.67879	0.583625	0	0	0	0	0	0	0.266642	0.508322	0.85463	1.05939	0.265229	0	0	0	0	0.1434
Dimargaritomycetes	0.991904	0	0	0.031242	0	0	0	4.94412	0	0	22.2381	0.0916408	0	0	0	8.67642	0	0.582931	0	1.25119	0	0	0	0	0.167696	0	0.128667	0	0.690899	0.104976
Dissulfuribacteria	0	0	0	0	2.69366	0	0	0	0	0	0	0	0	0	0	0	0	0	0	0	0	0	0	0	0	0	0	0	0	0
Dothideomycetes	10.8648	2.95582	1.0258	0.936203	1.6214	2.12717	2.75928	327.36	1.1023	1.64211	205.279	2.30358	1.25232	2.02688	1.06439	56.3246	79.6368	7.96159	1.56396	7.1689	1.90203	2.05245	1.03648	0.540118	2.92585	1.52335	2.41948	2.64407	1.63151	2.20938
Ellioviricetes	0	0	0	0	0	0	0	0	0	0	0	0	0	0	0	0	0	0	0	0	0	0	0	0	0	0	0	0	0.396724	0
Elusimicrobia	655.681	357.333	455.501	71.3573	166.285	159.081	13.4178	2088.26	170.47	63.2629	750.82	114.287	302.803	276.926	133.898	511.687	33.3767	819.655	229.01	711.586	268.861	49.1353	216.56	262.185	73.5895	122.294	61.272	97.6534	273.296	70.8867
Endogonomycetes	5.97031	0.156084	0.0608307	0	0.0368494	0.0629054	85.0709	29.956	0.140375	0.0690321	20.7577	0.039798	0	0	0	6.60172	0	1.5991	0.10405	3.37993	0.026155	0	0	0.0640726	0.689734	0	0	0	0.0698776	0.103331
Endomicrobiia	60.8025	21.6452	29.3052	8.01904	23.2011	10.0239	1.12967	44.8831	18.9925	3.71297	27.3567	13.872	18.0278	15.8747	11.767	42.034	12.5659	52.2078	17.4232	44.9475	36.9394	29.6506	12.064	32.7257	10.4469	12.8576	4.90233	17.1788	18.4731	3.56739
Entomophthoromycetes	1.33536	0	0	0.190951	0.111727	0.0885708	10.0042	0.859849	0.122307	0.610876	17.3985	0.246162	0	0	0	0	0	2.268	0	2.79509	0	0	0	0	0	0	0.0905817	0	0	0.0959594
Epsilonproteobacteria	164.541	153.412	415.068	98.7886	135.481	130.581	4.63876	356.956	119.092	110.115	203.304	108.323	223.787	177.504	100.951	128.925	12506	410.673	163.996	380.402	137.417	572.515	112.751	164.643	93.8193	125.821	72.0682	190.053	111.616	86.9312
Erysipelotrichia	2833.22	13878.6	14331.6	16041.5	15930.5	17643.2	1636.37	5716.49	13428.5	15273.2	6428.77	16108.8	16317.9	18685.1	17371.7	7332.83	8881.61	5871.74	13961.3	5450.47	22961.2	9551.03	15504.1	20696.8	17565.1	26544.1	16136.1	27576.1	16850.2	19938.4
Eurotiomycetes	197.057	10.4078	2.45321	2.84691	9.80245	6.19286	755.32	3279.77	5.45427	3.49614	665.078	19.9318	6.12655	14.3122	4.48786	189.744	1082.57	256.69	6.91911	243.207	9.35647	6.78793	6.19389	8.48651	20.5083	7.90378	20.054	10.3188	6.36625	9.22184
Exobasidiomycetes	2.35696	4.3101	0.0703964	0.299439	0.711292	0.210656	4.47443	87.1307	0.381512	0.685297	97.245	0.856426	0.613526	0.090064	0	1.63051	43.8178	0.700501	0.164526	1.06748	1.2406	0	0.145342	2.52107	17.8482	0.0930875	2.35723	0	0.840526	0.958192
Faserviricetes	1259.53	9.03567	29.5386	38.0636	19.1865	15.4163	7.97875	247.756	95.5349	21.2151	2486.89	23.8546	12.8968	19.1742	25.9827	23.4266	0	953.068	16.5082	855.179	14.0987	29.3685	19.0814	8.52914	16.0523	11.4666	6.21335	52.9598	62.2015	7.61273
Fibrobacteria	497.662	656.657	581.355	336.054	837.837	1098.71	9.21574	33348.6	774.046	234.423	6478.05	760.414	1367.3	1085.26	979.809	3717.68	557.965	16009	1773.67	13820.1	1265.23	300.401	510.262	1006.77	1181.07	602.992	253.023	623.813	2849.21	305.454
Fimbriimonadia	0.524312	1.00543	0.522376	0	0.0903944	0	0	0	0.279842	0	0.429905	0.100635	0.169304	0.758974	0.310013	1.03505	0	1.47233	0.50861	0.99368	0.832027	0	0.225958	0.904855	0.0933452	0.152754	0	0.248412	0.366025	0
Flavobacteriia	305.525	99.2977	313.489	60.2944	166.201	118.758	604.445	714.801	111.277	60.9347	332.401	109.223	314.349	180.774	78.4118	609.609	388.875	601.976	171.714	750.554	248.478	309.177	128.726	186.494	97.2468	102.239	62.0032	175.786	202.855	72.0301
Fusobacteriia	728.907	207.013	282.543	168.576	258.288	227.8	53.6044	627.618	161.327	174.458	205.948	167.787	289.605	217.213	365.13	117.479	137.022	496.285	226.697	420.041	255.923	167.046	187.515	307.468	181.083	237.114	217.423	230.207	189.599	187.197
Gammaproteobacteria	4002.43	934.283	3516.84	724.655	1033.34	1194.75	971.727	4530.68	980.63	677.521	6239.9	1864.9	3825.95	1372.44	905.242	2134.51	33698.9	1732.43	1475.68	1490.63	2224.88	766.582	1232.36	2512.93	1273.5	1120.96	819.81	1380.65	1507.82	760.75
Gemmatimonadetes	11.4169	1.1679	3.44727	0.725761	1.40939	0.637751	0	4.15416	1.31068	0.322467	6.07037	1.81667	4.90894	2.54613	0.957578	0	0	0.759523	1.96076	1.30728	1.44471	1.682	1.3119	2.30141	8.04311	1.25539	0.298778	0.610207	1.36915	0.857419
Geoglossomycetes	0.0382201	0	0	0	0.426154	0	0	0	0.0682488	0.402751	4.14716	0.101751	0.107388	0.29955	0.510016	11.4847	0	0	0.243405	0	0	0	0	0.509749	0.0796786	0.233773	0.0625564	0	0.253172	0.05942
Glomeromycetes	68.3044	52.427	1.91806	6.08068	18.2595	1.93182	424.54	1843.04	12.8959	3.68237	4026.22	19.1467	12.1365	6.53685	2.28791	57.5168	957.283	17.6583	4.86795	14.9426	13.9444	4.31367	4.66367	23.121	215.303	4.80876	27.2178	1.10728	13.4987	16.5515
Halobacteria	11.0801	2.74627	2.54354	3.72966	2.127	5.83045	2.21118	17.6543	5.04183	5.13408	8.17409	8.37875	4.46198	7.13378	6.08669	10.7281	20.6839	37.433	9.49074	34.3028	7.83236	5.3873	12.392	6.4922	10.1364	13.1414	18.1964	4.42748	4.30609	15.6414
Harpellomycetes	2.60845	0.139394	0.0844466	0	0.0543421	0	17.3087	0.871792	0.618593	0	41.9844	0.142001	0.0565033	0.0711758	0	0	0	5.84688	0.138017	3.60924	0	0	0	0	1.12312	0.164004	0.227255	0	0.0350383	0.104377
Holophagae	0.0460447	1.83394	2.53339	3.41518	2.16523	2.22815	0	0	4.13667	4.84997	1.09228	4.22221	2.086	5.3366	2.41649	0.575627	0	0	5.20152	0.105954	1.45596	0	3.85534	3.97394	1.73848	2.97652	1.21275	2.25447	2.2743	3.49882
Hydrogenophilia	0	0.148123	2.43913	0.828562	0.286503	0	0	0	0.277085	1.07784	0	0.597303	0.100191	0.139738	0.22849	0	0	0	0.15355	0.0622882	0.121527	0	0	0.12179	0	0.071234	0	0.110338	0.0633941	0.109756
Ignavibacteria	62.8809	18.3015	73.6664	6.76012	18.0515	16.964	0.947917	217.479	17.2305	4.10895	29.7243	14.4381	38.6861	32.8174	9.17149	29.4528	0	39.8759	34.8636	35.7414	19.444	24.7034	17.2363	22.7924	12.5332	9.43818	7.00941	10.3645	14.277	10.8402
Kickxellomycetes	6.26487	0.791439	0.0226698	0.132605	0.125359	0	45.2315	49.9157	0.16352	0	199.106	0.930641	0	0.0912372	0	4.93209	2.28715	6.68589	0	6.26618	0.324175	0	0.0748826	0.39683	3.97598	0.104476	0.697035	0	0.112996	0.655978
Kiritimatiellia	660.635	1669.04	2091.22	512.877	1553.11	1431.31	52.0762	3096.37	1203.52	439.983	992.854	705.146	1510.28	1392.25	946.524	5286.01	12445.2	1552.82	1912.55	1322.9	1487.06	5738.88	1054.52	1234.55	571.914	658.573	333.795	3932.71	1761.14	3950.04
Ktedonobacteria	6.93237	0.963098	5.60873	0.487121	1.00034	2.24662	155.245	30.3496	1.32542	0.0826507	9.09678	0.964711	1.37465	1.35083	0	0.933801	0	3.14302	1.12858	1.66911	1.02992	2.65508	0.791582	2.0403	0.951244	0.688994	1.19409	1.2226	1.09284	1.97031
Lecanoromycetes	0.584768	0.111607	0.827344	0.468018	0	0	47.1155	39.1727	0	0	16.3661	0.25179	0	0	0	0.558152	0	0.665972	1.11981	0	0	0	0.22547	0.120136	0	0	0	0	0.133679	0
Lentisphaeria	286.96	599.678	472.391	194.867	341.869	393.451	64.9412	789.345	359.216	188.504	440.325	321.847	526.534	539.276	296.763	3014.52	1473.07	982.526	522.456	823.697	407.567	372.546	359.524	377.777	230.587	261.071	214.45	333.801	509.89	236.43
Leotiomycetes	2.01986	1.53962	0.645628	0.803293	0.990996	1.76769	8.99477	107.158	0.417944	0.143783	36.3064	1.51291	0.610812	0.840559	0.617089	0	0	3.29347	0.874555	3.62736	0.713221	0.0945828	0.793878	0.977193	6.17766	0.178901	1.47016	0.212933	0.401093	0.858154
Lichinomycetes	0	0	0	0.10949	0.160528	0	0.778313	0.760805	0	0	2.15166	0.0609829	0	0.207734	0	0	0	0	0	0	0	0	0	0	0.178393	0	0	0	0	0
Limnochordia	0.580125	2.40336	4.91553	10.0468	4.23042	5.40769	0	0	2.92294	3.45049	0.218583	2.25874	4.44324	4.55684	3.5984	8.07006	0	6.23057	4.27108	4.16206	2.62594	0.390638	4.24888	5.33891	5.14503	3.70597	1.16638	2.67121	5.35139	0.963346
Longimicrobiia	0.0847489	0	14.8505	0	0.639661	0.49206	0	0	0	0.35999	0.379945	0.333639	29.468	0.264836	0	0	0	0	1.83605	0	0.337278	0.583075	0.974678	0.84436	0	0.104476	0	0	0	0.557667
Magsaviricetes	9.32724	0	0	0	0	0.0211285	0	0	0	0	0	0	0	0	0	0	0	0	0	0	0	0	0	0	0	0	0	0	0	0
Malasseziomycetes	0	0	1.19773	0	0	0	0	0	0	0	23.0144	0	0.199971	0.111561	0	0	0	0	0.241736	0	0	0	0.246347	0.152978	0.37349	0.145106	0	0	0.101222	0
Malgrandaviricetes	10051.4	178.282	40.7024	22.7825	51.1741	29.143	59.6452	210.782	66.6479	5.72384	6467.11	21.7528	3.85831	15.9251	8.78014	195.179	22.8879	7680.21	16.4649	6631.98	20.8954	28.9251	33.5818	8.40087	128.911	10.5505	5.86197	33.4747	92.8544	12.0827
Maveriviricetes	0.99929	0	0	0	0	0	0	6.39345	0	0	0	0	0	0	0	0	0	0.225686	0	0.437343	0.0383607	0	0	0	0	0	0	0	0	0
Megaviricetes	4.67781	41.5235	77.4984	2.03771	4.7574	1.90407	6.20448	6.16034	8.2429	0.66304	17.3827	1.7696	6.09267	6.88154	0.519389	1.20406	0	9.27361	6.9144	7.52808	4.58947	0	4.44757	5.28734	1.8552	1.47071	0.617574	17.8183	3.81667	0.776976
Methanobacteria	265695	155351	110642	206524	216783	176481	1679.45	46446.4	247171	169019	128247	137445	71445.9	119286	129097	162871	75300.5	373416	131165	334822	122934	24656.8	141532	127379	146028	181191	219838	169034	179268	250948
Methanococci	63.6079	38.1423	33.4397	58.9714	67.3441	43.4224	0.0507044	4.41836	63.3482	52.6341	19.6589	51.9362	27.8463	31.5288	36.3049	20.8556	26.1617	84.6546	44.3508	69.315	47.6368	6.9984	46.8039	62.9888	60.3223	67.2668	67.8684	46.8563	61.5218	115.09
Methanomicrobia	269.753	234.204	543.308	238.174	287.775	261.092	21.7086	981.467	314.239	214.491	349.014	237.688	361.76	281.06	203.828	561.483	140.572	617.912	249.718	524.515	256.55	395.596	273.39	234.266	235.038	237.33	236.453	249.803	309.521	335.769
Methanonatronarchaeia	0	0	0	0	0	0	0	0	0.602587	0	0	0	0.311493	0	0	0	0	2.52912	0	0.62668	0	0	0.28608	0	0.46522	0	0	0	0.132241	0
Methanopyri	0	0	0	0	0	0	0	0	0.0863848	0	0	0	0	0	0	0	0	0	0	0	0	0	0	0	0	0	0	0	0.25801	0
Methylacidiphilae	0.0495566	0	1.2592	0	0.258628	0	0	0.505671	0	0.15709	1.42492	0.119061	0.0971857	0.284178	0	0.609832	0	0.0716705	0	0	0.284154	0	0	0.0576653	0	0	0	0.358405	0.151833	0.290676
Microbotryomycetes	1.248	0	0	0	0.427528	0	0	2.6012	0.126051	0	10.5066	0	0	0	0	0	0	0.847324	0	0.282633	0	0	0	0.106788	0.140018	0	0.0618727	0	0.0661207	0.117541
Mixiomycetes	0	0	0	0	0	0	1.50815	0	0	0	0.984603	0	0	0	0	0	0	0	0	0	0	0	0	0	0	0	0	0	0	0
Mollicutes	1325.09	551.506	1799.16	377.759	648.521	612.761	3762.94	1048.03	520.754	421.48	1285.89	654.727	1044.13	997.317	381.197	5975.38	58568.4	1804.9	804.458	1657.6	964.637	1804.11	880.941	900.629	445.864	972.413	560.325	1216.4	1008.53	486.975
Monoblepharidomycetes	2.22311	0.204958	0.28893	0	0.148188	0.154395	18.0218	4.79484	0	0	45.0906	0.0438708	0.109197	0	0	0	0	2.40792	0.222507	0.951767	0.774196	0.187733	0.0201863	0.126044	0.659973	0	0.313676	1.60696	7.49148	0.116902
Mortierellomycetes	10.8564	2.68647	1.27831	0.914449	0.421061	1.47293	122.104	178.374	0.617432	1.22455	193.128	1.99688	0.972078	0.968322	0.0923593	6.35359	71.9112	4.96284	0.302538	6.06813	0.366221	0.23378	1.55616	1.08768	13.46	0.483577	1.56581	0	1.26209	1.28738
Mucoromycetes	1629.51	51.5169	13.9476	20.933	55.8682	24.0332	3636.21	5890.35	16.2501	18.9019	3025.42	44.5647	22.2959	37.2748	19.428	647.158	260.603	798.949	17.2729	684.233	16.784	59.7049	8.7754	14.5896	95.2914	13.9577	25.709	27.5094	12.2656	22.8095
Myxococcia	21.3857	13.1473	7.74762	6.09719	7.92702	6.7995	0.791476	54.6045	8.75664	5.20091	30.8611	10.0196	15.5962	11.6212	8.17056	32.7134	3.72485	21.0516	12.662	19.8456	23.087	19.4928	16.0976	22.0483	6.98915	13.2286	23.0967	12.3711	15.4891	5.05483
Naldaviricetes	0.855022	1.53383	1.13123	1.2152	1.75906	1.36481	2.33944	0.65452	1.5999	0.306316	0.0614282	3.59887	1.82393	2.18684	0.673179	0	3.46786	2.80086	0.885432	2.6427	8.9702	1.57602	1.39187	6.65691	19.4639	14.0486	0.946297	1.63698	3.33276	2.24849
Nanobdellia	0	0	0	0	0	0	0	0	0	0	0	0	0	0	0	0	0	0.650444	0	0.193916	0	0	0	0	0	0	0	0	0	0
Negativicutes	8500.07	2891.74	6044.98	2772.25	3659.42	3968.67	9999.84	18760.6	3571.83	3135.97	4219.17	3972.81	5993.37	4498.55	3881.29	16495.9	59947.7	8712.09	4704.65	7552.77	4337.45	1210.84	4222.59	4118.95	3267.96	6299.97	3232.79	36551.4	4527.14	4026.21
Neocallimastigomycetes	21.3876	8.07089	23.3659	2.19409	9.60267	110.863	45.3886	272.558	4.86599	16.7626	55.5063	7.45458	14.6287	8.99023	7.80546	9.49465	58.1262	479.867	19.0346	423.919	11.2107	14.7086	8.05074	11.1189	13.2799	9.04451	6.70445	8.68363	12.3803	8.10992
Neolectomycetes	0.220667	0	0	0	0	0	2.48398	0	0	0	8.57037	0	0	0	0	0	0	0	0	0	0	0	0	0	0	0	0	0	0	0
Nitriliruptoria	0	0	0	0.171719	0	0	0	0.125032	0.266612	0	8.63233	0.327397	0.0607411	0.470647	0.245184	29.6822	0	1.45986	0.224435	1.07357	0.869677	0.129066	0.287038	0.28878	0	1.66837	0	0.0948216	0.141403	0.154748
Nitrososphaeria	0.267832	10.6975	3.01468	0.372738	1.28821	1.08384	6.29646	5.95438	2.02168	0.238408	11.2229	0.948469	2.96524	5.01285	3.73907	3.46372	0	18.7577	1.08489	15.6097	4.63908	0	0.882848	3.1695	1.25814	0.30972	0.396029	14.6839	2.04745	1.08552
Nitrospinia	0.381819	0	2.18062	0.152517	1.50171	0.257473	0	7.28806	0.27948	0	1.31099	0	0.872102	0.212015	0.160757	0.494827	0	5.40823	1.72757	4.66925	1.04676	2.23529	0.118126	0.296506	0	0	0.12175	0.109016	0.502215	0
Nitrospiria	41.4058	4.41172	29.9402	3.75113	8.66812	6.3024	3.62244	0.382155	6.71539	4.59227	5.97749	9.67425	8.05552	9.4528	6.47557	0.866581	22.0181	26.9684	6.13188	24.4232	11.2175	1.49269	7.15778	11.4361	7.42524	11.602	6.78561	14.5889	7.22363	9.0848
Oligoflexia	1.06932	8.58774	2.21715	0.493024	3.22005	2.72254	0	134.741	51.6286	0.649874	4.47	1.75393	3.61763	3.08852	0.119376	0.487276	0	1.66627	4.4899	0.987108	1.02211	0.164111	0.720837	1.35054	0.40013	0.804135	0.0696886	1.39606	1.15916	7.41635
Oligosphaeria	0	0.352884	0.663184	0	0.217087	0	0	0	0	0	0.320578	0	0.429237	0	0.412028	0	0	0	0.364911	0	0.390582	0	0	0.419384	0.323399	0	0	0.364115	0	0.644013
Olpidiomycetes	0	0	0	0	0	0	0	0	0	0	2.61832	0	0	0	0	0	0	0	0.419584	0	0	0	0	0	0	0	0	0	0	0
Opitutae	140.751	10.3696	17.0924	6.39674	16.3715	7.58135	0	68.1202	11.8165	4.386	41.3971	8.23067	17.5421	13.6471	8.43027	70.9832	21.4663	38.7086	10.3428	35.0521	13.6233	30.3021	16.6207	13.4214	8.149	9.73823	6.23617	9.24123	19.4257	4.20496
Orbiliomycetes	1.33245	0.113598	0	0.0890631	0	0.743598	0	10.5971	0.066059	0	2.55795	0.0325386	0	0.067436	0	0	8.03083	2.05867	0	0.728419	0	0	0	0	0.101921	0	0.0891552	0	0	0.30098
Pezizomycetes	6.20096	1.54602	0.0564409	0.183089	0.274756	0	1.30809	37.9171	0	0	458.212	0.778895	0.14292	0	0	3.39129	0	0.5427	0	1.54247	0.240318	0	0	0.140054	3.69014	0.0501933	0.584538	0	0.545457	0.281385
Phycisphaerae	8.02152	12.1336	32.8194	2.8584	9.04956	11.8164	0.691834	58.627	7.42213	4.48938	20.1376	9.57328	14.4317	11.1027	6.48845	54.6636	2.91035	23.849	7.80009	21.5131	14.2201	9.01518	14.7105	8.83421	6.48542	7.17817	1.6818	7.10164	21.4297	8.35711
Physodermatomycetes	4.10105	0.124246	0	0.0324306	0	0	14.6903	7.907	0	0	28.6949	0.22059	0	0	0	0	29.6694	2.7256	0	2.91618	0.0363035	0	0	0	0.231984	0	0	0	0.0193982	0
Planctomycetia	176.958	1231.13	5016.64	248.383	1338.12	1371.17	6.56084	1416.05	3066.67	315.215	295.112	647.542	1582.92	1418.05	365.595	226.729	1608.86	374.47	1462.4	314.797	824.176	786.681	1024.53	741.705	1064.11	4136.29	245.475	1430.91	992.526	1193.2
Pneumocystomycetes	0.630053	0	0.0445103	0	0.0940467	0.720088	0	19.7623	0.45752	0.122724	12.3927	0	0	0	0.114749	5.77715	26.0512	0.291408	1.43273	0.611289	0	0.788579	0	0.183606	0.818747	0.142468	0.461977	1.99371	10.1674	0.08257
Pokkesviricetes	1.40344	7.86234	0.358357	0.177567	1.52471	0.173112	0	2.01017	0	0.323991	0.464186	0.90112	0	0	0.589034	0.447027	3793.32	0.0627493	0.391612	0.0428827	0.309663	2.43713	0.412124	0.599789	0.464704	1.43518	0.78438	0.325122	0	0.309295
Polintoviricetes	1.43696	0	1.41846	0	0.311353	1.71706	0	0	0.0226661	0.0200489	0.0188229	0.030542	0.868635	0.140935	0.42957	3.04534	0	15.2388	0.356956	13.2453	0.595896	0	0.873783	1.95391	0	0	0	0.573904	0.301198	0
Polyangia	1.06321	2.04061	1.37052	1.71034	4.33744	1.77426	0	23.9108	1.97042	0.519274	8.51114	2.93982	3.84524	2.1376	1.73127	11.8351	4.56453	2.56745	3.18055	1.8634	1.94139	1.10624	2.39544	2.80537	5.06206	3.19027	1.7311	1.8705	2.66861	1.11563
Pucciniomycetes	2.75836	4.90246	0	0.172689	0	0.265192	9.88506	77.6091	0.741814	0.0426667	189.433	0.691517	0.642218	0.324328	0	2.97943	108.234	2.13732	0.251481	4.27565	0.472542	0	0.220637	0.775139	11.3191	0.0548806	1.28656	0	1.25241	0.799467
Quintoviricetes	0.81974	0.418292	0.22499	0	0.163344	0.763165	0	0.47105	0	0	0	0.0461575	0	0.141055	0.265736	0.345921	0	0	0	0	0	0.0364959	0	0	0	2.3633	35.5974	0	0.0362252	0.503159
Repensiviricetes	11.784	0	0	0	0	0	0	0	0	0	0	0	0	0	0	0	0	70.6948	0	63.4928	0	0	0	0	0	0	0	0	0	0
Revtraviricetes	0.950286	0.586379	0	0	0	0	5.06963	5.39516	0	0	19.6806	0	0	0	0	0	235.328	0.646126	0	0.156511	0	0	0	0	0	0	0	0	0	0
Rhodothermia	0	1.13664	0.701309	0.327589	0.394315	1.43099	1.11275	77.4486	0.914514	0.17906	5.99723	0.344567	0.71602	1.02138	0.28668	0	0	0.56784	0.64179	0.832306	1.97771	0.428897	4.12003	2.27952	0.0277343	0.311451	1.07142	1.38657	1.17994	0.186144
Rubrobacteria	0.0433161	0.349911	2.23703	1.80661	1.13076	1.76317	0	13.3924	2.02786	0.235228	4.16	1.04021	0.528204	1.39639	0.885959	2.96713	0	4.51022	0.785317	3.20451	0.336021	0	0.801485	0.311694	0.635588	0.29384	0.92555	0.116038	0.150135	0.13485
Saccharomycetes	197.448	17.8962	6.20803	8.22568	9.60215	19.2418	590.077	260.442	3.93638	1.159	2204.58	21.4302	3.28244	9.12931	3.17922	6.34817	112.227	72.0095	3.66255	67.0838	5.63463	0.198246	7.58701	7.02944	15.2029	3.97953	18.5741	4.73178	7.52544	11.2807
Saprospiria	23.9259	5.07076	36.8837	3.56724	8.27043	6.90423	5.74457	20.4142	16.0463	8.24391	23.6862	14.5226	20.3306	19.3588	8.1857	40.4273	3.30681	70.6316	23.7426	59.3851	22.2272	16.5658	13.9968	25.3827	10.3269	7.1291	5.2458	12.5065	12.1643	5.23669
Schizosaccharomycetes	0.132151	0	0	0.0397815	0.0465531	0	0.62265	46.8215	0	0	6.83041	0.0168652	0	0	0	0	0	1.42114	0	1.58393	0.169239	0	0	0	0.0744864	0	0	0	0	0.0196978
Sordariomycetes	31.1947	9.49414	5.00459	5.04323	5.88846	7.28396	111.887	446.233	5.3097	5.42521	718.54	8.34059	6.58329	6.67063	7.68457	20.2107	12.3207	21.9121	9.23719	20.9752	14.1558	8.52358	6.59456	10.1572	22.3224	15.7726	16.119	9.16681	7.8803	8.22978
Spartobacteria	0	0.568014	2.78077	0.0790361	0.952404	0.667422	0	3.00618	0.141091	0.271878	2.53317	0.108085	0.0670093	1.98191	0	1.02909	0	1.96986	0.52202	1.78731	0.68003	0.113154	0.0943457	0.255084	2.07879	0	0	2.44329	3.05864	0.57311
Sphingobacteriia	45.1869	16.0068	36.3347	13.7354	14.8634	10.8349	13.1016	327.127	9.10479	5.53788	37.9298	17.6872	27.9511	27.1036	11.8444	42.0404	0	35.8776	25.0206	32.3354	32.5028	29.945	21.1439	29.2804	11.8557	23.1186	19.4105	16.0129	18.745	6.30645
Spirochaetia	4667.74	1563.71	3084.19	1391.65	2580.8	2212.65	650.922	9848.49	2516.21	1443.35	2804.45	1848.17	3728.2	3360.42	1948.96	6583.18	2907.15	7345.27	3416.01	6706.55	2606.22	32017.6	2731	2351.96	1844.67	1903.43	1538.9	2214.41	3238.55	1780.44
Synergistia	396.608	479.048	899.176	591.522	935.811	750.364	43.0094	1363.64	712.687	2391.97	492.781	782.517	728.918	837.083	801.723	1167.83	403.982	771.665	882.316	679.776	694.299	288.753	983.021	682.371	624.698	788.725	973.789	1304.12	830.202	552.435
Syntrophia	4.48652	44.0241	36.4243	49.7451	51.716	63.6954	0.523236	52.9999	47.0373	56.109	22.4816	46.9253	67.9273	59.5371	66.431	82.7949	22.5532	20.3278	57.816	16.6023	60.2751	66.87	73.135	57.5995	67.6937	69.2143	73.0571	61.8181	64.4712	36.5637
Syntrophobacteria	0.438816	3.85749	2.07672	0.176407	0.340238	0.792106	16.0434	0.348436	1.96033	0.746381	0.117017	1.38444	2.42741	1.54325	1.35413	2.48182	0	2.27285	1.79041	1.49818	1.27057	4.16724	0.662127	1.43219	0.452046	2.27853	0.227704	5.56847	1.07236	0.430744
Syntrophorhabdia	3.3464	0.952236	1.35199	1.20295	10.5211	0.857292	0	0.19421	2.46946	0.896676	0.949044	3.25844	3.097	3.17056	2.46188	0.747541	0	2.28302	2.23318	1.84967	1.67201	0.0698048	3.90536	1.78497	2.48152	1.63451	0.9285	1.47236	1.60189	1.16575
Taphrinomycetes	0.104891	0	0	0	0	0	0	0	0	0	4.2655	0	0	0	0	0	0	1.31423	0	0.919116	0	0	0	0	0	0	0	0	0	0
Tectiliviricetes	0	0	5.29942	0	15.1513	2.51476	0	0	0.680635	0	0	0	0.480864	0	0	0	0	0	0.206837	0	0	0	0.0320548	0	0	0	0	0	0.681601	0
Tepidiformia	0	0.276377	0	0	0.0851581	0	0	0	0.150647	0	0	0	0	0.385701	0	0	0	0	0.0895455	0	0	0	0	0	0.087938	0.172004	0	0	0	0
Terriglobia	3.1087	4.73305	20.7118	4.68915	4.01215	5.37459	1.02012	4.71184	8.8366	10.3603	10.9385	4.95079	30.1757	6.76063	9.21171	3.38959	0	14.5478	5.35986	12.9571	4.05692	1.024	9.25747	4.65979	7.17682	7.02246	2.95652	3.71353	5.37784	3.93084
Terrimicrobiia	0.878137	0.0969015	0	0.245644	0	0.07965	0	0	0	0.0874076	0	0.277677	0.309107	0.382065	0	2.26719	0	1.18919	0	1.21956	0.0904099	0	0.0478516	0	0	0	0.0814583	0	0	0
Theionarchaea	1.34731	13.8852	2.20069	0.171857	0.458753	1.14267	0	0	0.844658	0.637353	0.471655	0.134103	0.152204	1.03758	1.41054	2.23862	0	0.456771	1.00045	0.147525	0.11173	0	0.546915	0.0559858	0.139013	0.767181	2.25685	0.348435	0.375278	0.493984
Thermoanaerobaculia	6.18684	1.06355	0.150509	1.03425	0.658031	0	0	0	0.292573	1.34986	1.04827	2.45643	0.444404	0.507664	0.964538	5.88793	0	1.36189	0.595566	1.20906	2.55997	0	0.850501	2.22451	0.268861	0.310152	0.562823	0.18812	1.0588	0.168927
Thermococci	235.707	93.0823	58.0606	131.994	122.412	104.97	0	58.0648	135.438	114.551	104.084	92.9437	43.3561	62.98	85.6397	155.933	71.3947	324.007	90.7909	298.682	87.2079	26.1253	104.963	99.7864	121.775	131.884	157.24	95.0596	116.831	201.576
Thermodesulfobacteria	0	5.46855	1.86055	4.99873	1.85414	0	0.087945	0	1.00363	0	16.4886	0.131455	3.48708	1.87906	0.26811	0	0	0.313422	3.34694	0.507534	0.577033	0	0.359442	1.02782	0.347197	0.471122	0.648837	0.205715	2.39988	0.0628948
Thermodesulfovibrionia	39.6407	0.642989	1.12232	0.225178	4.67991	3.12167	0	4.06641	1.15144	0.153793	0	0.481703	1.8162	4.14255	0.124155	0	0	2.07973	1.91609	2.31256	0	0	0.17737	0	1.64821	0.121589	0	2.29473	0.661342	0.204857
Thermoflexia	0.0271354	7.7299	5.30166	6.37072	6.79929	5.33772	0	0	6.68777	4.67355	1.32055	6.28852	5.45439	7.86115	6.30422	2.22761	0	1.47134	6.38596	0.516835	6.76389	13.7475	5.90158	8.29558	8.118	5.19021	7.05091	6.51532	5.86179	5.01917
Thermoleophilia	2.7735	3.04727	3.45795	6.56853	5.8287	4.06222	0.688011	12.5382	3.98634	2.97442	13.4807	6.24613	9.63105	10.271	6.6419	21.8405	0	11.5634	13.4935	9.8679	6.39505	3.76229	6.87293	7.24511	5.63027	9.059	3.75747	14.7218	6.77177	4.25794
Thermomicrobia	3.24116	2.66544	2.49907	0.85608	4.20849	0.807996	0.165598	0	1.11224	1.06733	3.14212	0.899914	1.99796	1.6999	2.2644	0	0	18.882	1.31379	17.7802	1.86888	0	1.48089	3.59266	0.911923	1.92802	0.361111	0.85759	1.28332	1.63784
Thermoplasmata	739.138	110	161.212	84.7974	142.128	131.197	5.11587	914.209	176.367	47.7191	170.118	163.05	189.373	224.159	111.28	1195.42	53.214	461.059	249.96	404.094	185.038	73.5719	159.709	169.55	120.344	134.331	74.4316	189.264	400.013	97.7949
Thermoprotei	14.2633	90.5738	8.1028	2.00141	2.01859	5.18281	30.2438	103.897	2.11619	2.2191	39.8466	3.08725	11.9759	9.49781	3.37045	8.99616	13.5203	16.3204	5.55366	11.5238	8.16217	2.77308	7.48259	4.70781	3.6419	4.62923	2.14938	2.85134	3.72932	1.3101
Thermotogae	26.6999	73.1396	39.9673	52.7912	36.6857	40.5352	0	25.6146	36.9365	32.7998	28.1768	38.7257	39.6886	44.2445	60.8849	21.2987	25.7565	30.4254	51.1346	28.0851	64.6293	32.9956	88.0722	87.9843	44.4466	37.8157	46.179	37.5214	62.1379	28.0896
Tichowtungiia	0	0	0.158689	0	0	0	0	0	0	0	1.3176	0	0.403955	0.120486	0	0	0	0	0	0	0.153443	0	0	0	0	0	0	0	0	0
Tissierellia	264.15	301.147	541.742	269.42	341.205	367.293	417.055	465.935	279.005	245.294	325.307	312.101	430.066	419.161	274.268	417.045	131.299	462.842	374.823	415.39	425.739	660.546	377.852	389.532	323.218	351.887	336.297	295.379	345.647	262.204
Tremellomycetes	5.56643	7.65714	0.0337379	0.232552	0.771734	0.207873	19.7992	62.2952	0.629868	0.0143783	401.593	1.69388	0.261725	0.329114	0.488611	4.69262	61.9561	2.34778	0.0428496	1.46742	1.08683	0.0242948	0.684253	2.28144	16.0405	0.0983318	1.41363	0.0888085	0.466178	1.88109
Umbelopsidomycetes	8.53868	0	0	0	0	0.165244	0	3.97081	0	0	12.7844	0	0	0.131535	0	0.245753	15.9418	2.97499	0.0614454	4.82327	0	0	0	0	0.289873	0	0.454219	0	0	0.0497917
Ustilaginomycetes	1.60175	0	0	0	0	0	0.582411	1.8423	0.048254	0	11.5513	0.0359704	0	0.0614723	0	12.7323	29.0639	0.130679	0.271996	0.358519	0.117431	0	0	0	0	0	0.0442293	0	0	0
Verrucomicrobiae	168.166	39.638	172.902	68.5695	107.443	113.631	37.7431	470.677	61.9554	44.3551	139.258	104.609	117.112	118.498	109.307	520.561	65.7167	237.818	137.983	203.879	152.662	7586.39	103.853	104.132	76.0076	59.1511	92.6362	62.8985	209.002	48.4031
Vicinamibacteria	0.30662	0	0	0	0.378995	0	0	0	0.0647725	0.63706	2.33834	0.068977	0.377402	0.226222	0.212738	0	0	0.238365	0.281763	0.439933	0	0.0464058	0.149469	0.153835	0	0.10565	0.0832552	0	0.0719208	0.183738
Wallemiomycetes	5.52922	1.027	0	0.0317357	0.769794	0.0671554	2.72793	25.4581	0.044094	0.0720463	191.294	1.0042	0.34037	0.0517958	0	1.21031	0	0	0.104778	0	0.413506	0	0.433652	0.847254	7.5923	0.240163	0.768227	0	0.586433	0.600361
Xylonomycetes	0	0	0	0	0	0	0	0	0	0	2.1305	0	0	0	0	0	0	0	0	0	0	0	0	0	0	0	0	0	0	0
Zetaproteobacteria	0	2.20226	1.50775	3.46934	1.28306	0.779473	0	0	8.25388	1.23236	0	0.604898	1.80088	1.70849	0.983435	0	0	2.32637	2.21605	1.0935	0.993732	0	0.636963	1.14155	0.686236	1.59663	0.481342	2.78321	1.1344	3.50756
Zoopagomycetes	3.85498	0.924374	0	0	0.933991	0.0639963	33.3581	21.9547	0	0.0702292	55.5065	0.705071	0.0561767	0.067943	0	3.91259	28.1079	1.37882	0	1.46025	0.0326938	0.434749	0	0.12779	0.929375	0	0.188712	0	0	0.0910182
unclassified	157482	50737.5	62657.3	54136.5	50631.6	37639	14243.6	65075.2	46643	48909.3	38349.1	40959.3	44644.3	46896.6	44502.6	29588.9	22274.7	41731.4	52819.3	39027.7	47759	44420.7	45398.6	43272.1	38512.9	57035.8	27602.4	91351.5	46579.1	37433.7

## Sheet: order
order	IC1	IC2	IC3	IC4	IC5	IC6	IC7	IC8	IC9	IC10	IC11	IC12	IC13	IC14	IC15	IC16	IC17	IC18	IC19	IC20	IC21	IC22	IC23	IC24	IC25	IC26	IC27	IC28	IC29	IC30
Abditibacteriales	1.88635	0.291423	0	0	0.229266	0.148609	0	0	0.22965	0.0815413	0	0.173168	0.0652253	0.211113	1.17208	0	0	0.342169	1.18431	0.328903	0	2.27786	0.0892801	0.0774031	0.820906	0	0.376356	0	1.30372	0.0721813
Acanthopleuribacterales	0	0	0	0.950532	0	0	0	0	0	0	0	0	0	0	0	0.429268	0	0	0	0	0	0	0	0	0	0	0	0	0	0
Acholeplasmatales	716.998	205.234	932.524	182.184	447.201	360.548	161.648	606.238	302.762	224.798	514.061	435.995	655.3	762.073	254.161	770.878	137.311	1208.82	503.528	1069.41	475.949	384.861	620.224	469.846	273.276	604.145	153.114	741.939	653.519	172.13
Acidaminococcales	3165.11	1661.75	2868.06	1565.52	2288.83	2527.9	567.071	10912.1	2090.7	1759.95	2592.95	2466.46	4242.18	2845.36	2255.42	13284	56921.2	4697.48	2868.6	4080.99	2783.53	764.136	2564.66	2646.43	2030.74	3310.65	1755.41	23907.9	2857.74	1715.94
Acidiferrobacterales	0.596115	0.177748	0.648691	0.213115	0.0821525	0	0	0	0.36765	0	0	0	0.457345	0.368713	0	0.326696	0	0.471433	0.260183	0.74124	0.189476	0	0	0.475699	7.27449	0.0839543	0.05242	0	0.0732051	0.398334
Acidimicrobiales	1.7558	1.73622	4.94885	3.37343	5.66404	1.62173	0	9.12525	5.14609	2.57202	5.37253	3.45613	9.1726	7.03709	2.9394	6.92032	0	2.8177	5.82248	1.69438	6.33408	1.38158	4.52421	5.61804	3.28731	2.83286	2.70358	4.71778	6.7419	3.63427
Acidithiobacillales	0.707709	1.56362	5.93471	0.438899	0.773575	0.639663	0	0	0.70207	0.245064	0.0837429	0.507244	1.07946	1.12914	0.117115	0.0641929	0	2.41208	1.83561	1.90952	0.481918	0	0.191459	0.882464	0.344322	0.549624	0.228742	1.20599	0.828241	0.118333
Acidothermales	0.0372463	0.483022	0	0	0	2.37325	0.0991481	0.565931	0	0.155146	1.61885	0.236873	0.374993	0.115946	0.0727069	12.6624	0	24.3207	0.233845	21.2924	0.294617	0	0	0.073459	0.688941	1.88657	0.0728149	0	0.118635	0.0691641
Acrospermales	0	0	0	0	0	0	0	0	0	0	0	0	0	0	0	0	0	0.597269	0	0	0	0	0	0	0	0	0	0	0	0
Actinomycetales	94.7998	105.517	126.986	142.227	122.359	123.042	49.8161	407.514	128.027	167.785	51.6184	140.677	141.797	135.466	126.343	199.582	575.663	159.04	129.706	132.199	121.277	23.7816	127.135	126.959	127.734	145.39	141.685	117.446	89.0122	89.1073
Actinopolysporales	0	0	0.0366205	0	0.0467088	0.0370279	0	0	0	0	0	0	0	0.0604443	0.037994	0	0	1.09975	0	0.515596	0	0	0	0	0	0	0.0757372	0	0.041132	0
Aeromonadales	2232.72	198.531	2312.25	229.358	418.076	604.487	53.6909	845.851	380.939	240.419	299.48	1197.67	2352.3	551.724	362.713	711.153	497.149	320.585	704.771	278.349	1279.81	47.5444	498.334	1556.12	431.795	539.694	310.015	624.87	679.252	298.979
Agaricales	9.62506	1.82716	1.64002	2.27173	2.9082	0.476999	190.356	364.985	1.74829	1.08658	96.3126	2.32075	1.66892	1.09448	1.05369	1.73345	63.9979	10.348	0.596557	7.54395	0.455297	0.195124	1.01266	0.862406	4.9969	1.78511	0.96754	0.294439	1.51407	1.14133
Algavirales	0	0.242664	3.57473	0	0.497039	0.114138	0	0	0	0.137284	2.92523	0.205392	0.119982	0	0	0.485171	0	1.10334	0.777465	0.646278	1.90011	0	2.06211	0.896583	0.994819	0.801375	0.124425	1.15855	2.51279	0.364577
Alteromonadales	33.188	39.0626	78.7053	19.6244	19.4471	23.5774	2.18468	104.928	29.7109	5.33668	60.3753	26.5665	110.255	39.651	15.4918	56.5402	7.73985	61.5897	32.5174	55.8592	29.1942	7.49713	25.9265	32.417	10.3531	12.1499	7.86752	13.4795	33.6151	7.40424
Anaerolineales	283.613	1615.79	7325.94	1281.98	2510.86	1988.28	232.684	1185.05	2239.35	1236.1	747.643	1608.08	8776.97	6008.66	1621.05	1852.94	5783.97	580.055	5352.97	574.581	3501.55	397.584	3863.34	3550.61	3103.79	5459.6	1351.11	1580.74	2049.1	1468.75
Anaeroplasmatales	114.471	10.4127	473.297	15.9506	19.8519	12.1643	1.24251	22.7944	21.0722	19.2981	38.0622	19.3373	66.9199	38.6467	13.1114	87.7507	3.91245	43.9245	36.3508	35.1148	105.366	49.1262	24.6762	87.0137	12.0496	21.115	4.91295	17.4492	13.3827	7.43485
Anaerosomatales	0	0.154169	0.877741	0.713718	1.06429	0.750071	0	0	0.245651	1.20469	0.104679	0.57556	0.821216	1.15808	0.586292	0	0	0	1.51218	0	1.28513	0.140799	1.65382	0.87606	0.607276	0.833722	0.482816	1.20939	0.752967	0.300779
Apansporoblastina	0.231434	0	0	0	0	0	0	0	0	0	7.29176	0.0508753	0	0	0	0.132253	0	0.560718	0	0.170346	7.91213	0	0.493752	21.8578	0	0.0815279	0	0	0	0
Aquificales	3.01288	6.47274	14.905	3.84902	8.19478	15.4611	0	39.9429	7.63719	2.28239	4.15844	1.36436	4.15929	11.2527	1.7238	3.364	0	4.94955	4.98509	6.44011	4.70576	19.8153	1.47744	5.27152	2.27851	7.76083	1.66249	4.45361	4.81662	1.02453
Archaeoglobales	1.62247	7.13831	3.52603	0.953076	1.36162	7.17643	0.240406	3.79431	2.81131	2.20926	0.56049	1.69396	2.65482	1.50673	1.58621	0	0	2.45228	0.596998	0.937329	0.603862	0.0956784	1.25759	1.11943	2.74415	0.761129	1.18925	4.71256	3.49486	4.81537
Archaeosporales	0.556921	0.127696	0.564409	0	0	0	35.3983	152.216	0	0	16.6723	0.0356916	0.0490837	0	0	0.59537	87.3011	0.555508	0.0569204	0.89239	0	0.252864	0	0	0.658306	0.406856	0.114371	0	0.0177467	0
Ardenticatenales	0	0.556999	1.27168	0.490882	0.678612	0.248503	1.72958	0	0.675513	0.426461	0.38954	0.365664	0.441776	1.53178	1.17784	0.0530133	0	0.650137	0.386363	0.448829	0.089908	0	0.705726	0.90348	1.47926	1.35365	1.77499	0.193678	1.41086	0.716435
Arenicellales	0.191727	0	0	0	0	0	0	0	0.202509	0.324854	0.184485	0.0503193	0.506124	0.0987587	0.0620776	0	0	0.0422599	0	0	0	0.197456	0.630218	0.0630222	0	0.133265	0.287425	0.114905	0.442072	0.0473103
Asfuvirales	0	0	0.162818	0	0.467262	0	0	0	0	0	0	0	0	0	0	0	0	0	0	0	0	0	0	0	0	0	0	0	0	0
Atheliales	0	0	0	0	0.470762	0	0	0	0.0693991	0	0.704015	0.0517327	0	0.304598	0.319107	0	0	0	0	0	0	0	0	0	0	0	0	0	0.621832	0
Atractiellales	0.384354	0	0	0	0	0	0	0	0	0	1.89312	0	0	0	0	0	0	1.4143	0	1.50737	0	0	0	0	0	0	0	0	0	0.1434
Atribacterales	0	0.0606771	0.131922	0.558815	0.168264	0.0444633	0	0	0.0561501	0.832156	0	0.0418565	0.0883507	0.405963	0.103275	0	0	0	0	0	0	0	0.181401	0.104846	0.385688	0	0	0.238622	0.217098	0.287625
Aulographales	0	0.0282404	0	0.0223074	0	0	0	0	0	0	2.32015	0	0	0	0	0	0	0	0	0	0	0	0	0	0.0269567	0	0	0	0.0689633	0
Auriculariales	1.78361	0.54447	0	0.244108	0.198295	0.0537444	0	3.8845	0	0.182368	81.1576	0.659976	0.156447	0.0152128	0	1.66931	0	0	0	0	0.394966	0	0.626707	0.236652	5.93284	0.014692	0.625702	0	0.353876	0.213063
Bacillales	15231.9	4142.72	3504.96	2293.36	2990.72	2336.29	80311.3	89935.3	2321.96	2083.7	18460.6	2576.26	4775.57	4015.2	2478.34	16300.2	26568.9	15929.2	3372.58	14137.4	3596.77	2202.66	3259.06	3582.86	2327.28	2031.9	2538.71	2517.98	3558.83	1944.79
Bacteriovoracales	1.39397	2.26668	4.41187	0.570179	0.378632	1.51987	38.2496	1.86561	3.19353	0.435492	0.712396	0.496821	3.33929	2.87801	0.303885	0.346121	0	4.77645	2.12994	2.68728	1.1012	0	0.930034	0.811468	1.10364	1.03327	0.276203	0.719859	1.74872	1.39128
Bacteroidales	36144.2	10440.5	51306.8	7328.95	22325.4	13630.2	10386.1	87035.1	19738.4	6475.54	27698.8	16355.6	41887.4	31274.7	12807.3	137336	15585.6	58343.8	37380.6	53551.8	35514.2	174683	25232.8	28759	20206.9	20107.7	8508.77	25173.5	36699.8	11824.3
Balneolales	13.5836	0.653318	5.21552	0.0970281	3.52639	1.89318	0	2.01101	1.29905	0.146784	2.99778	1.58163	3.55726	2.44212	0.350914	3.35567	0	25.8601	3.39758	21.5368	3.07755	1.06901	2.02521	1.94609	1.01422	1.05061	0.606591	0.219766	3.75473	0.113211
Bartheletiales	0.257986	0	0	0	0	0	0	0	0	0	0	0	0	0	0	0	0	0	0	0	0	0	0	0	0	0	0	0	0	0
Basidiobolales	2.56417	0	0.306709	0	0.0841321	0.0232104	8.52738	8.86105	0	0.060446	15.9618	0	1.03447	0.101248	0.0559616	0	0	1.47866	0	1.83942	0	0	0.0372626	0.0835487	0.138848	0.0790158	0	0	0.0504035	0
Bdellovibrionales	4.85829	1.67409	9.54356	0.0840455	5.12568	2.36588	0.831785	1.59579	8.54952	0.708578	17.8816	3.5108	4.65717	5.72489	1.83503	17.2022	0	8.73886	4.84398	5.79196	6.6377	0.788387	2.76277	6.83132	4.68107	2.38771	0.717011	1.16822	5.62697	1.70054
Bifidobacteriales	182734	3039.11	74243.9	7675.12	11634.7	13215.6	695664	38312.1	7952.32	5238.3	255008	40456	5534.22	22597.9	9577.07	68538.9	56613.4	37282.2	7294.07	40435.7	9217.85	766.085	6350.18	17893	37514.9	12258	35986.2	5255.51	8935.08	31617.3
Blastocatellales	0.436756	2.8706	0.128818	0.119131	1.43328	0.220342	68.3472	6.11605	0	0	1.9277	0.237226	1.48689	1.07867	0.0461797	2.7932	0	3.40292	0.635734	1.4606	1.01166	1.56635	0.740732	0.670193	2.10192	1.52067	0.419059	1.00696	0.503103	0.104537
Blastocladiales	2.98664	0.28696	0	0.0244559	0.19579	0	29.4704	44.1032	0.111378	0	94.1199	0.387807	0	0.0304257	0	4.2331	0	2.45184	0	1.2761	0	0	0	0.0961089	0.789613	0.0303973	0	0	0	0.0485292
Boletales	0.622566	0.122089	0	0	0.145107	0.122335	0	0	0.0344096	0.126236	22.4409	0.368337	0.302656	0.115535	0.284796	4.85935	0	1.01169	0.0818131	0.0991404	0.190744	0	0	0.44603	0.173343	0	0.543143	0	0.0810197	0.0299583
Botryosphaeriales	0.589649	0.318114	0.708427	0	0.166261	0.515265	0	0.423101	0	0.140507	3.8177	0.103643	0.12302	0.397505	0.0559616	0	0	1.70598	0.46339	1.95733	0	0.15684	0.14304	0	0.258062	0.0694794	0.12744	0	0.294099	0.158941
Brachyspirales	767.296	19.5181	37.9206	3.62497	62.36	19.6572	21.6503	183.941	13.2198	23.3166	92.6342	10.2776	35.0561	15.1875	24.8976	14.8305	1591.43	174.827	12.1297	155.345	25.8088	204.127	7.20891	25.5061	9.61369	11.9391	15.0405	16.2385	12.7834	8.20471
Bradymonadales	0.694773	0.920175	0.936093	0	0.708509	0	0	18.6098	1.03765	0.167006	2.69721	0.536029	0.27248	11.0843	0.384692	23.3307	0	17.3927	4.13072	13.5994	0.377319	0	1.37336	1.09883	0.767702	0	0.0618727	0	1.01676	0.14198
Brevinematales	0	0.971953	0.336119	0.280982	0.334279	0.423109	0	0	0.400397	0.784758	6.08363	0.393013	0.328451	1.06251	0.222187	1.21696	0	0.440471	0	0.310095	0.335405	0.429723	0.337074	0.528121	0.907594	0.905369	0.526176	0.331488	0.333372	0.534516
Bryobacterales	1.83007	2.55107	3.56587	3.21758	2.00264	3.07702	0	4.71184	4.26786	7.90679	2.98402	1.61402	4.91742	2.54417	3.61555	2.08586	0	1.14836	2.78101	1.14251	1.85316	0	3.7027	2.40144	3.69579	1.91924	0.685252	1.76071	2.05389	2.32007
Bunyavirales	0	0	0	0	0	0	0	0	0	0	0	0	0	0	0	0	0	0	0	0	0	0	0	0	0	0	0	0	0.396724	0
Burkholderiales	832.474	206.301	701.213	228.514	310.455	291.603	166.051	1001.84	315.27	173.154	511.492	383.439	533.309	353.166	261.769	1576.61	570.204	579.877	498.058	511.102	678.059	664.709	282.947	317.582	195.518	264.005	179.056	546.362	580.026	232.31
Caldicellulosiruptorales	3.46715	2.95011	3.26723	1.83879	4.01768	2.29703	0	69.5181	4.4999	3.6432	1.10826	2.43138	1.15105	4.55734	3.1347	7.72407	3.47915	2.95906	3.47763	3.33304	1.72128	4.85652	3.93602	2.36172	4.30773	3.79611	3.05753	16.5276	2.25442	2.81332
Caldilineales	5.2872	3.15147	7.261	3.07906	5.99156	2.25364	0.350518	246.545	4.21629	1.57651	326.793	2.12241	4.00951	2.36213	1.15625	10.4465	0	5.64519	4.33407	3.67758	1.97287	2.17901	2.40026	0.978391	14.3065	1.64678	3.99588	0.940878	2.78312	2.1965
Caldisericales	1.73463	0.564807	0.0776562	0.953997	0.607214	0	0	0.110718	1.56122	0.352164	1.443	0	0.452883	1.35165	0.399079	3.35407	0	4.46246	0.761822	4.52362	0.430214	0	0	0.323357	0	0.527265	0.317459	0.0838974	3.78744	0.148687
Calditrichales	1.43509	0.0932629	1.77964	0	0.406632	0.521005	0	0	0.62453	0.149996	11.8836	0.406746	0.599671	6.59285	0.0634648	0.498954	0	9.49219	0.338159	7.93829	0.562593	0.417652	0.542753	1.5833	0.254007	0.0792378	0	0.387356	0.763352	0
Caliciales	0	0	0	0	0	0	1.57292	0	0	0	0	0	0	0	0	0	0	0	0	0	0	0	0	0	0	0	0	0	0	0
Calosphaeriales	0	0	0	0	0	0	0	0.710809	0	0	0	0	0	0	0	0	0	0	0	0	0	0	0	0	0	0	0	0	0	0
Campylobacterales	163.758	152.496	412.708	97.7991	133.301	129.894	4.63876	356.956	118.021	109.037	200.227	107.613	216.528	173.358	100.362	128.925	12506	407.31	163.296	377.592	135.133	571.074	109.83	163.294	93.4793	125.051	71.6763	189.449	109.435	86.5633
Candelariales	0	0	0	0	0	0	0	0	0	0	0.607911	0.217522	0	0	0	0	0	0	0	0	0	0	0	0	0.0534142	0.111058	0.445776	0.143352	0	0
Candidatus_Absconditabacterales	0.302466	0.0932629	0.952169	0	0.240792	0	0	2.79087	0.121505	0	10.6278	0.284211	0.0837808	0.41323	0.0701247	0	0	1.81338	0.379796	2.362	0.0754637	0	0.463603	0.0755889	0	0.0924874	0.139787	0.682274	0.253903	0.066389
Candidatus_Acidoferrales	0	0.162458	0	0	0.150171	0	0	0	0.398485	0	0	0.198031	0.209002	0	0.977221	0	0	0	0	0	0.494977	0	0.858241	0.372034	0.46522	0	0.12175	0	1.05793	0.115645
Candidatus_Acidulodesulfobacterales	0	0.04607	0.215754	0	0.0841321	0.395405	0	0	0.04902	0	1.09606	0.0920138	0	0.210019	0.0901603	0	0	0.586035	0.377835	0.227128	0.226763	0	0.131061	0.568131	0.0710435	0	0	0	0.0740871	0
Candidatus_Actinomarinales	0	0	0	0	0	0	0	0	0	0	0	0	0	0	0	0	0	0.36161	0.25032	0.151068	0	0	0	0	0	0	0	0	0	0
Candidatus_Adiutricales	0	0	0	0	0	0	0	0	0	0.0714685	0.0603441	0.162502	0.114336	0.265777	0.0668247	0	0	0	0	0	0.270782	0	0	0	0.0848343	0	0.466229	0	0	0.442854
Candidatus_Alkanophagales	78.3797	81.5645	38.1943	95.8098	104.117	84.0314	0	20.8345	125.228	80.6817	18.7911	66.6188	33.9673	52.1679	66.9625	30.7584	83.309	132.245	60.233	103.626	59.3876	13.8318	67.0755	65.2979	77.3174	99.4755	100.191	73.1422	88.7931	143.779
Candidatus_Altiarchaeales	0.453396	0.289757	1.06057	0.746409	0.550726	0.630767	0	0	0.89207	0.352735	1.09424	0.617326	3.08183	0.862607	1.13835	0.86094	0	2.59059	1.59995	2.22708	1.15168	2.61564	1.3026	0.827577	0.371029	0.852804	0.176927	0.722862	0.156335	0.0543183
Candidatus_Anoxychlamydiales	1.00746	0	0.660949	0	0.0380543	0	0	3.2648	1.15892	0	0.0384214	0	2.11924	1.62488	0.0928626	0	0	0.375559	0.506932	0.490549	0.200725	0	0.258578	0.0670527	0.108029	0	0	0	0.335108	0.349558
Candidatus_Anstonellales	0	0	0	0	0	0	0	0	0.577245	0	0	0	0	0	0	0	0	0	0	0	0	0	0	0	0	0	0	0	0	0
Candidatus_Aquicultorales	0	0.0888741	0.274884	0.286983	0.321056	0.0463237	0	0	0.212983	0.457518	1.75243	0.321267	0.338037	0.261022	0.112821	0	37.1513	0	0.234215	0	0	0	0	0	0.0828841	0.0810593	0	0	0	0
Candidatus_Asgardarchaeales	48.934	0	2.17398	0	0	0	0	0	0	0	0	0	0	0	0	0	0	0.31168	0	0.241627	1.46198	0	0	0	0	0	0	0.126649	0	0
Candidatus_Babeliales	0.60837	0	0.0892625	0	2.27697	0.678054	0	1.06545	0.130032	0.115711	7.76154	0.100639	0	1.91486	0	9.37542	0	0.825358	2.61648	0.769754	0.079367	0	0.211167	0.0613461	0.196885	1.11057	0.17878	1.82862	1.05471	0.4333
Candidatus_Bathyarchaeales	0	0	1.46929	0	0	0	0	0	0	0	0	0	0.272483	0.0844525	0	0.102589	0	0	0.137247	0	0	0	0	0	0	0	0	0	0	0
Candidatus_Borkfalkiales	0.806478	5.19157	4.36155	8.93382	4.70396	7.36236	0	0.658156	2.99008	5.26559	3.90843	6.51623	8.16343	6.70234	7.9097	7.07877	10.8731	3.02763	2.58682	2.50599	16.2533	11.805	3.94203	7.11867	6.80843	5.7278	2.40241	2.2774	6.59912	3.41983
Candidatus_Borrarchaeales	0	0	0	0	0	0	0	0	0	0	0	0	0	0.392888	0	0	0	0	0	0	0	0	0	0	0	0	0	0	0	0
Candidatus_Brocadiales	18.144	4.25495	4.08844	1.81955	4.37067	6.0631	0.0806542	8.18722	1.89377	2.06298	11.5098	2.52917	9.76759	9.90814	2.07517	9.8742	0	12.2703	3.9603	11.277	3.32824	3.75402	5.19806	3.5222	2.94424	6.59994	1.94689	4.69829	4.41679	3.03246
Candidatus_Caenarcaniphilales	88.6397	0	0.465937	0	6.81865	0.087653	0	0	0.665506	0	0	0	5.83118	0.500783	0	0.072217	0	0.688782	0.0966148	1.41723	0	0	0	0	0	0	0	0.116703	0.426536	0
Candidatus_Cloacimonadales	0.747016	0.528642	0.117107	0.832583	0	0.596469	0	0	0.956612	0.144639	0.436561	0.0528968	0.190808	0.387275	0.531811	0.671401	0	1.43643	0.444763	2.13722	1.3721	1.43656	0	0	0	0.189744	0.268835	2.96951	1.7059	0.230054
Candidatus_Cryosericales	0.194923	0.50362	1.27745	0.758016	1.34756	1.51721	0	0	1.79413	1.64452	0.0246599	2.23811	0.919853	2.471	2.32629	0	0	0	1.21479	0.114195	0.838456	0	1.0431	0.715783	0.405185	0.235072	0.127605	1.2001	0.13665	1.0755
Candidatus_Culexarchaeles	0	0	0	0	0	0	0	0	0	0	0	0	0	0.359118	0	0	0	0.0445682	0.246814	0	0.531893	0	0.111788	0.29075	0	0.118524	0.142723	0	0	0
Candidatus_Desulfofervidales	34.2081	0	0.208386	0.0852461	4.96169	0.925722	0	2.4868	0.144598	0.0956666	0	0.129702	0	0	0.704173	1.67155	0	0.95998	0.506395	1.34018	0	0	0.760157	0	0.165768	0.156715	0.043382	0	0	0
Candidatus_Fermentibacterales	0	0	0	0.135619	0	0	0	0	0	0	0	0	0.110438	0	0.645466	0	0	0.120537	0	0	0.130775	0	0	0	0	0	0	0.413767	0	0
Candidatus_Fermentimicrarchaeales	0	0	0	0	0	0	0	0	0	0	0	0	0	0.560398	0	0	0	0	0	0.079671	0	0	0.412488	0	0	0	0	0	0	0
Candidatus_Gastranaerophilales	36628.1	138.094	378.127	103.103	2216.52	124.584	361.288	5616.35	409.5	203.894	877.795	100.565	169.949	252.308	172.246	318.101	39.8032	2106.07	217.604	1857.39	212.424	142.483	323.34	185.763	121.52	107.485	147.538	173.141	193.931	232.956
Candidatus_Gugararchaeales	0	0	0	0	0.210014	0	0	0	0.0928799	0	0	0	0	0.067943	0	0	0	0	0.331251	0	0.086528	0	0	0	0	0	0	0	0	0
Candidatus_Hakubellales	0	0	0.109495	0.537051	0	0	0	0	0	0	0.235828	0	0	0.623201	0	0	0	0	0	0	0	0	0.0665137	0	0	0.0705216	0.226454	0	0	0
Candidatus_Hecatellales	0	0	0	0	0	0	0	0	0	0	0	0	0	0	0	0	0	0	0.396904	0	0	0	0	0	0	0	0	0	0	0
Candidatus_Humimicrobiales	0	0	0	0	0	0	0	0	0	0	0	0	0	0	0	0	0	0	1.7277	0	0	0	0	0	0	0	0	0	0	0
Candidatus_Izemoplasmatales	9.83659	20.9835	43.1463	4.81454	10.6152	7.08006	2.95036	52.0374	2.43381	3.7335	9.20919	5.78768	54.8921	19.7961	4.08222	15.0009	0	16.8515	17.7395	15.1876	14.1557	2.94143	10.3213	19.4554	6.33892	5.19329	5.91929	2.96589	9.74886	5.97301
Candidatus_Mcinerneyibacteriales	0	0.398907	0	0	0	0	0	0	0	0	0	0	0	0	0	0	0	0.649423	0	0	0.569714	0	0	1.94121	0	0	0	0	0	0
Candidatus_Methanoliparales	0.21215	0	0.323128	0	0.380006	2.74867	0	0	0.190805	0.0391554	0	0.103727	0.0775418	0.503359	0.0302133	0	0	4.73253	0.133536	4.3311	0.729943	0.0659061	1.53003	0.358593	0.381043	0	0.304159	0.657328	1.17638	0.205204
Candidatus_Methanomethylicales	0	0	0	0	0.193971	0	0	9.93042	0	0.168745	0	0.383684	0	0.125506	0	0	0	1.17858	0	0.570975	0	0	0	0	0	0	0	0	0.718093	0
Candidatus_Moduliflexales	0	0	0	0	0	0	0	0	0	0	0	0	0	0	0	0	0	0.701689	0	0.593932	0	0	0	0	0	0	0	0	0	0
Candidatus_Nanogingivales	0	0	0	0	0	0	0	0	0.0534763	0	7.91968	0.455362	0.0498388	0.0391187	0.540005	0	0	0	0	0	0.421379	0.127081	0	0.388755	0.762672	0.21699	0	0.752411	0.063069	0.0594008
Candidatus_Nanopelagicales	0	0.898098	0.315963	0.554119	0.589229	2.77368	0	0	0.141374	0.0694266	0.883508	0.207053	0.291557	0.818684	0.23634	0.104543	0	2.38319	0	3.17767	2.83072	0	0.14077	3.94626	0.076306	0	0	0.140044	0	0.193914
Candidatus_Nanoperiomorbales	0	0	0.416558	0	0	0	0	0	0.500799	0.375762	0	0	0	0.196444	0	0.339494	0	0.218706	0	0	0.474566	0	0	0	0	0.290811	0	0	0	0
Candidatus_Nanosynbacterales	5.87278	23.2449	13.4097	5.5531	7.12801	6.45446	0	200.959	9.97318	12.1837	12.3129	18.0956	7.1625	8.722	14.2965	1.36622	0	10.9155	12.5788	10.3485	18.762	6.68482	15.9455	11.4655	11.2098	43.5666	4.1153	27.1386	12.6784	11.2142
Candidatus_Nanosyncoccales	18.7166	71.7182	162.282	13.3188	32.7137	39.9662	0	0.568647	68.4534	84.9276	149.111	102.529	90.3675	36.3996	154.061	44.8501	50.6669	102.532	243.282	91.7251	169.806	68.5324	47.2037	98.1755	63.934	290.987	9.00306	149.204	76.8384	29.4754
Candidatus_Nitrosocaldales	0	0	0	0	0	0	0	0	0.077692	0.0764129	0	0.0579146	0.511504	0	0	0	0	0	0.0923614	0	0.217136	0	0.083665	0.268189	0.453517	0	0.142424	0	0.0539406	0
Candidatus_Obscuribacterales	0.486645	0.845429	2.83522	0.457342	4.99212	1.07359	0	0	2.02521	0.294537	1.27634	0.210633	6.88027	1.67462	0.641857	0.756658	0	0.613192	1.93453	0.627674	0.562474	0.727626	0.96386	0.558336	0.994134	0.55005	0.682789	0.541948	0.420517	0.260728
Candidatus_Pelagibacterales	6.99907	2.60674	10.1279	0.287518	5.93935	8.54387	0.888057	45.0199	6.1402	0.620098	9.57725	3.16803	8.09704	10.8681	2.82311	32.2437	0	25.0201	6.88199	22.245	13.37	20.2032	13.3918	11.2888	2.9193	11.4478	2.61255	4.97165	3.14953	1.39356
Candidatus_Peribacterales	7.25856	3.93123	7.75146	0.299148	2.8394	3.29881	1.43018	64.8658	1.55339	1.10614	6.89721	0.810984	9.92025	6.67439	0.219087	38.9462	0	13.3871	3.62431	10.4041	8.03379	0.110136	4.34532	5.92735	2.2662	2.00075	0.146893	1.05608	4.09862	0.440269
Candidatus_Poseidoniales	0	0	0	0	0.420028	0	0	0.243428	0	0	1.28231	0	0	0.580913	0.162289	0	0	1.45762	0	1.05911	0	0	0	0	0	0	0	0	0	0
Candidatus_Prometheoarchaeales	0	0	0	0	0	0	0	0	0.105581	0.103843	0	0.118057	0.0415324	0.0885422	0.0485478	7.88091	0	0.234414	0.16227	0.227128	0.0491804	0	0.130345	0.0492866	0	0.421924	0	0	0.105115	0
Candidatus_Saccharimonadales	14.6716	79.6373	39.3021	25.5033	36.6622	57.1789	0.685738	22.2133	15.7369	2.00823	3.21557	5.6583	28.541	41.6988	17.2009	90.0916	66.7562	4.63444	17.288	4.64535	13.0307	4.81094	10.7496	12.2626	4.88708	11.4593	8.63741	6.71476	33.8576	2.29438
Candidatus_Sulfidibacteriales	0	0	0	0	0	0	0	25.5984	0	0	0	0	0	0	0	0	0	0	0	0	0	0	0	0	0	0	0	0	0	0
Candidatus_Sumerlaeales	11.3429	2.21049	18.1441	1.77458	12.842	31.0231	0	279.878	4.46995	2.23673	23.1267	6.35133	33.078	23.9245	4.84766	80.0639	5.71176	25.6506	18.2444	18.8985	59.8149	1.8021	7.81525	31.6428	10.4911	4.7691	0.816765	5.96357	13.2238	3.01328
Candidatus_Termititenacales	10.5049	1.15422	1.31315	0.637635	0.199513	0.124748	0	0	1.15415	0.307255	2.71437	1.05927	0.834875	2.113	0.78201	1.73321	0	0.879649	1.77922	0.64893	0.51411	0.169731	1.22711	0.961227	0.450067	1.15025	0.13973	1.29084	1.71513	0.0302958
Candidatus_Thermoprofundales	0	0	0	0	0	0	0	5.31958	0	0	0	0	0	0	0	0	0	0	0	0	0	0	0	0	0	0	0	0	0	0
Candidatus_Tiddalikarchaeales	0	0	0	0	0	0	0	0	0	0	0	0	0	0	0	0	0	0	0	0	0	1.95124	0	0	0	0	0	0	0	0
Candidatus_Troglogloeales	0	0	0	0	0	0	0	0	0	0	0	0	0	0	0	0	0	0	0	0	0.121139	0	0	0.485603	0	0.593866	0	0	0	0
Candidatus_Uabimicrobiales	0	0.198424	0.0839688	0.237957	0.171361	0.628282	0	0	0.170517	0.130441	2.34879	0.29659	0.238493	0.277191	0.278778	0	0	0.0813438	0.202713	0	0.123555	0	0.122418	0.0530663	0.276365	0.173059	0.0694645	0.19546	0.150901	0.164954
Candidatus_Vecturitrichales	0	0	0.254065	0.0681969	0.0798053	0.12653	3.61578	0	0	0	0.696186	0.368337	0.166604	0.15491	0	0	0	0	0.0839169	0	0.131523	0	0.0760157	0.131807	0.247231	0	0.0647012	0	0.0702769	0.368743
Cantharellales	6.11025	4.91423	0.0702897	0.34294	1.79366	0.282557	11.5481	187.724	0.900159	0.514871	471.029	1.54882	1.16189	0.465333	0.261658	3.47951	0	3.45618	0.37497	3.43507	1.3229	0.599952	0.335569	2.28573	22.6246	0.616881	4.37048	0.371546	0.763453	1.40553
Capnodiales	0	0	0	0	0	0	0	0	0	0	1.00903	0	0	0	0	0	0	0	0	0	0	0	0	0	0.118212	0	0	0	0	0
Cardiobacteriales	2.98005	0.293371	0.760089	0	0.47063	0.445826	0	0	0.297054	0.210688	3.26151	0.554157	5.25954	0.713208	1.12719	0.0465126	0	11.433	0.291874	9.69414	1.05336	3.62164	1.42343	0.902521	0	1.22726	0.9514	2.43643	0.18579	0.0621677
Catenulisporales	0	0	0.389155	0.116434	0.204379	0.523499	0	0	0.0602587	0.237066	0	0.0898383	0.0948154	0.0440801	0.686343	0	0	0	0	0	1.21489	0	0	0	0	0	0	0.0888085	0	0
Caulobacterales	8.77607	13.7783	6.69484	1.63993	11.2886	5.332	0	13.9874	5.13894	1.41475	11.4742	3.93286	29.1004	12.4977	3.5441	27.3236	8.8639	41.9384	5.25388	36.5377	4.20718	0.567115	6.19438	8.27645	3.00981	2.51442	1.64628	1.43813	10.111	4.19189
Caulochytriales	0.34166	0.100057	0	0	0.184979	0	0	1.60505	0	0	21.0932	0.0767369	0	0	0	0	0	0	0	0	0	0	0	0	0.27134	0	0	0	0	0
Cellvibrionales	1.17782	5.87375	11.6759	2.69524	6.19171	6.44427	0	72.0111	12.9454	4.38284	14.0518	6.78011	6.74776	11.0539	7.12293	12.9007	2.51318	54.4617	11.9033	45.3983	6.81227	16.7984	5.4652	6.96624	6.67528	3.81781	3.71417	4.25356	4.75648	3.73876
Ceraceosorales	1.5592	0.310778	0	0.111122	0.078022	0	4.13004	35.2405	0.0690114	0.0226251	7.24324	0.0514437	0.243326	0	0	1.49222	42.1358	0.0100829	0.0851331	0	0.379248	0	0.0655307	0.0568131	3.22137	0	0.764687	0	0.0458043	0.529539
Chaetothyriales	0.109302	0.259375	0	0.102442	0.299698	0	0	31.4522	0.106035	0.260722	10.206	0.316169	0.325536	0	0.146269	0	0	0.541576	0.189083	0.887248	0	0	0	0.0494982	0.0618963	0.0605336	0	0	0.105566	0.0461589
Chitinispirillales	0	0.0830142	1.54622	0.0493159	0.45426	0.472761	0	0	0.204182	0.327974	0	0.453	0.485043	0.499909	0.729814	0	0	0.406235	2.53701	0.524811	0.464654	0.0842881	0.197245	1.0728	0.74095	0.473092	0	0.441778	0.844279	0.237258
Chitinivibrionales	3.18904	0	0.601151	0	0.880734	0.0997419	0	0	0	0.132783	0	3.59415	0.129331	0.408149	0.595609	0	0	4.75864	0.724634	3.619	0.678086	0	0.756639	1.29195	0	0	0	0	2.78562	0
Chitinophagales	58.7097	22.0671	118.851	13.0415	118.487	40.5168	193.825	211.438	23.2127	13.2605	117.174	58.6728	155.108	141.467	33.9331	78.2381	0	196.884	131.256	167.144	94.6276	17.5746	64.0309	68.6338	63.7557	74.0583	18.1914	50.6519	200.339	744.926
Chitovirales	1.40344	7.86234	0.195539	0.177567	1.05745	0.173112	0	2.01017	0	0.323991	0.464186	0.90112	0	0	0.589034	0.447027	3793.32	0.0627493	0.391612	0.0428827	0.309663	2.43713	0.412124	0.599789	0.464704	1.43518	0.78438	0.325122	0	0.309295
Chlamydiales	101.663	20.8734	51.1035	33.827	37.6125	31.4235	16.1222	125.876	25.1185	27.1836	245.151	25.478	27.0876	42.6348	33.6054	17.2773	130.888	128.142	40.6228	112.929	110.159	13.5083	42.7197	28.4249	30.0664	28.4313	48.0257	46.3121	57.5721	25.7226
Chlorobiales	23.4769	3.63802	10.0889	1.09547	3.95313	2.52452	0	19.627	5.4117	1.29916	6.54617	3.29363	5.67078	4.17878	2.16563	33.4656	0	20.028	2.06407	17.5721	2.65362	4.86236	1.46737	3.2919	0.956283	1.54769	2.1306	2.85123	3.88276	3.78461
Chloroflexales	0	1.82776	1.04728	1.98555	1.06459	1.25919	0	0	1.47715	2.06341	3.55058	1.33604	1.17941	1.81423	2.11279	1.2441	0	1.52349	0.934275	1.17608	0.989171	0	0.678855	1.32665	2.36378	1.04169	0.69514	0.486856	1.38419	1.76316
Chromatiales	75.8184	22.6852	15.506	11.0787	10.0194	7.60173	294.388	345.606	12.8724	7.7016	877.436	13.8473	21.7822	15.6269	6.4889	78.4148	714.936	18.1582	17.6845	15.0342	16.8662	3.48197	15.6321	16.5233	88.2227	7.63361	12.2127	16.619	18.2551	11.7355
Chroococcales	130.048	8.54257	14.6735	2.07973	6.8457	8.10042	0.483925	10.1878	7.94155	6.07414	7.57309	3.44762	5.29545	5.51894	5.83291	1.59944	42.724	12.6595	5.161	13.4606	10.5063	43.9031	6.56114	8.02813	12.9683	9.22493	6.92125	12.6179	7.1679	6.59509
Chroococcidiopsidales	0	0	0.679165	0	0.198569	0	0	0	0	0	0	0	0	0.0360017	0	0.473827	0	0.311978	0.222666	0.329808	0.091699	0	0	0.216245	0	0.793368	0	0	0	0
Chrysiogenales	0.69823	0	0.326852	0.078003	0.273842	0.150631	0	0	0.0840342	0	0	0.0601858	2.26304	0.270873	0	0	15.9418	0.519107	0.600071	0.457432	1.14668	4.71182	0	0.226139	1.1025	0	0.15405	0.247697	0	0.140588
Chthoniobacterales	0	0.568014	1.14757	0.0790361	0.749509	0.353341	0	3.00618	0.08127	0.160923	1.41103	0.108085	0	1.27767	0	0	0	1.32777	0.228397	1.36175	0.492357	0	0	0.171309	2.07879	0	0	0.239549	1.26132	0.327562
Chthonomonadales	1.20238	1.08922	0.2935	1.17064	1.37513	0.428033	2.10698	27.3352	0.940165	0.693381	69.2004	2.15796	0.973555	2.10537	0.489781	0.819172	30.6657	5.34143	0.476532	3.97152	1.79504	0.33779	0.627846	1.34241	6.62972	1.30639	1.3515	1.05181	1.16787	1.94538
Chytridiales	9.72704	0.354988	1.21856	0.0274355	0.663312	0.121729	56.9841	86.3912	0.22822	0.207513	152.575	1.0723	1.28408	0.320571	0.372465	3.25255	37.9345	10.5559	0.0906625	8.71923	0.190466	0	0	0.772638	2.20178	0	0.318089	0.0746137	0.352825	0.520716
Cirlivirales	355.158	0	2.99083	0.14304	2.71722	2.054	0.494167	14.1617	0.0962713	0.0430839	271.288	0.522736	0.0572534	0.294773	3.49994	0.0699171	0	128.977	1.23147	114.32	1.4512	0.138054	0	0.330662	0.778787	0.0392878	0.629261	0.106779	2.41518	0.644768
Cladochytriales	2.89991	0.0921256	0	0	0.0577105	0	0	17.8213	0.0209019	0.0723194	45.5479	0.136503	0.0164443	0	0	0.693947	0	1.56491	0	2.38551	0.0943297	0	0	0	0.945792	0	0.126511	0	0.0473018	0.102058
Cladosporiales	0.858493	0	0	0	0	0	0	0	0	0	0.495345	0	0	0	0	0	0	0	0	0	0	0	0	0	0	0	0	0	0	0
Coniochaetales	1.10074	0	0	0	0	0	0	0	0	0	4.04135	0	0	0	0	0	0	0.505106	0	0.652543	0	0	0	0	0.0930441	0	0	0	0	0
Coprothermobacterales	0	0	0	0	0	0	0	0	0.094298	0	16.2265	0.0702933	0	0	0	0	0	0.404856	0	0.392273	0	0	0	0	0	0	0	0	0	0
Coriobacteriales	801.042	23866	26646	48846.5	26162.9	36779.9	587.585	4682.5	30603.6	26632.5	2046.16	40193.5	33035.2	31019.8	54153.7	8380.17	10675.2	1987.98	37953.9	2161.77	38371.3	4190.78	39770.2	40030.4	48357.2	33528.8	41457.8	28076.7	26376.8	29083.5
Corticiales	0	0	0	0	0	0	0	0	0	0	1.28806	0	0	0	0	0	0	0	0	0	0	0	0	0	0	0	0	0	0	0
Crassvirales	2112.36	87.0789	917.448	15.4366	633.413	137.472	348.706	2776.29	186.785	107.974	724.258	282.315	1145.08	868.651	97.8684	608.072	117.845	1563.94	712.331	1363.69	836.203	85.2295	680.078	610.576	307.897	865.372	131.147	447.428	536.472	265.644
Cremevirales	1394.52	0	0	0	0.123049	0	389.585	0	0	0.210688	374.474	0	0	0.0985736	0	4.25002	0	358.813	0	293.157	0	0	0	0	0	0.489167	0	2.10471	0	0
Cryptosporangiales	0	0	0	0	0	0	0	0	0.0546594	0	0	0	0	0	0.351864	0	0	0	0	0	0	0	0	0	0	0	0	0	0	0
Culicoidibacterales	15.4499	0	0	0	0	0	0	0	1.35067	0.361373	0.455934	0	0	0	0	1.32817	0	2.9069	0	2.03219	0	0	0	0	0	0	0	0	0	0
Cyphobasidiales	1.17977	0	0	0	0	0	0	0	0	0	5.43449	0	0	0	0	0	0	0	0	0	0	0	0	0	0	0	0	0	0	0
Cystofilobasidiales	0	0	0	0	0	0	0	0	0	0	0	0	0	0	0	0	0	0.130954	0	0.38065	0	0	0	0	0	0	0	0	0	0
Cytophagales	400.719	210.384	8007.09	37.5188	492.359	181.61	50.7624	753.339	393.82	60.2038	773.074	135.365	586.294	243.623	64.0063	257.65	79.0124	480.876	277.985	440.099	910.563	53.8957	163.513	597.797	60.8247	185.317	24.0652	222.015	142.685	79.293
Dacrymycetales	1.0054	0	0	0	0	0	0	38.233	0	0	1.07651	0	0	0	0	0	0	0	0	0	0	0	0	0	0	0	0	0	0	0
Deferribacterales	42.7954	12.3474	8.61053	12.0573	3.84335	14.4446	0.0694922	39.069	7.8288	7.59992	61.9695	14.3901	8.04561	9.51115	5.94028	9.19091	0	17.41	11.1304	15.02	17.2879	8431.38	8.02753	12.7653	9.1359	5.58943	8.69097	5.68599	10.3455	3.99667
Deferrisomatales	0	0	0.0372433	0	0	0	0	0	0	0	0.0542778	0	0.0991691	0.0307361	0	0.929501	0	2.10059	0	3.0463	0.704585	0	0	0.235369	0.394442	0.317982	0	0	0	0
Dehalococcoidales	23.354	30.2125	34.2786	28.0518	54.6979	33.7703	0	14.9959	40.3767	37.2537	18.1456	42.3916	49.1373	54.6756	46.8594	19.3014	7.04698	23.2178	58.533	17.545	45.0554	9.8353	58.3277	39.2103	41.3122	35.7609	36.7869	37.931	41.3099	32.0266
Deinococcales	1.33703	1.01284	7.17154	0.686622	0.0940467	3.0394	0	0	0.87574	2.6181	0.554724	0.469742	4.47637	1.14179	2.44891	0.305442	14.0539	6.41672	2.79514	4.62337	7.58403	15.7015	2.48324	0.987803	0.844681	2.79311	0.784275	10.5069	1.12281	0.279672
Desertifilales	14.3837	0.10455	0.46714	0	0.145532	0.32683	0	157.61	1.10539	0	16.5761	2.97246	1.34747	1.45756	0.243865	8.52523	50.8619	19.9917	0.90569	16.7472	6.01002	0	0.621512	4.48307	0.363813	0.271473	0.419489	0.38241	0.211936	0.0977804
Desulfarculales	4.18695	0.170629	0.19437	0	0.165277	0	0	0	0.565788	0.215674	0.775202	0.217951	0.625689	0.570261	0.410169	0	0	0.281108	0.855838	0.586189	0.107592	0	0.622074	0	0.509508	0.159672	0.22795	0.607332	0.510502	0.254557
Desulfobaccales	0	0	0	0	0	0	0	0	0	0	0	0	0	0	0	0	0	0	0	0	0	4.97471	0	0	0	0	0	0	0	0
Desulfobacterales	136.274	25.5545	44.8155	30.8631	27.4612	25.5293	10.9636	107.403	30.0134	19.8975	33.2952	20.091	30.7227	36.7625	18.457	19.409	55.5351	91.7125	25.6941	78.5556	35.6705	25.9875	26.5033	26.9987	33.5961	23.2919	24.2701	29.0014	27.7745	21.4744
Desulfobulbales	31.281	6.58273	37.4087	6.38283	7.55824	15.7367	7.03663	37.6432	7.80797	4.71992	44.6589	9.07617	25.1282	18.2685	8.9114	1.67681	14.6095	41.8893	9.56639	37.2797	10.9808	15.9328	8.73574	9.29638	8.43417	5.99571	7.58199	89.6356	14.104	11.8897
Desulfomonilales	0	0	0	0.511477	0	0	0	0	0	0	0	0	0	0	0	0	0	0	0	0	0	0	0	0	0	0	0	0	0	0
Desulfovibrionales	359.059	400.702	391.604	358.108	259.626	268.065	23.3236	835.906	314.094	218.77	327.082	223.486	609.406	368.54	261.762	678.398	2346	578.157	461.103	488.806	597.743	582.675	324.058	555.89	357.677	413.056	208.886	4008.96	442.575	178.058
Desulfurellales	3.47873	3.04083	7.34382	3.19189	5.66765	1.15135	0	0	7.35078	0.876974	10.0329	19.967	6.59777	4.51422	3.12074	19.1221	0	28.0466	2.03213	24.6706	5.20763	0	4.40524	4.97183	1.41313	3.1731	1.9375	1.3791	3.54493	1.64204
Desulfuribacillales	0.500512	1.59919	2.62687	0.563218	0.350491	1.65827	0	0	0.318256	0.623854	0	0.268881	2.42659	0.647081	0.782552	0	0	0.712786	0	0.439106	2.83385	1.10958	2.51512	2.50946	0.0670783	0.196805	0.245129	0.872131	1.17653	0.235042
Desulfurobacteriales	1.86743	1.1634	6.85612	1.61066	1.69107	0.67943	0	2.50195	0.872481	0.651185	1.07952	1.58955	2.2671	2.82247	1.4216	1.23667	6.39581	9.29419	2.80175	7.6099	1.3628	0	1.4898	2.25631	0.770614	0.411371	1.27181	1.76271	1.50145	0.0229318
Desulfurococcales	7.65896	84.9171	3.86935	0.893608	0.943161	3.01695	1.43013	0	1.08662	0.519314	12.4686	1.81144	8.62901	5.50702	0.873638	8.14482	0	7.08499	3.74895	4.7714	4.74346	1.52652	1.20535	2.58674	2.18877	1.86416	0.921903	2.21259	1.75526	0.47261
Desulfuromonadales	1.21957	1.21945	0.952777	0.816077	1.10625	0.962632	0	0.74822	1.21695	1.31764	4.72287	1.7659	4.94255	2.04795	0.617205	5.82785	0	4.12213	3.64507	4.85364	1.39481	8.72001	0.869857	2.17562	0.955794	1.75066	0.89017	15.3188	2.21095	0.916468
Diaporthales	0	0.141762	0.573547	0	0.070535	0	0	0.892568	0	0	9.94533	0.427172	0.218229	0.665933	0.127711	0	0	1.01007	0.0975778	0.566361	0.129375	0	0.470299	0.302889	0.950562	1.01337	0	1.55949	0.309611	0.278627
Dictyoglomales	0.241973	0.141202	0.724314	1.57398	0	0.753266	0	0	0	0	0	0	1.67879	0.583625	0	0	0	0	0	0	0.266642	0.508322	0.85463	1.05939	0.265229	0	0	0	0	0.1434
Dimargaritales	0.991904	0	0	0.031242	0	0	0	4.94412	0	0	22.2381	0.0916408	0	0	0	8.67642	0	0.582931	0	1.25119	0	0	0	0	0.167696	0	0.128667	0	0.690899	0.104976
Dissulfuribacterales	0	0	0	0	2.69366	0	0	0	0	0	0	0	0	0	0	0	0	0	0	0	0	0	0	0	0	0	0	0	0	0
Diversisporales	11.3143	1.03181	0	0.745963	0.7189	0.0845142	71.4166	241.227	3.18057	0.552257	101.886	1.09575	0.363242	1.18192	0.265107	10.1647	101.06	4.67562	0.245607	5.16876	0.157647	0	0	0.518981	4.26869	0.145405	0.130898	0.165507	0.876445	1.05454
Dothideales	1.43806	0.166861	0.317378	0.531811	0.399472	0.695302	0	193.891	0.902803	0.643504	18.6814	0.351889	0.643099	0.299799	0.399389	0.871978	13.7047	2.64128	0.423	1.88807	0.112826	0	0.157416	0	0.21784	0.395648	0.0555035	0	0.266045	0.451135
Eggerthellales	957.875	19985.9	21337.8	43910.8	28769.4	21956	687.984	1358.49	29468.8	41354.2	1114.1	29251.2	27599.5	30900.4	36895.7	9013.67	9983.73	909.785	39296.5	810.501	24575.8	2397.51	39851.7	30113.2	28725.4	23070.7	13249	24737.8	30124.2	22906.7
Elusimicrobiales	645.622	347.867	455.501	71.3573	164.903	159.081	13.4178	507.633	170.47	63.2629	691.153	114.287	302.757	275.426	133.799	511.151	33.3767	748.809	229.01	645.262	267.875	49.1353	216.124	261.173	73.4478	122.065	61.272	97.6534	272.562	70.8867
Emcibacterales	0	0.309522	2.35302	1.12977	1.33086	0	0	0	0.162408	0.164927	0.0928371	0.551181	0.0398302	0.65817	0.873553	0	0	1.06674	0.514717	0.781492	0.370271	0.245354	0.412777	1.9132	0.288548	0.115609	0.0464045	0.766445	0.262629	0.135121
Endogonales	5.97031	0.156084	0.0608307	0	0.0368494	0.0629054	85.0709	29.956	0.140375	0.0690321	20.7577	0.039798	0	0	0	6.60172	0	1.5991	0.10405	3.37993	0.026155	0	0	0.0640726	0.689734	0	0	0	0.0698776	0.103331
Endomicrobiales	27.7477	17.7314	25.5048	6.27845	12.2698	6.39809	1.12967	27.2944	17.0185	2.90428	23.0088	8.9396	15.3445	13.5651	9.4078	41.1893	0	40.4073	13.5467	34.1783	30.835	26.959	8.8864	30.3872	7.77549	11.2175	3.06032	12.6641	13.6405	1.68836
Enterobacterales	468.109	299.276	396.714	214.031	215.28	245.945	286.785	1205.17	207.728	191.132	2497.92	270.335	420.105	288.324	229.924	449.775	26157.1	519.789	260.886	446.496	338.118	209.814	242.794	331.596	337.054	207.213	230.661	264.248	349.719	189.124
Entomophthorales	1.33536	0	0	0.190951	0.111727	0.0885708	10.0042	0.859849	0.122307	0.610876	17.3985	0.246162	0	0	0	0	0	2.268	0	2.79509	0	0	0	0	0	0	0.0905817	0	0	0.0959594
Entomoplasmatales	1.96737	0.43614	3.57177	0.523533	4.40769	3.23027	0	8.37143	2.41428	0.948872	8.38853	2.23559	2.03644	2.2189	1.86627	0.829916	11.4849	4.9107	2.39495	54.902	7.95487	60.1091	2.46003	6.6317	1.09392	2.44011	1.62547	3.93643	1.28674	0.56516
Entrophosporales	16.7904	22.6719	0.733378	1.2725	2.85745	0.480013	57.8185	919.675	4.82658	0.422459	1278.08	4.28615	2.1459	1.1333	0.170541	13.4146	48.7649	2.42451	0.441505	3.56674	3.53348	0.445939	1.31459	8.27681	68.2417	1.09602	8.87297	0	2.09704	2.89125
Eremomycetales	0	0	0	0	0	0	0	0	0	0	2.11555	0	0	0	0	40.675	0	0	0	0	0	0	0	0	0	0	0	0	0	0
Erysipelotrichales	2775.28	13868.2	14308.8	16025	15914.7	17609.1	1636.37	5708.29	13416.1	15264.3	6404.5	16096.9	16297.7	18661.1	17360.7	7323.67	8881.61	5857.25	13951.3	5437.37	22942.5	9524.07	15489.9	20680	17555.6	26525.5	16124	27564.5	16829.9	19919.5
Erysiphales	0.158045	1.19882	0	0	0.220875	0	8.99477	8.29673	0.05418	0	16.0694	0.760323	0	0.091277	0	0	0	1.6301	0	1.99278	0.472618	0	0.0760157	0.375404	5.70547	0.071234	0.934179	0	0.194504	0.436014
Eubacteriales	77974.5	455526	344359	460802	408116	529018	36426	182200	428522	519761	144417	494345	440364	465602	500451	204186	269151	131381	408787	171195	433309	325075	419644	439843	472930	434706	477895	396735	411398	452632
Eurotiales	146.048	9.32894	2.17947	2.70348	9.18485	6.08103	416.979	3141.52	5.17086	3.23542	520.762	18.4298	5.66086	14.0026	4.05758	126.72	1082.57	234.754	5.26148	222.464	8.99562	6.78793	5.8059	8.29974	19.6759	6.99389	18.7188	8.86105	6.10695	8.87005
Exobasidiales	0.0359857	0	0	0	0	0	0	1.33428	0	0	6.76182	0	0	0	0	0	0	0	0	0	0	0	0	0	0.0443749	0	0	0	0	0
Ferrovales	0.825915	0	0.040886	0	0.54312	0.0785202	0	0	0.0438051	0.113548	0.691176	0.0511579	0.272483	0.0844525	0	0	0	0	0	0	0	0	0	0	0	0	0	0	0	0.0381384
Fibrobacterales	495.291	655.271	580.924	335.778	825.293	1098.2	9.21574	33345.8	773.808	233.706	6477.36	759.002	1365.11	1082.86	978.584	3716.58	557.965	16007	1772.37	13819.1	1262.66	297.788	508.694	1005.56	1180.89	602.822	252.004	622.754	2848.22	304.802
Fibromonadales	2.37099	1.38596	0.430677	0.172092	12.5447	0.510105	0	0	0.238189	0.685481	0.689995	1.38753	2.19222	2.35582	1.22569	1.0977	0	1.08673	1.25276	0.509335	2.03534	2.61313	0.843045	1.20936	0.174347	0.170429	0.988905	0.964588	0.891826	0.651701
Filobasidiales	2.6595	2.21965	0.0337379	0.159781	0.43171	0.144967	19.4898	18.8093	0.254164	0.0143783	194.233	1.05025	0.107388	0.203511	0	4.22409	61.9561	0.27935	0.0428496	0.183528	0.719826	0.0242948	0.227817	0.899483	10.0234	0.0983318	0.742023	0	0.202873	1.40759
Fimbriimonadales	0.524312	1.00543	0.522376	0	0.0903944	0	0	0	0.279842	0	0.429905	0.100635	0.169304	0.758974	0.174772	0.562922	0	1.47233	0.421197	0.99368	0.763526	0	0.225958	0.904855	0.0933452	0.152754	0	0.140044	0	0
Flavobacteriales	298.643	95.3373	308.894	60.1644	164.114	117.704	604.445	714.801	108.406	59.5926	329.54	108.683	310.428	177.675	76.5501	586.825	388.875	588.524	166.218	740.445	242.323	267.714	122.085	179.897	96.5477	99.8186	60.7813	169.407	201.014	71.4437
Frankiales	0.129948	3.4936	1.02569	3.79877	6.26489	4.00196	3.89123	0.50412	5.37584	2.40247	5.58914	5.44578	4.95979	7.67744	4.34477	0.332636	7.11355	3.55237	3.83304	4.00923	4.57733	1.57212	2.92125	4.47768	8.93075	6.28688	4.27256	9.08349	10.0094	8.56217
Fusobacteriales	728.907	206.582	273.05	168.576	258.288	227.8	53.6044	627.618	161.327	174.458	205.948	167.364	287.419	217.067	365.13	117.479	137.022	495.729	226.697	419.712	253.775	167.046	186.791	305.12	181.083	237.06	217.423	230.078	189.094	187.197
Gaiellales	0	0	0	0	0	0	0	13.3924	0	0	0	0	0.0916847	0.0852493	0	0	0	0	0	0	0	0	0	0	0	0	0.53409	0	0	0
Geastrales	0	0	0	0	0	0	0	0	0	0	0	0	0	0	0	0	0	0.691776	0	0.223425	0	0	0	0	0	0	0	0	0	0
Gemmatales	1.12111	2.83018	14.1015	0.793843	2.53194	3.05813	0	2.34011	2.8959	0.352997	13.2762	1.84251	3.68955	2.21853	1.59995	8.28779	63.9832	2.36348	1.70685	2.43177	1.02948	5.67937	1.53106	1.83078	2.14693	6.57045	0.08595	5.79993	2.10404	4.70564
Gemmatimonadales	11.4169	1.1679	3.44727	0.725761	1.40939	0.637751	0	4.15416	1.31068	0.322467	6.07037	1.81667	4.90894	2.54613	0.957578	0	0	0.759523	1.96076	1.30728	1.44471	1.682	1.3119	2.30141	8.04311	1.25539	0.298778	0.610207	1.36915	0.857419
Geobacterales	190.459	7.5594	4.45491	3.04695	5.42577	3.27156	0	35.4901	2.70974	2.87037	5.99635	7.36154	2.17417	2.1355	3.09581	13.6589	5.9011	31.8381	3.23799	25.1828	5.3465	6.56895	3.13945	4.91971	2.37439	1.94235	0.657343	8.93188	2.66035	1.45683
Geodermatophilales	33.1158	18.2857	1.44616	2.66192	5.32638	1.4618	29.363	1073.61	5.87562	0.985103	2933.19	14.4817	6.05024	4.7475	1.59196	46.9131	56.6648	4.57545	5.34111	3.21017	7.34065	0.669587	2.91137	9.52823	37.2077	3.34824	9.42394	7.53455	2.38135	9.1132
Geoglossales	0.0382201	0	0	0	0.426154	0	0	0	0.0682488	0.402751	4.14716	0.101751	0.107388	0.29955	0.510016	11.4847	0	0	0.243405	0	0	0	0	0.509749	0.0796786	0.233773	0.0625564	0	0.253172	0.05942
Georgefischeriales	0	0	0	0	0	0	0	21.155	0	0	1.03477	0.0298007	0	0	0	0	0	0	0	0	0	0	0	0	0	0	0	0	0	0
Geplafuvirales	11.784	0	0	0	0	0	0	0	0	0	0	0	0	0	0	0	0	70.6948	0	63.4928	0	0	0	0	0	0	0	0	0	0
Ghabrivirales	0	0	0	0	0.168264	0	0	396.234	0	0	4.91352	0.106456	0	0	0	0	0	0	0	0	0.0382333	0	0	0	0	0	0	0	0.0374382	0.0521008
Gloeobacterales	0	0	0	0	0	0	0	0	0	0	0	0	0	0	0	0	0	3.14252	0	2.11273	0	0	0	0	0	0	0	0	0	0
Gloeomargaritales	0.801058	1.93739	0	0	0.171791	0.0523914	2.01992	7.51234	0.751373	0.0115126	10.4399	0.235418	0.101139	0.0171307	0	0	0	0.927833	0.0139199	0.17398	0.261365	0	0.0504131	0.1964	3.19296	0.130947	0.460682	0	0.104739	0.0203501
Gloeophyllales	0.36548	0.173662	0	0.205766	0.040717	0	0	0	0.0709944	0	5.09834	0.259393	1.17403	0.571268	0.0652885	0	0	0.121922	0.337597	0	0.264557	0	0.382263	0.100872	0	0.162119	0	0	0.212042	0.0313557
Glomerales	23.8708	14.3947	0.586567	3.15644	11.1384	0.948027	254.58	314.93	3.29618	2.37764	1031.09	7.24784	8.25136	3.63795	1.79151	19.5977	701.709	8.28493	3.46618	3.72448	7.07772	3.61487	2.92696	9.641	99.6023	2.60652	12.2224	0.941777	8.86078	8.36644
Glomerellales	0.469661	0.679786	0.798276	1.00411	0.577879	0.795538	20.5497	165.607	2.01628	0.473961	32.6488	0.309455	0.763034	1.08206	0.837877	1.52775	6.00056	4.10904	0.940436	2.45448	5.79373	1.62203	0.275765	2.46455	2.70506	1.21385	0.824373	1.40756	0.986436	1.27124
Glycomycetales	0	1.05864	0.586193	0	0	0.161593	0	0	1.31899	0.325012	0.14655	3.3958	1.69888	0.679844	1.24299	1.29649	0	4.21826	0.563096	3.02371	0.411008	0.531015	0.385636	0.90617	0	1.04062	1.83479	0.260082	0.040191	0.0527207
Gomphales	0	0	0	0	0	0	0	0	0	0	1.78539	0	0	0	0	0	0	0.57296	0	0.143853	0	0	0	0	0	0	0	0	0	0
Halanaerobiales	9.4685	38.7005	20.9876	8.59395	13.1517	11.0204	39.4059	37.0806	12.1755	9.47819	33.7533	20.3723	22.0557	17.7715	13.1003	31.2438	4.12394	40.529	20.4971	40.6885	38.8451	10.4254	22.75	36.9292	10.9416	17.2775	5.03768	15.4534	27.906	8.94098
Haliangiales	0	0	0	0	0.924216	0	0	0	0	0	3.59922	0	0.0714601	0	0	0.942819	0	0.0779944	0	0	0.294929	0	0	0	0.712306	0	0	0	0.271289	0
Halobacteriales	3.99632	0.502478	0.233798	0.814392	0.894602	0.853922	0	14.5577	0.8148	0.574424	1.72657	0.741401	1.82352	2.29904	1.90599	0.949622	0	2.67595	1.81775	3.68348	2.52227	0	7.23725	0.890369	1.50935	1.56822	1.84465	0.345018	2.35669	0.776847
Haloferacales	0	1.67375	0.210192	1.40545	0.430903	1.41691	0	0	1.31746	1.26663	1.76722	0.960446	1.2495	2.32455	1.41804	1.07985	0	0.693761	2.25592	1.23412	1.18444	3.57716	0.919613	1.72396	0.189118	1.31544	3.23816	1.45443	0.750022	1.05992
Haloplasmatales	0.999085	2.77741	0.732494	0.238954	1.2829	1.12405	34.8015	0	0.0734637	0.136513	1.85543	4.58748	3.45101	1.50075	0.690205	0	0	22.8344	1.81512	16.9956	3.87769	0.201469	1.4214	3.71094	0.822608	0.829517	1.06236	1.80435	1.16769	0.622763
Harpellales	2.60845	0.139394	0.0844466	0	0.0543421	0	17.3087	0.871792	0.618593	0	41.9844	0.142001	0.0565033	0.0711758	0	0	0	5.84688	0.138017	3.60924	0	0	0	0	1.12312	0.164004	0.227255	0	0.0350383	0.104377
Helotiales	0.490318	0.340795	0.192097	0.342722	0.0712547	1.2436	0	98.8611	0.14448	0	4.35509	0.259133	0.113668	0.393972	0.280988	0	0	1.54191	0.386459	0.967717	0.128583	0	0.560433	0.513751	0.161138	0	0	0.212933	0.206589	0.0628948
Herpetosiphonales	0	0.819003	0.22108	0.886212	0.6244	1.62837	0	0	0.178835	0.119898	0	0.0302909	0	0.0450929	0.0747381	0	0	0	0	0	0.151424	0.969078	0.274632	0.0758755	0	0.174495	0.0744915	0	0.244513	0.0948139
Holophagales	0.0460447	1.83394	2.53339	2.46464	2.16523	2.22815	0	0	4.13667	4.84997	0.569917	4.22221	2.086	5.3366	2.41649	0	0	0	5.20152	0.105954	1.45596	0	3.85534	3.72046	1.73848	2.24976	1.21275	2.25447	2.2743	3.49882
Holosporales	2.56864	0	2.28568	0.426231	0.830227	0.276784	0	0	0.160429	1.23317	2.09395	1.28457	3.4546	0.311069	0.147879	1.45117	0	1.61849	1.65199	0.924061	0.208666	1.57061	0	0.485633	1.68099	0.678731	0.16549	0.850268	1.03985	1.08912
Hydrogenophilales	0	0.148123	2.43913	0.828562	0.286503	0	0	0	0.277085	1.07784	0	0.597303	0.100191	0.139738	0.22849	0	0	0	0.15355	0.0622882	0.121527	0	0	0.12179	0	0.071234	0	0.110338	0.0633941	0.109756
Hymenochaetales	0	0.199453	0	0.0787753	0	0	0	0	0.0780927	0.458439	7.35997	0.0928643	0	0	0	0	0	0.444388	0.44963	0.49696	0.287505	0.965482	0	0.219061	0.344773	0.104413	0.0504763	0	0	0.248466
Hyphomicrobiales	91.0412	152.178	388.181	116.133	151.87	137.74	68.8225	888.512	142.906	134.966	1168.57	160.091	235.471	189.026	138.111	151.713	2950.24	148.439	229.232	127.944	192.545	243.234	155.957	169.441	173.865	166.155	104.639	151.449	143.537	262.22
Hyphomonadales	0.669575	0.305048	2.82393	0	1.03323	0.492746	0	3.45839	1.57374	0.0702292	1.61867	0.388343	3.33917	1.63569	0.217161	0	0	1.40621	2.23269	0.899269	1.14196	2.55584	1.2648	0.750797	0.344066	1.59845	0.443519	0.199853	0.312366	0.304128
Hypocreales	19.3499	6.32249	2.90842	2.89174	4.35075	6.09727	21.2583	203.683	3.29342	1.02652	532.063	6.97053	5.56915	4.62173	6.34329	14.9863	6.32012	9.54955	7.40744	10.109	8.08574	5.78781	5.59651	7.36033	17.3583	13.2396	15.2401	6.19976	6.1014	5.76039
Hysterangiales	0	0	0	0	0	0	0	0.735021	0.184374	0	2.19396	0	0	0	0	0	0	0	0	0	0	0	0	0	0	0	0	0	0	0
Ignavibacteriales	11.541	9.99008	25.5709	3.22199	9.05338	7.73865	0	209.662	10.0141	2.1759	13.6676	7.40761	14.4263	9.97378	5.77539	8.75598	0	30.4896	12.2524	28.5686	11.1271	3.79226	6.75502	12.68	7.66596	7.12119	3.12523	3.71258	6.11989	3.86676
Imitervirales	4.62034	41.0581	72.4832	1.69632	4.26036	1.08618	6.20448	6.16034	8.2429	0	14.0255	1.10923	2.10646	4.62894	0.411257	0	0	6.70609	2.66345	5.88755	1.32854	0	1.25683	3.72722	0.205103	0.63468	0.195661	16.5703	0.375686	0.135436
Isosphaerales	0.784962	0.223119	0	0.342859	0.517629	0.335597	0	0.17788	0.768435	0	0.437863	0.62407	1.41174	1.01176	0	0	0	0.501794	0.179091	0.41783	0	0.70802	0	0.0703236	0	0.467937	1.615	0.0546719	0.184662	0
Jatrophihabitantales	0	0	0	0	0.155177	0	0	0	0	0	0	0	0.431937	0.200809	0	0	0	0	0.163172	0	0.511476	0	0.147808	0.512581	0	0.313429	0	0.202286	0	0.239
Jiangellales	2.17858	0.526408	0.156422	0.48139	0.199513	0.0651256	0	0	8.20189	0.104289	2.88695	0.526196	0.594176	0.887495	0.305322	0.156814	0	0.0266513	0.209792	0.130704	0.560905	0	0.0782514	0	1.70657	0.331866	1.31305	1.83587	0.527077	0.153643
Kalamavirales	0	0	5.29942	0	15.1513	2.51476	0	0	0.680635	0	0	0	0.480864	0	0	0	0	0	0.206837	0	0	0	0.0320548	0	0	0	0	0	0.681601	0
Kangiellales	0	0	0	0	0	0	0	0	0	0	0	0	0	0.300307	0.422138	0	0	0.617897	0	0.124528	0.121139	0	0	0.485603	0	0.136935	0.109929	0	0	0
Kickxellales	6.26487	0.791439	0.0226698	0.132605	0.125359	0	45.2315	49.9157	0.16352	0	199.106	0.930641	0	0.0912372	0	4.93209	2.28715	6.68589	0	6.26618	0.324175	0	0.0748826	0.39683	3.97598	0.104476	0.697035	0	0.112996	0.655978
Kineosporiales	0	0	1.51806	0.106558	0.145037	0.303325	0	11.4884	0.26775	0.425272	0.295209	0.814864	4.8772	2.33668	0.3185	0	0	1.26728	0.829614	1.07723	3.1319	0	0.648761	1.63134	0.766486	0.50905	0.181635	1.54826	0.46045	0.147329
Kiritimatiellales	0.889425	1.22906	0.172259	0.314896	1.24196	0.383612	0.171058	2.58157	0.428305	0.279964	3.37828	2.11951	1.09843	3.6313	0.684287	41.6669	0	8.85375	4.48397	9.69302	0.835096	2.56204	0.820066	0.833821	2.52305	1.51097	0.333667	1.43577	3.93344	0.131058
Kitasatosporales	245.673	181.025	152.208	157.471	176.399	122.253	968.271	5199.66	134.16	168.683	379.291	224.337	229.002	210.414	203.594	178.993	327.101	104.656	210.051	86.8539	217.917	179.181	224.287	229.335	209.864	207.295	184.565	185.872	154.979	168.752
Kordiimonadales	0.104423	0	0	0	0	0	0	0	0.1123	0	2.90677	0.458072	0.589405	0.325663	0	0	0	0	0.267008	0	0.430105	0	0.255305	0	0.022429	0.128221	0.202191	1.0666	0.441227	0.0960269
Kosmotogales	2.36588	1.45241	4.25978	1.54877	2.45306	1.91691	0	19.6995	1.41437	2.68225	5.43744	1.20755	1.50078	3.3594	1.98771	6.80147	1.45518	1.46017	2.09601	0.898807	1.22345	7.79083	2.8258	1.59987	2.47463	3.27243	0.851606	2.22173	0.738216	1.01182
Ktedonobacterales	5.47076	0.963098	5.60873	0.487121	1.00034	2.24662	154.384	30.3496	1.32542	0.0826507	8.24255	0.964711	1.37465	1.35083	0	0.933801	0	3.14302	1.12858	1.66911	1.02992	2.65508	0.791582	2.0403	0.951244	0.688994	1.19409	1.2226	1.09284	0.158941
Lactobacillales	4937.27	19837.3	32980.5	3427.7	2497.35	1461.4	862.19	2894.73	1719.02	1359.32	16557.2	8060.99	16569.9	5972.53	8603	1627.96	83002.8	2419.62	2500.41	2125.04	15616.6	2319.01	14990.8	18342.6	3787.22	5609.29	1498.02	1788.52	2327.05	1581.66
Lecanorales	0	0.0329163	0	0.468018	0	0	1.72958	0	0	0	1.10182	0.203829	0	0	0	0.558152	0	0.107144	1.11981	0	0	0	0.22547	0	0	0	0	0	0	0
Lefavirales	0.855022	1.53383	1.13123	1.2152	1.75906	1.36481	0	0.65452	1.5999	0.306316	0.0614282	3.59887	1.82393	2.18684	0.673179	0	3.46786	2.80086	0.885432	2.6427	8.9702	1.57602	1.39187	6.65691	19.4639	14.0486	0.946297	1.63698	3.33276	2.24849
Legionellales	5.45279	11.1197	10.8548	20.2205	15.3154	19.7466	0	14.4711	9.83013	12.5755	18.8484	10.8883	18.5072	12.3825	16.24	18.4996	800.339	9.40004	11.3823	8.92678	55.5846	21.4185	17.3679	48.0274	9.81923	16.7329	11.2605	23.4892	19.169	10.2088
Lentisphaerales	7.90144	2.34071	4.59013	0.818073	0.745	5.61654	32.9695	0.481578	1.19117	2.34244	100.017	0.906051	3.40501	4.13955	1.37669	6.09473	0	2.13079	3.05464	2.41243	5.87836	0	8.18319	9.71097	0.53941	0.887414	0.895842	4.30748	3.22432	0.823469
Leptospirales	1.8117	0.726346	8.6069	0.386116	3.15647	1.82141	12.6988	38.9675	2.01582	1.28221	6.13251	2.9512	4.71161	5.22286	2.87493	11.2202	0	9.62889	4.66264	9.06555	7.93914	9.00777	1.6989	4.81198	1.52716	2.035	0.836745	9.61799	2.98053	2.43778
Leucosporidiales	0.0628782	0	0	0	0	0	0	0	0	0	1.06964	0	0	0	0	0	0	0	0	0	0	0	0	0	0	0	0	0	0.0661207	0
Lichinales	0	0	0	0.10949	0.160528	0	0.778313	0.760805	0	0	2.15166	0.0609829	0	0.207734	0	0	0	0	0	0	0	0	0	0	0.178393	0	0	0	0	0
Limisphaerales	0	0	3.73314	0.774193	0	0	0	0	0.420114	0	2.57012	0.0988194	0	0.414216	0.34166	0	0	1.55053	0	0.658945	0	0	0.300062	0	0	0.731848	0.699511	1.13079	0.110797	0
Limnochordales	0	0	2.0115	1.9265	0.258123	2.79186	0	0	0	0.273026	0	0	0.0234748	0	0	0	0	0	0.248305	0	0	0	0	0	0.104506	0.0681368	0	0	0	0
Lobulomycetales	0	0	0	0	0	0	17.5362	0.824225	0	0	2.01442	0	0	0	0	0	0	2.80391	0	1.11405	0	0	0	0	0	0	0	0	0	0
Longimicrobiales	0.0847489	0	14.8505	0	0.639661	0.49206	0	0	0	0.35999	0.379945	0.333639	29.468	0.264836	0	0	0	0	1.83605	0	0.337278	0.583075	0.974678	0.84436	0	0.104476	0	0	0	0.557667
Lulworthiales	0	0	0	0	0	0	0.864792	0	0	0	4.99562	0	0	0	0	0	0	0	0	0	0	0	0	0	0.0670783	0	0	0	0	0
Magnaporthales	0	0.0938422	0	0	0	0.137532	0	0	0	0	0.979655	0	0	0	0	0	0	0.291942	0.091214	0.793555	0	0	0	0	0.156759	0	0	0	0.229164	0
Magnetococcales	2.80444	2.2067	7.13033	0	1.38036	1.05215	0	0	1.92246	0	1.63253	0.96118	2.92683	2.07147	0.715042	1.09765	0	3.59659	2.10051	4.35765	2.36968	0	0.844278	2.16837	0.803558	0	1.50151	0.303521	0.506936	0
Malasseziales	0	0	1.19773	0	0	0	0	0	0	0	23.0144	0	0.199971	0.111561	0	0	0	0	0.241736	0	0	0	0.246347	0.152978	0.37349	0.145106	0	0	0.101222	0
Maricaulales	1.18753	1.04573	2.19633	0.663025	0.407189	1.66677	0	0.925532	1.38928	0.131108	2.93673	1.94924	4.39373	3.00095	1.4174	0	0	4.34962	3.39799	3.45983	3.13995	0	2.12988	3.63216	0.935861	1.48227	0.643275	1.39378	1.03827	0.777787
Marinilabiliales	45.1167	26.2284	57.2049	13.4402	58.1422	29.6216	1.38791	122.548	62.5171	21.0518	65.1886	51.1782	100.655	83.9676	51.2947	543.537	70.9693	108.734	112.615	100.51	124.886	72.5351	93.0335	89.0279	81.445	84.5368	22.0675	48.1734	120.569	23.2686
Mariprofundales	0	0.313993	0.164766	1.03708	0.659424	0.304749	0	0	0.396571	0.841535	0	0.101219	0.817532	1.13871	0.0634648	0	0	0.473442	0.0768872	0.109595	0.124413	0	0.279025	0.159471	0.0658531	0.217043	0.112906	0.793873	0.661966	1.24872
Mesoaciditogales	0	0	0	0	0	0	0	0	0	0	0	0	0.172519	0	0	0	0	0	0.699307	0	0.614517	0	0	0	0	0	0.0669983	0	0	0
Methanobacteriales	265695	155351	110642	206524	216783	176481	1679.45	46446.4	247171	169019	128247	137445	71445.9	119286	129097	162871	75300.5	373416	131165	334822	122934	24656.8	141532	127379	146028	181191	219838	169034	179268	250948
Methanobavirales	3.03229	0.156351	2.78229	0.208879	1.00994	0.735417	0	0	0.618237	1.1807	0.812876	0.151514	1.69999	0.934683	0.398105	0	7.79635	0.75826	1.13187	0.498063	0.978119	0	0.423067	2.00206	1.66584	1.499	1.62652	0.25041	0.483004	1.33034
Methanocellales	0.0383454	0.795189	8.45984	0	0.372375	0.543045	0	0	0.459046	0.677635	0.832012	2.57998	1.43934	0.737014	0.52494	8.55893	0	21.1807	0.392574	19.2626	1.26354	0	1.01977	0.752862	0.994904	0.35154	0.284848	0.313544	0.172071	0.545325
Methanococcales	35.2654	38.1423	33.4397	58.9714	67.2916	43.4224	0.0507044	4.41836	63.2089	52.6341	19.6589	51.9362	27.8463	31.5288	36.3049	20.8556	26.1617	79.7521	44.1852	65.018	47.6368	6.9984	46.8039	62.9888	60.3223	67.2668	67.8684	46.8563	61.5218	115.009
Methanomassiliicoccales	615.33	85.4357	128.28	75.1977	109.113	105.701	5.11587	697.63	152.552	34.6669	124.408	140.873	169.842	192.865	91.6642	1097.29	53.214	375.92	208.626	322.343	138.595	64.924	126.758	119.652	90.3779	106.045	46.5026	149.193	341.351	68.1817
Methanomicrobiales	146.16	100.102	431.592	96.5016	120.264	127.814	9.40234	735.143	130.288	93.5937	256.097	125.046	247.43	169.493	94.9722	510.262	35.12	355.438	147.438	302.828	152.904	359.48	152.85	129.178	101.485	82.9293	82.2836	90.5131	175.154	102.696
Methanonatronarchaeales	0	0	0	0	0	0	0	0	0.602587	0	0	0	0	0	0	0	0	2.52912	0	0.62668	0	0	0.28608	0	0.46522	0	0	0	0.132241	0
Methanophagales	0.595671	3.00438	3.46459	2.55743	3.05594	1.43319	0	1.71249	1.77456	1.7183	1.15484	5.46374	3.1566	3.7185	3.57991	0.996562	1.95982	3.53311	2.01111	2.98809	2.16614	0.877704	2.05847	1.70522	1.80957	2.96403	3.89836	2.60251	2.4085	8.56324
Methanopyrales	0	0	0	0	0	0	0	0	0.0863848	0	0	0	0	0	0	0	0	0	0	0	0	0	0	0	0	0	0	0	0.25801	0
Methanosarcinales	28.5466	45.4405	32.2386	42.8175	53.1824	41.7485	9.86022	172.907	52.5927	37.009	54.6167	35.2261	34.905	50.017	36.2388	9.22452	20.1829	94.3983	32.7208	83.2846	37.4561	19.6255	43.4517	34.4713	51.2298	48.5771	45.8188	81.2319	38.9125	77.1942
Methanotrichales	15.1018	2.37452	3.17387	0.487121	4.68321	4.49796	0	0.105775	1.46569	0.389588	13.9791	2.12932	6.76014	2.12938	1.39985	1.68251	0	9.2672	3.76705	10.5762	1.17034	1.25155	3.26795	0.381332	1.22282	0.940567	3.97628	1.17702	2.89572	2.43413
Methylacidiphilales	0.0495566	0	1.2592	0	0.258628	0	0	0.505671	0	0.15709	1.42492	0.119061	0.0971857	0.284178	0	0.609832	0	0.0716705	0	0	0.284154	0	0	0.0576653	0	0	0	0.358405	0.151833	0.290676
Methylococcales	18.5845	12.0478	13.2424	4.22934	8.15692	9.48793	0	57.3537	14.2501	6.39158	15.6144	8.85115	17.6944	12.4114	6.02781	35.9634	0	17.6792	16.2813	16.41	4.09947	1.86551	17.4921	5.60908	2.53371	7.954	2.00313	15.2712	7.11736	3.97357
Microascales	2.10466	0	0	0	0	0	43.5343	29.7384	0	0	33.2691	0.0416671	0	0.0522336	0	0	0	2.35033	0.090651	1.54441	0	0	0	0	0	0	0	0	0	0
Microbotryales	0	0	0	0	0	0	0	0	0	0	0.854875	0	0	0	0	0	0	0	0	0	0	0	0	0.106788	0	0	0	0	0	0
Micrococcales	31.3405	151.716	145.016	100.111	101.743	132.124	130.599	115.722	108.5	111.622	105.427	214.606	423.777	164.088	122.831	546.752	383.797	210.85	188.093	183.63	202.719	78.9736	171.116	244.318	119.558	155.162	105.281	152.494	128.425	91.6009
Micromonosporales	3.82137	6.85722	8.89829	9.11287	3.84236	7.38677	64.7624	2.17245	5.62241	4.77403	12.8601	10.7392	11.9472	6.13181	6.1089	22.8372	0	7.3146	6.34869	6.85164	13.3625	11.3762	6.02431	13.9937	8.75021	10.0221	10.0555	7.80186	8.11289	4.65267
Microstromatales	0	0.402896	0	0	0	0	0	0.552442	0	0	16.5252	0.0954241	0	0	0	0	0	0	0	0	0	0	0	0	0	0	0	0	0	0
Microthyriales	0	0	0	0	0	0	0	0	0	0	7.18634	0	0	0	0	0	0	0	0	0	0	0	0	0	0	0	0	0	0	0
Miltoncostaeales	0	0	0	0	0	0	0	0	0	0	0	0.0818526	0	0	0.0504898	0	0	1.09192	0.652687	1.66255	0.358034	0	0	0	0	0.438801	0	0	0	0
Minwuiales	0	0.154169	0.22346	1.09602	0.0712547	0.169459	0	0	0.252103	0.867832	0	0.140945	0.297507	0.322729	0.0579602	0.445766	0	0	0.149852	0	0	0	0.135742	0.176527	0	0.0719608	0	0.0928865	0	0.109745
Mixiales	0	0	0	0	0	0	1.50815	0	0	0	0.984603	0	0	0	0	0	0	0	0	0	0	0	0	0	0	0	0	0	0	0
Monoblepharidales	2.22311	0.204958	0.28893	0	0.148188	0.154395	18.0218	4.79484	0	0	45.0906	0.0438708	0.109197	0	0	0	0	2.40792	0.222507	0.951767	0.774196	0.187733	0.0201863	0.126044	0.659973	0	0.313676	1.60696	7.49148	0.116902
Moorellales	4.57616	7.02272	15.111	15.4286	13.8727	8.8705	1.8831	15.2953	15.2905	10.172	11.9717	8.79039	13.1383	11.8817	8.94043	12.9545	3.03437	8.10921	8.85298	7.01599	8.23706	24.142	11.1626	9.21843	12.0171	6.42325	6.94235	31.7966	11.8031	13.4601
Moraxellales	667.31	36.6469	139.868	16.039	45.9298	48.211	69.1569	788.027	90.9999	29.1664	269.297	57.5965	237.794	62.4811	36.514	165.053	1545.42	134.196	65.5515	117.652	57.8988	55.6049	53.6396	68.92	42.3546	48.1529	17.4753	93.1421	68.7383	19.1177
Mortierellales	10.8564	2.68647	1.27831	0.914449	0.421061	1.47293	122.104	178.374	0.617432	1.22455	193.128	1.99688	0.972078	0.968322	0.0923593	6.35359	71.9112	4.96284	0.302538	6.06813	0.366221	0.23378	1.55616	1.08768	13.46	0.483577	1.56581	0	1.26209	1.28738
Motilibacterales	0.142626	0	0	0	0	0	0	0	0	0	0.804481	0	0	0	0	0	0	0	0	0	0	0	0	0	0	0	0	0	0	0
Mucorales	1629.51	51.5169	13.9476	20.933	55.8682	24.0332	3636.21	5890.35	16.2501	18.9019	3025.42	44.5647	22.2959	37.2748	19.428	647.158	260.603	798.949	17.2729	684.233	16.784	59.7049	8.7754	14.5896	95.2914	13.9577	25.709	27.5094	12.2656	22.8095
Mycobacteriales	479.117	1160.4	578.398	345.735	350.485	424.235	1497.06	319.952	888.522	281.025	702.751	7147.46	6970.25	2946.68	848.904	350.707	12798.2	176.755	3728.21	152.443	3285.19	552.752	3643.66	3218.45	1162.16	3573.13	819.198	3456.09	1177.57	964.554
Mycoplasmatales	244.248	288.142	188.15	155.478	106.685	170.986	3557.6	60.2492	127.805	143.035	641.749	110.044	136.113	98.5401	68.8566	5058.81	58361.3	238.18	127.837	235.677	175.796	592.294	156.114	200.252	89.5365	96.8104	366.162	222.864	209.439	252.457
Mycoplasmoidales	114.673	6.62695	128.939	2.36593	5.94228	10.7753	4.12028	26.8561	9.55884	6.12922	82.5535	6.04919	14.9834	11.8761	3.02398	24.9071	0	87.2603	10.1199	65.6908	14.428	3.8352	4.00963	17.2754	10.5152	8.27756	0.980034	33.742	57.2267	4.45536
Mycosphaerellales	2.80065	0.604263	0	0	0.241876	0.140144	0.642644	120.584	0.0537088	0.510967	19.85	0.349687	0.0454139	0.0844525	0.409225	0	0	0	0.343118	0.390287	0.972054	0.31368	0.435136	0.0538928	0.590494	0.59612	0.624186	1.22067	0.445032	0.420201
Myriangiales	0	0	0	0	0	0	0	1.20319	0	0	1.79035	0.0969308	0	0	0	1.14801	0	0.225686	0	0.364452	0	0	0	0	0.151809	0	0	0	0	0
Mytilinidiales	0	0	0	0	0	0	0	0	0	0	0	0	0	0	0	0	0	0.520355	0	0.387832	0	0	0	0	0	0	0	0	0	0
Myxococcales	21.3857	13.1473	7.74762	6.09719	7.92702	6.7995	0.791476	54.6045	8.75664	5.20091	30.8611	10.0196	15.5962	11.6212	8.17056	32.7134	3.72485	21.0516	12.662	19.8456	23.087	19.4928	16.0976	22.0483	6.98915	13.2286	23.0967	12.3711	15.4891	5.05483
Nakamurellales	0	0.0959122	0	0	0.0389023	0.0308394	0	0	0.137638	0.033843	0	0.360308	0.135356	0	0	0	0	0	0.204533	0	0	0	0.14822	0	0	0.0892619	0	0.312287	0.0394989	0.0299583
Nannocystales	0	0.1937	0.421136	0.271701	0.537151	1.32478	0	0	0.52121	0.117291	2.31266	0.890838	2.5118	0.864416	1.05783	10.2575	4.56453	0.27198	1.7712	0.0483572	1.01148	0.144916	1.72911	1.1407	2.59077	1.29392	0.807722	1.34466	0.972616	1.03776
Nanoarchaeales	0	0	0	0	0	0	0	0	0	0	0	0	0	0	0.147535	0	0	1.22383	0	0.800849	0	0	0	0	0	0	0	0	0.15972	0
Nanobdellales	0	0	0	0	0	0	0	0	0	0	0	0	0	0	0	0	0	0.650444	0	0.193916	0	0	0	0	0	0	0	0	0	0
Natranaerobiales	1.8319	0.451105	1.46193	0.932769	0.360482	0.282934	0	1.51395	0.521738	0.601159	0	0.402362	1.64343	0.367765	0.456871	0	0	0.695824	0.587724	0.251614	1.07829	0.140799	0.58064	2.33954	1.99407	2.34012	2.6533	0.926	0.673334	0.870773
Natrialbales	7.08374	0.570033	1.30611	1.50982	0.700297	3.55962	2.21118	3.09659	2.55151	3.29302	4.6803	6.4734	1.38896	2.39478	2.76266	8.25422	20.6839	34.0633	5.41708	29.3852	4.12565	0.178278	4.23513	3.75043	7.56143	10.2578	12.734	2.52745	1.09223	13.3293
Nautiliales	0.783178	0.915748	2.35996	0.989475	2.1799	0.686219	0	0	1.07097	1.078	3.07702	0.709716	7.25869	4.14571	0.588883	0	0	3.36273	0.700489	2.81081	2.28361	1.44092	2.92043	1.3492	0.339974	0.770448	0.391947	0.603487	2.18111	0.367853
Neisseriales	408.261	176.758	447.831	88.3437	657.754	32.6881	14.0587	1449.94	62.3277	31.4987	165.099	175.079	151.251	80.786	54.0454	2623.13	1311.36	957.204	428.206	805.99	617.867	18.0982	96.3194	959.628	1319.95	3336.64	76.5241	32.2952	521.207	310.196
Neocallimastigales	21.3876	8.07089	23.3659	2.19409	9.60267	110.863	45.3886	272.558	4.86599	16.7626	55.5063	7.45458	14.6287	8.99023	7.80546	9.49465	58.1262	479.867	19.0346	423.919	11.2107	14.7086	8.05074	11.1189	13.2799	9.04451	6.70445	8.68363	12.3803	8.10992
Neolectales	0.220667	0	0	0	0	0	2.48398	0	0	0	8.57037	0	0	0	0	0	0	0	0	0	0	0	0	0	0	0	0	0	0	0
Nevskiales	0.2648	2.35082	5.4749	0.492668	0.128021	0.860299	0	0	0.0539434	0.4815	14.7159	0.486174	0.626445	1.10489	0.342635	0	0	4.86318	1.12871	3.94171	2.00002	0	0.306353	1.17565	0.754704	0.461	1.0334	0.443392	1.34648	0.293788
Nitriliruptorales	0	0	0	0.171719	0	0	0	0.125032	0.266612	0	8.63233	0.327397	0.0607411	0.470647	0.245184	29.6822	0	1.45986	0.224435	1.07357	0.869677	0.129066	0.287038	0.28878	0	1.66837	0	0.0948216	0.141403	0.154748
Nitrosomonadales	8.90606	2.62521	16.1889	1.5875	8.91711	4.44201	8.67461	29.1531	6.93556	2.48173	19.4656	4.71187	19.2503	12.2346	5.60929	12.0461	2.65696	13.0605	10.1703	12.0033	8.41845	1.20015	7.88333	11.0543	4.68903	6.19938	3.57904	5.75601	5.87908	3.47157
Nitrosopumilales	0	9.61222	1.28419	0.339951	0.260235	0.425821	6.29646	1.93046	0.857957	0.161995	2.44988	0.19254	0.858741	2.65335	2.66503	3.26758	0	13.7601	0.550629	10.587	3.32429	0	0.52643	2.10935	0.671781	0.0876045	0.253605	0.0697538	1.50227	1.03141
Nitrososphaerales	0.267832	0.779019	1.4305	0.032787	0.693379	0.222814	0	4.02392	0.463628	0	8.77299	0.598928	1.1956	1.93173	1.07404	0.196135	0	4.68065	0.360763	4.00218	1.09765	0	0.18287	0.791967	0.132838	0.222115	0	14.6142	0.491232	0.0541082
Nitrospinales	0.381819	0	2.18062	0.152517	1.50171	0.257473	0	7.28806	0.27948	0	1.31099	0	0.872102	0.212015	0.160757	0.494827	0	5.40823	1.72757	4.66925	1.04676	2.23529	0.118126	0.296506	0	0	0.12175	0.109016	0.502215	0
Nitrospirales	41.4058	4.10649	29.9402	3.75113	8.66812	6.3024	3.62244	0.382155	6.71539	4.59227	5.97749	9.67425	8.05552	9.27024	6.36082	0.866581	22.0181	26.9684	6.05771	24.4232	10.8638	1.49269	7.15778	10.834	7.42524	10.9369	6.67124	14.5889	7.22363	8.43298
Nodamuvirales	9.32724	0	0	0	0	0.0211285	0	0	0	0	0	0	0	0	0	0	0	0	0	0	0	0	0	0	0	0	0	0	0	0
Nodosilineales	0	0	0	0	0.579232	0	0	0	0	0	0	0	0.0585456	0.0544363	0.157053	0	0	0	0.0884666	0	2.03598	0	0.570117	0.349164	0	0	0	0	0	0.563582
Nostocales	16.6296	7.76354	15.8332	11.4685	16.7858	13.5206	19.7142	109.029	14.5644	8.70166	130.008	8.9886	9.17966	17.4068	10.6256	11.6646	50.5609	37.3078	9.03448	31.7775	12.4192	12.7723	10.6925	11.7439	16.8414	10.5545	9.59788	18.8991	11.5155	6.45162
Oceanospirillales	43.5086	10.7442	24.1345	9.605	20.5949	10.1366	6.27827	78.2064	13.8468	11.4333	173.382	15.6427	39.0159	20.3166	8.4784	66.8832	3.19312	34.4065	15.397	31.045	16.0035	12.5222	14.6234	18.2607	29.3641	15.6654	10.7022	8.50543	14.0155	8.79523
Oligoflexales	1.06932	7.5635	1.21096	0	2.9094	2.14759	0	134.741	48.162	0.405252	3.3957	0.867803	2.5642	2.03995	0.119376	0	0	0.517426	3.963	0.650963	0.787251	0.164111	0.720837	0.279979	0	0.551751	0.0696886	1.18645	1.06906	6.67515
Oligosphaerales	0	0.352884	0.663184	0	0.217087	0	0	0	0	0	0.320578	0	0.429237	0	0.412028	0	0	0	0.364911	0	0.390582	0	0	0.419384	0.323399	0	0	0.364115	0	0.644013
Olpidiales	0	0	0	0	0	0	0	0	0	0	2.61832	0	0	0	0	0	0	0	0.419584	0	0	0	0	0	0	0	0	0	0	0
Onygenales	50.2707	0.819449	0.273738	0.0409881	0.317902	0.111832	338.341	106.798	0.177374	0	133.405	1.1859	0.140159	0.309668	0.284005	63.0236	0	21.3948	1.46855	19.8561	0.360851	0	0.387997	0.137267	0.770467	0.849364	1.33515	1.45776	0.153731	0.305631
Ophiostomatales	0	0	0	0	0	0	0	1.12827	0	0	5.07034	0	0	0	0	0	0	0	0	0	0	1.11374	0	0	0	0	0	0	0	0
Opitutales	131.541	9.62441	15.238	5.93334	13.0921	6.60717	0	63.4884	9.7123	3.77357	19.3466	7.25021	13.9621	8.12556	6.95991	65.7804	8.27984	30.7171	7.87957	27.6891	10.5179	20.6286	12.3406	10.0128	7.23731	8.96159	3.88864	7.02517	17.507	3.72804
Orbales	1.48628	0.936197	24.5142	0.548152	2.99779	1.78933	0	0	1.90317	1.92708	3.35504	3.48909	33.758	12.4359	1.60648	45.4565	0	4.78012	8.92405	4.36702	4.96312	8.63845	2.45923	7.05521	1.95604	1.62148	0.858954	1.39987	3.63774	0.745327
Orbiliales	1.33245	0.113598	0	0.0890631	0	0.743598	0	10.5971	0.066059	0	2.55795	0.0325386	0	0.067436	0	0	8.03083	2.05867	0	0.728419	0	0	0	0	0.101921	0	0.0891552	0	0	0.30098
Ortervirales	0.950286	0.586379	0	0	0	0	5.06963	5.39516	0	0	19.6806	0	0	0	0	0	235.328	0.646126	0	0.156511	0	0	0	0	0	0	0	0	0	0
Orthopolintovirales	1.43696	0	1.41846	0	0.311353	1.71706	0	0	0.0226661	0.0200489	0.0188229	0.030542	0.868635	0.140935	0.42957	3.04534	0	15.2388	0.356956	13.2453	0.595896	0	0.873783	1.95391	0	0	0	0.573904	0.301198	0
Oscillatoriales	100.078	10.0681	13.6443	5.66392	11.9431	9.02388	19.291	55.2096	11.8051	5.21617	52.9994	10.9715	12.6043	14.5803	7.22478	14.5729	73.9689	25.4559	8.34253	24.2842	10.6935	7.22105	8.54429	7.99905	9.06384	6.63857	9.13889	15.1471	9.61912	9.15753
Pansporoblastina	0	0	0	0	0.108684	0.0430792	6.2265	1.28074	0	0	2.66548	0.0391016	0	0	0	0	0	0.559129	0.0571418	0.439895	0	0	0	0	0	0	0.0881145	0	0.23927	0
Parachlamydiales	5.34659	0.5588	1.36092	0.0599721	0.582308	0.193128	2.40334	1.66882	1.54003	0.0231864	13.6131	0.267821	2.26613	0.473965	0.416088	1.90728	0	2.3065	0.295185	2.82335	2.08917	0	1.254	2.26245	0.847682	1.30443	0.573703	0.811132	0.271425	0.725872
Paraglomerales	15.772	14.2009	0.0337053	0.905784	3.54473	0.419263	5.32689	214.988	1.59261	0.330009	1598.49	6.48127	1.32695	0.583684	0.0607497	13.7444	18.4482	1.71778	0.657739	1.59019	3.17559	0	0.42213	4.68416	42.532	0.553964	5.87719	0	1.64665	4.23927
Parvularculales	0	0.191248	0	0	0.176784	0.140144	0	0	0.112037	0.0768965	0	0	0	0.514733	0.1438	0	0	0	0	0	0	0	0.252584	0	0.0912774	0	0.214988	0	0.155677	0
Pasteurellales	21.096	33.5745	42.371	32.1234	47.322	26.6374	2.3881	27.4616	33.4321	31.473	74.5317	39.0446	59.2175	53.3798	36.4683	131.085	54.2427	114.204	54.5157	98.5249	50.995	26.5822	37.8339	58.6247	37.4003	39.2016	25.3352	40.7139	38.6027	35.9245
Patellariales	1.30872	0.381118	0	0.297443	0.572987	0.776455	0.171058	0	0.145793	0	11.4504	0.892509	0.0533988	0.410065	0.133763	0	0	1.83762	0.161379	0.978118	0.6112	0	0.219276	0.283891	0.170923	0.387481	0.659952	1.10035	0.202722	0.678807
Peltigerales	0	0	0	0	0	0	0	0	0	0	2.31976	0	0	0	0	0	0	0	0	0	0	0	0	0	0	0	0	0	0	0
Pertusariales	0	0.0786906	0.827344	0	0	0	0	0	0	0	3.04549	0.0479605	0	0	0	0	0	0	0	0	0	0	0	0.120136	0	0	0	0	0.133679	0
Petitvirales	10051.4	178.282	40.7024	22.7825	51.1741	29.143	59.6452	210.782	66.6479	5.72384	6467.11	21.7528	3.85831	15.9251	8.78014	195.179	22.8879	7680.21	16.4649	6631.98	20.8954	28.9251	33.5818	8.40087	128.911	10.5505	5.86197	33.4747	92.8544	12.0827
Petrotogales	17.7832	4.0617	5.55784	11.2373	6.07015	4.35744	0	0	4.50479	9.66889	2.50532	4.39414	5.69293	4.09296	6.60063	7.43185	2.91831	10.7064	7.43161	10.3204	3.23024	12.4866	3.20562	3.49646	6.886	4.78547	3.65126	5.12005	6.83819	4.54616
Pezizales	6.20096	1.54602	0.0564409	0.183089	0.274756	0	1.30809	37.9171	0	0	458.212	0.778895	0.14292	0	0	3.39129	0	0.5427	0	1.54247	0.240318	0	0	0.140054	3.69014	0.0501933	0.584538	0	0.545457	0.281385
Phaeotrichales	0	0	0	0	0	0	0	0	0	0	1.00356	0	0	0	0	0	0	0.0922368	0	0.53622	0	0	0	0	0	0	0	0	0.250989	0
Phallales	0	0	0	0	0	0	0	1.15579	0	0	0.403424	0	0	0	0	0	0	0.110877	0	0.107431	0	0	0	0	0	0	0	0	0	0
Phototrophicales	0	0	0	0	0	0	0	0	0	0	0	0.0852632	0.359947	0	0	0.548849	0	0	1.15456	0	0	0	1.60126	0	0	0.0652978	0	0	0	0
Phycisphaerales	1.57466	2.13748	15.0782	0.691661	0.576737	1.87657	0.691834	3.1303	4.22109	1.09282	17.0652	1.42828	6.06726	3.00891	2.80379	17.3825	0	16.7883	2.24399	14.1981	4.73082	7.1642	5.21655	3.20908	2.43669	2.34073	0.756824	0.755785	3.76119	2.06316
Physodermatales	4.10105	0.124246	0	0.0324306	0	0	14.6903	7.907	0	0	28.6949	0.22059	0	0	0	0	29.6694	2.7256	0	2.91618	0.0363035	0	0	0	0.231984	0	0	0	0.0193982	0
Piccovirales	0.81974	0.418292	0.22499	0	0.163344	0.763165	0	0.47105	0	0	0	0.0461575	0	0.141055	0.265736	0.345921	0	0	0	0	0	0.0364959	0	0	0	2.3633	35.5974	0	0.0362252	0.503159
Pimascovirales	0.057471	0.222731	1.44051	0.341385	0	0.703759	0	0	0	0.525756	0.431937	0.454974	3.86623	2.25259	0.108132	0.71889	0	1.46418	3.47348	0.994249	1.36082	0	1.12863	0.663527	0.655282	0.0346544	0.297488	0.0894631	0.928192	0.276963
Pirellulales	155.464	1216.18	4965.22	240.72	1320.71	1357.5	6.56084	1367.95	3040.29	307.534	233.416	637.992	1562.98	1391.75	354.675	197.62	1537.89	318.139	1440.08	268.381	805.513	753.617	1015.67	727.205	1054.22	4115.73	232.812	1419.92	976.711	1178.8
Planctomycetales	9.30686	10.8682	34.0461	6.52665	11.9745	9.65043	0	45.2567	20.9281	5.45603	37.0959	6.87141	14.4758	21.4107	7.80906	11.7998	6.98104	41.8007	18.3065	34.4315	14.7928	25.976	6.58325	8.67282	7.03521	11.7557	10.9281	5.00205	11.6783	9.03262
Pleosporales	2.76244	1.45722	0	0	0.240808	0	1.94558	7.05328	0	0.347133	119.021	0.508923	0.335966	0.835056	0.0660476	8.81046	65.9321	0.341171	0.173072	0.666599	0.205953	0.782549	0.0816119	0.202335	1.28928	0	0.618288	0.211695	0.103658	0.23501
Pleurocapsales	0.377269	2.81594	0.104281	0.222336	0.321584	0.143132	0	0.0688768	0.133267	0.267063	9.76509	0.414862	1.02567	1.54501	0.708106	0	0	1.74938	2.20693	1.27633	0.795595	0.151102	1.4396	1.93215	1.2031	2.02763	0.66575	0.404027	1.26553	0.615471
Pneumocystales	0.630053	0	0.0445103	0	0.0940467	0.720088	0	19.7623	0.45752	0.122724	12.3927	0	0	0	0.114749	5.77715	26.0512	0.291408	1.43273	0.611289	0	0.788579	0	0.183606	0.818747	0.142468	0.461977	1.99371	10.1674	0.08257
Polyangiales	1.06321	1.84691	0.949383	1.43864	2.87607	0.449486	0	23.9108	1.44921	0.401983	2.59926	2.04898	1.26198	1.27319	0.673439	0.634724	0	2.21748	1.40936	1.81505	0.634983	0.96132	0.666322	1.66467	1.75898	1.89635	0.923374	0.525837	1.4247	0.0778646
Polychytriales	2.03427	0.152612	0	0	0.0405986	0	3.04557	1.69815	0	0	43.1004	0.0294199	0	0	0	0	0	0	0	0.742643	0	0	0	0	0.191171	0	0.152239	0	0.0510309	0.117756
Polyporales	1.94291	0.705582	0.250502	0.903041	1.02222	0.0687662	2.80386	20.2218	0.460361	0.355143	19.5101	0.846343	0.249355	1.07396	0.087072	1.58899	0	2.18654	0.693054	2.86952	0.0754637	0	0	0.071634	0.552347	0.416193	0.225554	0.165507	0.315175	0.353362
Priklausovirales	0.99929	0	0	0	0	0	0	6.39345	0	0	0	0	0	0	0	0	0	0.225686	0	0.437343	0.0383607	0	0	0	0	0	0	0	0	0
Propionibacteriales	542.581	80.9835	241.452	110.366	102.411	90.4836	2037.65	349.113	72.4315	67.3768	780.7	242.437	148.603	176.611	106.189	192.544	228.57	130.566	109.684	109.671	115.552	72.1478	142.455	181.194	209.189	107.224	190.097	97.1833	85.8694	181.797
Pseudanabaenales	2.62743	1.79326	5.20091	1.14989	2.53535	3.13461	0.8959	1.82367	2.26386	1.54388	16.9165	3.58839	4.52397	3.50577	2.40852	0.132253	0	4.00201	3.09966	3.12323	6.40845	1.18305	7.14083	3.38669	0.946635	1.23254	2.69674	1.59295	2.7759	2.48438
Pseudomonadales	159.926	61.5115	150.281	36.8854	53.3481	48.0353	5.30553	323.095	43.7677	29.0103	115.332	56.2561	143.557	69.6624	51.9307	164.617	3034.14	154.617	93.0647	125.986	68.3489	38.0849	59.4111	58.6758	50.9608	54.0854	40.9976	60.2738	75.0849	41.397
Pseudonocardiales	19.6788	777.011	496.096	421.635	910.189	648.43	0.493472	12.316	522.858	446.951	113.763	1629.39	1230.88	965.097	561.441	125.438	833.523	79.2973	1303.82	65.7256	600.519	231.003	324.152	509.112	467.343	761.179	948.657	309.152	232.143	489.304
Pucciniales	2.75836	4.90246	0	0.172689	0	0.265192	9.88506	77.6091	0.741814	0.0426667	189.433	0.691517	0.642218	0.324328	0	2.97943	108.234	2.13732	0.251481	4.27565	0.472542	0	0.220637	0.775139	11.3191	0.0548806	1.28656	0	1.25241	0.799467
Puniceicoccales	3.24345	0.575423	0	0.125201	0.620806	0.115917	0	1.28657	0.652412	0.138737	3.58702	0.684554	0.476117	2.65154	0.996708	0	13.1864	1.18239	1.51551	1.16942	1.2999	8.88266	0.754303	1.65101	0.911695	0.637904	0.802806	0.482623	0.811372	0.267117
Ramicandelaberales	0.218605	0	0	0	0	0	0	0	0	0	5.01392	0	0	0	0	0	0	0	0	0	0	0	0	0	0	0	0	0	0	0
Rhizophlyctidales	7.83582	0.0139378	0.0334848	0	0.0342302	0	30.8248	36.0612	0	0.0678752	37.127	0.190549	0	0	0	0.50663	35.0179	3.93331	0	3.81056	0.0280688	0	0	0.190324	0.166762	0	0.189592	0	0.0599925	0.00685469
Rhizophydiales	4.9729	0.663741	77.6544	0	0.061359	0.109617	68.4037	86.3189	0.296424	0	101.964	0.344143	0.063938	0.0924154	0	3.65494	18.0837	5.2254	0	4.60536	0.180543	0	0	0.33054	1.97919	0	1.08898	0	0.280163	0
Rhodobacterales	444.51	42.7222	78.4687	38.0025	91.1024	83.4281	1296.38	1743.26	131.116	72.7977	215.226	106.282	169.428	121.336	85.7111	4266.98	28.4679	1355.91	220.911	1125.83	114.824	63.1461	95.8487	122.056	103.334	142.078	68.7012	77.3962	187.262	42.497
Rhodocyclales	44.6681	8.74283	16.3864	10.676	9.79021	16.1615	6.54194	181.425	11.7911	8.84641	6.61953	9.53757	14.4443	11.3375	10.3055	70.6164	0	17.5603	12.9016	14.3034	29.9204	1.68424	10.1696	27.3963	7.96306	13.0493	13.1886	12.3773	7.09428	11.9106
Rhodospirillales	362.233	105.982	206.228	75.2611	99.6609	116.482	93.891	312.985	95.4012	59.4975	475.065	99.6076	158.755	138.249	93.5156	377.715	730.211	874.081	169.337	742.229	131.143	74.2634	85.3745	112.05	85.2482	203.831	64.6121	73.2997	125.66	62.3405
Rhodothalassiales	0	0	0	0	0	0.560685	0	0	0.0980399	0	0	0	0	0	0	0	0	0	0.466205	0	0	0	0	0	0	0	0	0	0	0
Rhodothermales	0	1.13664	0.701309	0.327589	0.394315	1.43099	0	77.4486	0.914514	0.17906	5.99723	0.344567	0.554044	1.02138	0.28668	0	0	0.436998	0.560204	0.375526	1.97771	0.428897	3.97223	2.27952	0.0277343	0.311451	1.07142	1.38657	1.11161	0.186144
Rickettsiales	46.6027	27.3115	30.5535	8.97408	39.2833	12.5595	4.50822	173.285	15.9189	18.4703	469.895	15.8908	15.7052	14.0828	6.39563	21.7816	3101	92.4053	14.6374	81.5038	15.9391	31.7208	18.0583	17.4292	14.623	17.7865	11.2226	23.3174	18.5133	7.83562
Rivendellvirales	1032.43	0.977677	1.64956	0.407336	0.172045	4.59767	0	0	4.38197	0.582135	11.3688	0.564396	1.92161	0.7391	1.10287	0	0	253.412	1.3682	216.83	0.999794	0.0921216	0.491031	0.359679	0.989554	0.350805	0.0764909	5.64315	3.7039	0.386714
Rubrobacterales	0.0433161	0.349911	2.23703	1.80661	1.13076	1.76317	0	0	2.02786	0.235228	4.16	1.04021	0.43652	1.31115	0.885959	2.96713	0	4.51022	0.785317	3.20451	0.336021	0	0.801485	0.311694	0.635588	0.29384	0.39146	0.116038	0.150135	0.13485
Russulales	0.697639	0	0	0.245565	0.251733	0.273367	1.5261	3.80295	1.07083	0.0499986	93.1615	0.285843	0.399941	0.544469	0.219168	1.22346	0	1.61317	0.238439	2.1969	0.483219	0.150186	0.365265	1.15797	0.392031	0	0.311348	1.31173	0.149072	0.424872
Saccharomycetales	197.448	17.8962	6.20803	8.22568	9.60215	19.2418	590.077	260.442	3.93638	1.159	2204.58	21.4302	3.28244	9.12931	3.17922	6.34817	112.227	72.0095	3.66255	67.0838	5.63463	0.198246	7.58701	7.02944	15.2029	3.97953	18.5741	4.73178	7.52544	11.2807
Salinisphaerales	0	0.265063	0.125829	0	1.07906	0.682676	0.0690711	0.0512849	0.45753	1.84059	0	1.64182	0.442191	1.18398	0.978996	0.288868	0	0.0930459	0.609385	0	0.371137	0	0.933526	0	0.175876	1.15414	0.435027	0.34654	0.161121	0
Saprospirales	23.9259	5.07076	36.8837	3.56724	8.27043	6.90423	5.74457	20.4142	16.0463	8.24391	23.6862	14.5226	20.3306	19.3588	8.1857	40.4273	3.30681	70.6316	23.7426	59.3851	22.2272	16.5658	13.9968	25.3827	10.3269	7.1291	5.2458	12.5065	12.1643	5.23669
Schizosaccharomycetales	0.132151	0	0	0.0397815	0.0465531	0	0.62265	46.8215	0	0	6.83041	0.0168652	0	0	0	0	0	1.42114	0	1.58393	0.169239	0	0	0	0.0744864	0	0	0	0	0.0196978
Sebacinales	0.0820408	1.71818	0.153498	0.11833	0.474886	0.155206	25.0273	0.97105	0.389419	0	9.83174	0.17503	0.201319	0.0272181	0.672407	0	28.4211	0.376477	0.0609355	0	0.29872	0	0.282955	0.414695	3.3303	0.26809	1.0913	0.0548366	0.0569373	0.102214
Sedimentisphaerales	2.55243	1.46465	2.16129	1.64853	2.43309	1.92092	0	2.98387	1.10671	1.90439	0.0573101	3.31319	2.77874	2.07298	1.10887	11.4355	2.91035	2.8303	0.923968	3.24134	1.92882	0	1.0585	1.02083	1.02728	0.267187	0.30086	1.38521	7.6173	2.27704
Selenomonadales	5146.43	925.977	2727.7	892.807	1076.76	1036.42	9207.55	7620.87	1134.75	1058.97	1410.04	1137.81	1383.66	1293.93	1277.55	2751.12	752.967	3652.27	1529.75	3149.5	1250.66	328.417	1317.11	1185.83	954.312	2728.33	1196.33	11783.3	1295.63	1927.62
Silvanigrellales	0	0.696372	0	0	0.0584349	0	0	0	2.09459	0.038327	0	0	0.300293	0.202042	0	0	0	0.37883	0.161346	0.0917639	0.234862	0	0	0.928765	0.0454947	0.0959478	0	0.172294	0	0.253797
Sneathiellales	0	0	0	0	0	0	0	0.607529	0	0	1.05215	0	3.88482	1.84237	0	0.295455	0	0	0	0	0	0	0	0.114189	0	0	0	0	0.121767	0
Solirubrobacterales	2.71162	1.8392	3.15845	3.64583	3.84446	3.24154	0.688011	12.5382	3.19901	1.829	11.7492	3.8286	7.31016	7.21214	4.56743	21.1256	0	7.38929	8.53822	6.43149	3.59439	0.0851571	5.47653	5.29736	3.30347	5.2725	2.6425	12.8557	5.58902	1.99811
Sordariales	6.75131	1.45916	0	0.0674263	0.33887	0.13297	0	37.8279	0	0.138582	61.3652	0.175761	0	0.0531685	0.01449	1.37212	0	3.00195	0.151033	3.94641	0.0244856	0	0.0169678	0.0294211	0.162043	0.0179902	0.0288845	0	0.170025	0.211978
Sphaerobacterales	2.30829	0.0665577	2.15537	0.315448	0.481719	0.166553	0.165598	0	0.882376	0.58875	2.20952	0.368795	1.01304	0.817426	1.0009	0	0	0	0.500929	0.201926	1.15096	0	0.607271	2.16562	0.127065	0.267542	0	0.320806	0.671904	0.765838
Sphingobacteriales	43.4233	11.6587	29.4373	13.1662	12.1104	10.4113	13.1016	326.151	8.45614	4.58717	36.4103	15.3555	23.3991	24.9778	11.5703	39.3501	0	31.5852	24.5909	29.621	31.0281	28.0622	19.2098	28.3532	10.7097	20.2282	17.6599	12.6626	16.7323	6.09454
Sphingomonadales	56.1928	12.9303	33.1067	12.3388	48.7419	26.8525	4.9675	78.85	34.6552	10.2157	98.8066	16.0092	53.4785	35.0873	14.032	109.579	98.1248	131.43	43.8751	108.079	38.4263	10.6018	29.6929	41.3799	16.1796	19.2293	29.2453	28.8664	53.9798	9.65127
Spirochaetales	3785.28	1381.21	2740.33	1271.39	2314	2020.01	591.048	9168.94	2306.54	1305.26	2527.63	1689.7	3340.95	3049.38	1793.84	6272.21	1218.32	6726.1	3141.33	6167.31	2362.92	30527	2530.61	2148.43	1707.14	1766.9	1408.26	2042.8	3038.89	1643.25
Spirulinales	1.06846	1.30882	0.646345	0	0.0345691	0	0	6.24195	0.0305013	0	25.5604	0.15927	0.0721676	0.0223674	0	0	0	11.9418	0.13391	9.5228	0.212247	0	0.161735	0.560796	3.39048	0.112835	0.597275	0.16601	0	0.29244
Spizellomycetales	5.62162	0.396825	0	0	0.700328	1.02648	92.4921	41.6301	0.0424503	0	95.3177	0.412358	0	0	0	1.11055	75.9832	5.98932	0	5.26767	0.335624	0.820553	0.0880976	0.242034	2.01375	0.0934061	0.599879	1.20568	0.169293	0.928335
Sporidiobolales	1.18512	0	0	0	0.427528	0	0	2.6012	0.126051	0	8.58211	0	0	0	0	0	0	0.847324	0	0.282633	0	0	0	0	0.140018	0	0.0618727	0	0	0.117541
Streptosporangiales	8.37907	17.8116	8.88319	6.01182	9.87212	5.33034	27.2333	36.3672	7.90238	3.52455	263.737	19.7455	20.8178	10.8898	5.2821	144.696	80.1056	7.91984	12.2129	7.30878	9.26787	2.98187	5.5876	13.3926	33.3866	6.90828	13.7316	8.95684	10.3474	5.90201
Sulfolobales	0.0177741	2.55541	0.595953	0.372293	0.120447	0.372911	0	13.6608	0.293383	0.839148	0.0901847	0.250264	0.224233	0.841749	0.566108	0	0	1.00763	0.190614	0.663667	0.623984	0	4.2198	0.611961	0.234271	0.0766539	0	0.377505	1.10249	0.0831152
Synchytriales	6.60311	10.5816	0.295337	0.234479	1.259	0.478094	109.823	98.6088	0.778649	0.659904	300.467	3.17468	1.58356	0.737758	0	18.137	331.338	0.933616	0.902871	1.32108	1.51695	0.122677	0.657899	2.3668	45.0062	0.38135	4.4867	0.0711162	2.1128	2.0362
Synechococcales	43.8554	3.79327	6.71734	3.62116	6.03504	4.72703	2.95678	7.8221	2.77098	2.0717	61.9624	4.85029	9.47749	12.2547	3.00198	15.9032	0	26.9268	5.26105	20.8084	3.65879	9.9225	3.05472	2.94574	3.50896	5.66651	2.46976	1.01286	2.15214	2.20816
Synergistales	396.608	479.048	899.176	591.522	935.811	750.364	43.0094	1363.64	712.687	2391.97	492.781	782.517	728.918	837.083	801.723	1167.83	403.982	771.665	882.316	679.776	694.299	288.753	983.021	682.371	624.698	788.725	973.789	1304.12	830.202	552.435
Syntrophales	4.48652	44.0241	36.4243	49.7451	51.716	63.6954	0.523236	52.9999	47.0373	56.109	22.4816	46.9253	67.9273	59.5371	66.431	82.7949	22.5532	20.3278	57.816	16.6023	60.2751	66.87	73.135	57.5995	67.6937	69.2143	73.0571	61.8181	64.4712	36.5637
Syntrophobacterales	0.438816	3.85749	2.07672	0.176407	0.340238	0.792106	16.0434	0.348436	1.96033	0.746381	0.117017	1.38444	2.42741	1.54325	1.35413	2.48182	0	2.27285	1.79041	1.49818	1.27057	4.16724	0.662127	1.43219	0.452046	2.27853	0.227704	5.56847	1.07236	0.430744
Syntrophorhabdales	3.3464	0.952236	1.35199	1.20295	10.5211	0.857292	0	0.19421	2.46946	0.896676	0.949044	3.25844	3.097	3.17056	2.46188	0.747541	0	2.28302	2.23318	1.84967	1.67201	0.0698048	3.90536	1.78497	2.48152	1.63451	0.9285	1.47236	1.60189	1.16575
Taphrinales	0.104891	0	0	0	0	0	0	0	0	0	4.2655	0	0	0	0	0	0	1.31423	0	0.919116	0	0	0	0	0	0	0	0	0	0
Teloschistales	0	0	0	0	0	0	1.55663	39.1727	0	0	4.67062	0	0	0	0	0	0	0.558828	0	0	0	0	0	0	0	0	0	0	0	0
Tepidiformales	0	0.276377	0	0	0.0851581	0	0	0	0.150647	0	0	0	0	0.385701	0	0	0	0	0.0895455	0	0	0	0	0	0.087938	0.172004	0	0	0	0
Terriglobales	0.310219	0.854995	3.52326	1.07873	1.07054	1.03134	1.02012	0	1.9856	1.80755	6.29417	1.93376	23.9226	3.25743	3.77283	0.504079	0	5.07393	2.18998	5.41463	1.39366	0	1.91782	0.776157	1.63047	1.86167	1.35584	1.89748	1.06706	1.01518
Terrimicrobiales	0.878137	0.0969015	0	0.245644	0	0.07965	0	0	0	0.0874076	0	0.277677	0.309107	0.382065	0	2.26719	0	1.18919	0	1.21956	0.0904099	0	0.0478516	0	0	0	0.0814583	0	0	0
Thelephorales	0	0	0	0	0	0	0	0.112827	0	0	3.04417	0.0438496	0	0	0	0	0	0	0	0	0	0	0	0	0	0	0	0	0	0
Thelocarpales	0	0	0	0.0177596	0	0	0	0	0.0183825	0	2.81443	0.013703	0	0	0	0	0	0	0	0	0	0	0	0	0	0	0	0	0	0
Thermales	1.92942	0.76273	5.39508	1.94306	0.405604	0.840592	0	0.492335	0.459301	0.0678752	5.81531	1.5777	2.75919	1.9975	1.08163	0.7425	0	2.72458	0.502687	2.03466	4.46621	0	0.486465	10.253	0.590381	2.50525	0.583808	1.96251	1.47411	0.77968
Thermoanaerobacterales	82.9861	78.1914	70.74	69.9876	70.1751	68.631	81.0124	67.9535	66.905	57.7682	66.8962	69.0473	102.519	91.5158	59.6833	85.5376	40.6682	164.484	76.5778	151.725	89.9906	52.0996	58.2382	85.7682	69.6702	59.0598	58.625	105.353	67.0653	65.9597
Thermoanaerobaculales	0	0.216453	0	0.124968	0.429082	0	0	0	0	0.763329	0.349226	0.223004	0	0	0	0	0	0.0964294	0.230662	0.581873	0.164873	0	0.060467	0.262115	0.206615	0	0.296406	0	0	0.168927
Thermococcales	208.261	78.6174	41.7022	108.217	106.115	90.9905	0	56.6375	116.637	95.8657	71.0583	70.9091	33.1904	44.8192	63.0508	151.966	58.526	271.734	74.1353	254.364	66.1224	19.5569	82.6586	70.6433	91.0991	104.865	122.726	76.8808	88.5032	156.228
Thermodesulfobacteriales	0	5.46855	1.86055	4.99873	1.85414	0	0.087945	0	1.00363	0	16.4886	0.131455	3.48708	1.87906	0.26811	0	0	0.313422	3.34694	0.507534	0.577033	0	0.359442	1.02782	0.347197	0.471122	0.648837	0.205715	2.39988	0.0628948
Thermodesulfovibrionales	39.5768	0.642989	1.12232	0.225178	4.67991	3.12167	0	1.05246	1.15144	0.153793	0	0.481703	1.76309	4.04379	0	0	0	2.07973	1.91609	2.31256	0	0	0.17737	0	1.64821	0.121589	0	2.29473	0.661342	0.204857
Thermofilales	0	0	0.410287	0	0.305266	0	1.03088	0	0	0	3.0569	0.352235	0.106214	0.641294	0	0	0	0.555617	0	0.146822	0	0.530069	0	0.126044	0.108114	0.154146	0	0	0	0.345959
Thermoflexales	0.0271354	7.7299	5.30166	6.37072	6.79929	5.33772	0	0	6.68777	4.67355	1.32055	6.28852	5.45439	7.86115	6.30422	2.22761	0	1.47134	6.38596	0.516835	6.76389	13.7475	5.90158	8.29558	8.118	5.19021	7.05091	6.51532	5.86179	5.01917
Thermogemmatisporales	0.246218	0	0	0	0	0	0	0	0	0	0.363133	0	0	0	0	0	0	0	0	0	0	0	0	0	0	0	0	0	0	1.81137
Thermoleophilales	0	0.640195	0	0	0	0.093825	0	0	0.138023	0.203625	0	0.791455	1.09061	0.405858	0.424322	0	0	2.84601	1.19895	1.59272	0.211833	0	0.239728	0.300529	0.919243	0	0.189766	0.576114	0.189967	0.318136
Thermomicrobiales	0.932865	2.59888	0.343707	0.540631	3.72677	0.198589	0	0	0.22986	0.381379	0.932591	0.53112	0.829419	0.882477	1.26351	0	0	3.25766	0.695379	3.39016	0.717922	0	0.873617	1.33478	0.32336	1.25192	0.361111	0.536784	0.611419	0.871999
Thermoplasmatales	1.29164	2.33739	2.13754	1.42372	1.27173	9.09077	0	0.170458	3.41406	1.68554	1.4182	2.82381	1.62151	2.9939	3.68815	4.95615	0	4.43273	2.4576	2.81628	7.67622	1.56439	3.87187	9.55713	6.06986	3.25592	3.98392	2.15627	6.55977	5.08629
Thermoproteales	6.2296	1.72123	1.94042	0.453207	0.530352	0.560575	27.7828	90.2363	0.412654	0.715999	11.6869	0.504458	1.96832	0.913182	1.33895	0.138949	13.5203	7.05078	0.185892	5.11422	0.728368	0.62736	0.841946	0.583953	0.36511	0.535607	1.1466	0	0.206708	0.408418
Thermosediminibacterales	13.6718	15.2617	17.8598	24.2459	23.5511	15.5126	2.73416	0.0682814	14.7197	15.9835	11.7954	17.2231	21.3923	19.724	18.5534	25.8611	2.34232	21.3446	19.4366	18.6887	16.7068	11.4991	22.5733	17.1126	18.3856	24.4813	13.4283	20.0241	22.2628	12.5733
Thermotogales	6.55086	67.6255	30.1497	40.0051	28.1625	34.2609	0	5.91506	31.0174	20.4487	20.234	33.1241	32.3224	36.7921	52.2966	7.06533	21.383	18.2588	40.9077	16.8658	59.5611	12.7182	82.0408	82.8879	35.086	29.7578	41.6092	30.1796	54.5615	22.5316
Thermotomaculales	0	0	0	0	0	0	0	0	0	0	0	0	0	0	0	0	0	0	0	0	0	0	0	0.253474	0	0.72676	0	0	0	0
Thiotrichales	26.8202	17.6142	25.9793	12.818	12.31	16.5381	32.7593	37.3585	12.3904	5.70148	16.2182	14.4973	28.1531	20.7482	7.1117	13.4701	49.8885	54.3875	15.6956	46.7391	20.823	24.9134	18.1143	21.8784	11.3869	11.8974	15.9543	14.8713	10.8326	9.3852
Thumleimavirales	0	0	0	0.294678	0	0	0	0	0.1923	0	0	0	0.624983	0.134872	0	0	0	0.955009	0.83886	0.0750187	0	0	0	0	0	0.210512	0	1.32889	0	0
Tichowtungiales	0	0	0.158689	0	0	0	0	0	0	0	1.3176	0	0.403955	0.120486	0	0	0	0	0	0	0.153443	0	0	0	0	0	0	0	0	0
Tilletiales	0.761779	3.59643	0.0703964	0.188317	0.63327	0.210656	0.344386	28.8485	0.312501	0.662672	65.68	0.679757	0.3702	0.090064	0	0.138293	1.68205	0.690418	0.0793928	1.06748	0.861352	0	0.0798109	2.46425	14.5825	0.0930875	1.59254	0	0.794721	0.428653
Tissierellales	164.925	225.134	364.839	204.641	233.195	285.627	82.8382	273.321	201.53	142.922	253.813	229.425	274.935	288.256	202.003	365.937	97.5801	340.913	278.386	304.753	321.219	428.179	271.254	269.259	228.414	226.73	284.857	236.443	265.794	212.756
Trapeliales	0	0	0	0	0	0	42.2564	0	0	0	1.66918	0	0	0	0	0	0	0	0	0	0	0	0	0	0	0	0	0	0	0
Trechisporales	0	0.397595	0	0	0	0	0	0	0	0	4.22409	0	0	0	0	0	0	0	0	0	0	0	0	0.485603	1.29037	0	0	0	0	0
Tremellales	1.66938	5.41585	0	0.0727711	0.340024	0.0629054	0.309441	37.7851	0.375704	0	192.023	0.544613	0.154338	0.112657	0	0.46853	0	1.93748	0	0.903245	0.367004	0	0.313396	1.38196	5.91265	0	0.428109	0.0888085	0.131064	0.458095
Trichosporonales	1.23755	0.0216455	0	0	0	0	0	5.70083	0	0	15.3374	0.0990153	0	0.0129462	0.488611	0	0	0	0	0	0	0	0.14304	0	0.10451	0	0.243499	0	0.132241	0.0154083
Trueperales	0	0.17433	1.01149	0.0918035	0.23726	0.298075	0	0	0.665163	0.621735	0	0.35417	0.112137	0.139022	0.0436931	0	0	0	0.22593	0	0.0885248	1.98345	0.255822	0.177432	0	0.21699	0.0435489	0.0700221	0.189207	0.124096
Trypetheliales	0	0	0	0	0	0	0	0	0	0	0	0	0	0	0	4.81916	0	0	0	0	0	0	0	0	0	0	0	0	0	0
Tubulavirales	1259.53	9.03567	29.5386	38.0636	19.1865	15.4163	7.97875	247.756	95.5349	21.2151	2486.89	23.8546	12.8968	19.1742	25.9827	23.4266	0	953.068	16.5082	855.179	14.0987	29.3685	19.0814	8.52914	16.0523	11.4666	6.21335	52.9598	62.2015	7.61273
Umbelopsidales	8.53868	0	0	0	0	0.165244	0	3.97081	0	0	12.7844	0	0	0.131535	0	0.245753	15.9418	2.97499	0.0614454	4.82327	0	0	0	0	0.289873	0	0.454219	0	0	0.0497917
Umbilicariales	0.584768	0	0	0	0	0	0	0	0	0	3.06862	0	0	0	0	0	0	0	0	0	0	0	0	0	0	0	0	0	0	0
Ustilaginales	1.28987	0	0	0	0	0	0.582411	1.8423	0.048254	0	11.5513	0.0359704	0	0.0614723	0	12.7323	29.0639	0.130679	0.271996	0.358519	0.117431	0	0	0	0	0	0.0442293	0	0	0
Vampirovibrionales	0.313559	0.558046	1.46293	0.540948	0.646495	0.737959	0	1.17603	4.87126	0.886901	7.44349	0.222631	0.14013	0.396445	0.228238	1.16941	0	7.15845	0.875864	6.31034	1.00605	0.113673	0.94035	1.32632	1.47252	0.398365	0	0.478646	1.06319	0.0900736
Veillonellales	174.134	248.709	374.29	261.155	253.368	309.448	222.275	189.711	262.581	261.562	175.76	282.163	312.763	297.211	257.841	427.322	2255.9	302.53	239.648	267.119	270.412	103.243	305.266	248.063	226.533	203.237	229.515	320.625	330.094	223.622
Venturiales	0	0	0	0	0	0	0	4.20509	0	0	4.49393	0	0	0	0	0	0	0	0	0	0	0	0	0	0	0	0	0	0	0
Verrucariales	0.628782	0	0	0	0	0	0	0	0	0	0.705398	0	0	0	0	0	0	0	0	0	0	0	0	0	0	0	0	0	0	0
Verrucomicrobiales	165.409	32.8232	164.56	63.5972	102.639	111.873	37.7431	469.098	54.7424	42.2588	133.157	98.8511	109.922	114.413	101.187	509.483	61.4443	233.944	132.25	201.385	145.65	7572.71	98.407	97.1906	69.3485	50.6833	84.2951	51.5891	206.107	42.1315
Vezdaeales	0.577548	0	0	0	0	0	0	0	0	0	0	0	0	0	0	0	0	0	0	0	0	0	0	0	0	0	0	0	0	0
Vibrionales	49.8561	61.2763	47.3701	59.3907	65.2243	57.6369	6.01164	145.568	54.344	55.6294	268.435	76.1529	81.0393	76.2345	66.8769	30.5909	163.805	49.2699	81.6338	40.8518	87.8006	207.88	76.1028	76.9862	95.0999	88.1496	84.5323	97.3505	87.5838	71.8316
Vicinamibacterales	0	0	0	0	0.326688	0	0	0	0	0	2.33834	0	0.341003	0.158534	0	0	0	0	0.17176	0	0	0	0	0.0674448	0	0	0.0832552	0	0.0719208	0.0628948
Victivallales	95.6905	419.31	252.619	75.8388	124.112	185.58	4.32179	299.401	161.617	59.9422	101.816	93.9298	197.575	235.989	108.285	532.702	308.291	116.275	206.179	98.7245	140.617	86.7288	137.761	129.351	75.3274	95.1126	63.7591	165.85	143.33	75.1806
Violaceomycetales	0.311876	0	0	0	0	0	0	0	0	0	0	0	0	0	0	0	0	0	0	0	0	0	0	0	0	0	0	0	0	0
Wallemiales	5.52922	1.027	0	0.0317357	0.769794	0.0671554	2.72793	25.4581	0.044094	0.0720463	191.294	1.0042	0.34037	0.0517958	0	1.21031	0	0	0.104778	0	0.413506	0	0.433652	0.847254	7.5923	0.240163	0.768227	0	0.586433	0.600361
Xanthomonadales	11.0779	19.4717	45.6021	28.3754	15.9986	20.2692	2.4067	194.836	18.1733	13.4471	19.0299	17.2555	23.5889	18.5634	16.454	34.8882	28.7505	21.5295	19.2854	20.193	22.5237	51.1006	18.549	22.3159	12.9176	17.3134	14.7643	24.5003	18.9757	14.3362
Xylariales	1.4184	0.797093	0.724346	1.07995	0.550425	0.120655	25.6802	6.64502	0	3.78615	33.1201	0.416007	0.0328801	0.195505	0.361208	2.32454	0	1.09417	0.45883	0.908396	0.122428	0	0.235019	0	0.829581	0.287843	0.0256751	0	0.083663	0.707537
Xylonales	0	0	0	0	0	0	0	0	0	0	2.1305	0	0	0	0	0	0	0	0	0	0	0	0	0	0	0	0	0	0	0
Zoopagales	3.85498	0.924374	0	0	0.933991	0.0639963	33.3581	21.9547	0	0.0702292	55.5065	0.705071	0.0561767	0.067943	0	3.91259	28.1079	1.37882	0	1.46025	0.0326938	0.434749	0	0.12779	0.929375	0	0.188712	0	0	0.0910182
unclassified	192075	221570	178097	145375	178088	107667	35654.6	204848	138480	152516	101810	130023	213529	163580	160712	155630	106065	160335	215102	155611	196712	371931	205791	177475	143043	168713	112122	207964	187638	108902
unclassified_Bacteroidetes_Order_II.	0	0	0	0	0	0	0	0	0	0	0.0610625	0.054812	0.0578487	0.161365	0.0676202	0	0	0	0	0	0	0	0.079183	0	0	0	0.336985	0	0	0

## Sheet: family
family	IC1	IC2	IC3	IC4	IC5	IC6	IC7	IC8	IC9	IC10	IC11	IC12	IC13	IC14	IC15	IC16	IC17	IC18	IC19	IC20	IC21	IC22	IC23	IC24	IC25	IC26	IC27	IC28	IC29	IC30
Abditibacteriaceae	1.88635	0	0	0	0	0	0	0	0	0	0	0	0	0	0	0	0	0.342169	1.18431	0.165767	0	2.27786	0	0	0	0	0	0	0	0
Acanthopleuribacteraceae	0	0	0	0.950532	0	0	0	0	0	0	0	0	0	0	0	0.429268	0	0	0	0	0	0	0	0	0	0	0	0	0	0
Acaryochloridaceae	1.33097	0	0	0.165756	0.872871	0.615075	0	0	0.105581	0	0	0	0	0.353599	0	0.392035	0	0.559488	0	1.0017	0	2.58581	0	0	0	0.363746	0	0	0	0
Acaulosporaceae	0	0	0	0	0	0	4.43712	0	0	0	9.89436	0	0	0.0522336	0	0	8.05525	0.147946	0	0.489407	0	0	0	0.303502	0.0546282	0	0	0	0	0.0814774
Acetobacteraceae	241.641	47.8541	142.624	10.2508	51.792	42.8768	18.5	283.906	39.0623	10.4375	213.176	37.5757	98.439	80.7104	29.28	314.709	34.5773	782.569	89.5508	665.185	76.289	52.4523	36.6489	55.6841	29.651	161.459	21.6381	34.6698	82.1582	13.2867
Acetomicrobiaceae	0	0.427602	0.62591	0.0674263	0.368465	1.19277	0	0	0.302754	0.0578555	0.790708	0.294972	0.411007	0.416354	0.428687	2.94396	0	0	0.712345	0	0.754451	1.92423	0.153295	0.886111	0.409461	0.159371	0.0539177	0	0.802798	1.35629
Acholeplasmataceae	41.016	72.9703	101.119	80.9989	73.9652	75.1123	58.8153	119.637	64.2024	84.6701	105.484	67.36	111.689	84.0377	73.6441	61.6755	64.6622	70.923	74.1441	63.5345	84.1378	300.217	78.2383	75.0101	75.6369	84.5618	70.3006	119.352	77.6904	67.8811
Acidaminococcaceae	3165.11	1661.75	2868.06	1565.52	2288.83	2527.9	567.071	10912.1	2090.7	1759.95	2592.95	2466.46	4242.18	2845.36	2255.42	13284	56921.2	4697.48	2868.6	4080.99	2783.53	764.136	2564.66	2646.43	2030.74	3310.65	1755.41	23907.9	2857.74	1715.94
Acidiferrobacteraceae	0.596115	0.177748	0.648691	0.213115	0.0821525	0	0	0	0.36765	0	0	0	0.457345	0.368713	0	0.326696	0	0.471433	0.260183	0.74124	0.189476	0	0	0.475699	7.27449	0.0839543	0.05242	0	0.0732051	0.398334
Acidilutibacteraceae	14.7653	0.91638	3.42754	2.24363	1.78787	0.852616	40.329	0	1.92512	1.54189	7.66183	1.30596	3.86512	1.68661	1.58342	0.0161902	0	1.49905	1.16099	1.72082	1.55236	1.49187	2.34558	3.28634	2.30369	1.2821	1.73316	0.735859	1.34513	5.3577
Acidimicrobiaceae	1.25763	1.28339	3.03811	1.81757	4.2314	0.708117	0	9.12525	2.76629	1.75809	3.4964	2.31184	5.298	3.06728	1.93523	0.839764	0	0.73139	0.903454	0.804441	1.82206	0.485896	1.32528	1.04739	1.18591	1.5493	1.19675	2.47183	2.05165	1.22582
Acidithiobacillaceae	0.707709	1.56362	5.93471	0.438899	0.773575	0.639663	0	0	0.70207	0.245064	0.0837429	0.507244	1.07946	1.12914	0.117115	0.0641929	0	2.41208	1.83561	1.90952	0.481918	0	0.191459	0.882464	0.344322	0.549624	0.228742	1.20599	0.828241	0.118333
Acidobacteriaceae	0.310219	0.854995	3.52326	1.07873	1.07054	1.03134	1.02012	0	1.9856	1.80755	5.65301	1.93376	23.2657	3.1034	3.77283	0.504079	0	4.32282	2.18998	4.92343	1.39366	0	1.91782	0.776157	1.63047	1.86167	1.35584	1.89748	1.06706	1.01518
Acidothermaceae	0.0372463	0.483022	0	0	0	2.37325	0.0991481	0.565931	0	0.155146	1.61885	0.236873	0.374993	0.115946	0.0727069	12.6624	0	24.3207	0.233845	21.2924	0.294617	0	0	0.073459	0.688941	1.88657	0.0728149	0	0.118635	0.0691641
Ackermannviridae	32.1834	80.3832	773.104	6.67786	141.742	42.95	1.95475	391.628	40.2154	3.72752	143.722	59.5037	151.123	142.256	13.6988	203.924	34.143	60.4902	164.635	53.5369	127.66	8.83619	98.725	188.647	21.6653	26.7121	4.21905	32.5311	46.298	8.87818
Acrospermaceae	0	0	0	0	0	0	0	0	0	0	0	0	0	0	0	0	0	0.597269	0	0	0	0	0	0	0	0	0	0	0	0
Actinomycetaceae	92.2944	105.075	120.77	141.837	121.908	121.894	48.8418	402.961	127.494	144.762	50.4945	139.114	131.072	133.365	125.863	198.845	575.663	158.275	128.1	131.274	117.928	23.6959	125.694	125.011	126.771	143.383	140.017	116.793	86.2428	88.4904
Actinopolymorphaceae	0.591338	0.114459	0	0	0.105803	0	0	0	0.104099	0	0.95356	0.209282	0.338037	0.479204	0.181794	0	0	0	0.111253	0	0.0323265	0	0.391967	0.15823	0.125407	0	0	0.0511397	0.0690925	0
Actinopolysporaceae	0	0	0.0366205	0	0.0467088	0.0370279	0	0	0	0	0	0	0	0.0604443	0.037994	0	0	1.09975	0	0.515596	0	0	0	0	0	0	0.0757372	0	0.041132	0
Actinospicaceae	0	0	0.106825	0.116434	0.204379	0	0	0	0.0602587	0.237066	0	0.0898383	0.0948154	0.0440801	0	0	0	0	0	0	1.21489	0	0	0	0	0	0	0.0888085	0	0
Adintoviridae	1.43696	0	1.41846	0	0.311353	1.71706	0	0	0.0226661	0.0200489	0.0188229	0.030542	0.868635	0.140935	0.42957	3.04534	0	15.2388	0.356956	13.2453	0.595896	0	0.873783	1.95391	0	0	0	0.573904	0.301198	0
Aerococcaceae	8.00385	73.5642	78.8244	26.3975	40.5436	10.9086	0	7.21099	17.6407	12.6578	19.529	46.2557	56.4605	45.1727	37.7193	29.29	2183.44	13.5282	28.1072	12.389	64.4643	6.38026	50.293	64.4781	22.2412	19.6146	19.6483	18.2922	29.9662	16.5289
Aeromonadaceae	9.15669	3.0865	7.98767	5.75738	8.66402	5.08301	0	24.6896	22.9189	5.78728	22.4146	15.3139	91.2236	16.6579	11.7963	40.6676	35.6091	21.4287	24.9946	18.7049	19.8054	1.30113	11.0845	27.4589	15.3605	12.8331	2.00392	50.287	41.626	5.2713
Aestuariirhabdaceae	0	0	0	0	0	0	0	0	0.0148653	0	0.888823	0	0.114336	0	0	0	0	0	0	0	0	0	0	0	0.56107	0	0	0	0	0
Aestuariivirgaceae	0	0	0	0	0	0	0	0	0	0	0	0	0	0	0	0	0	0	0	0	0	6.26179	0	0	0	0	0	0	0	0
Afifellaceae	0	0.525516	1.29462	2.24498	0.7895	0.701415	0	0	0.856748	1.12441	0	2.37924	0.307855	1.14831	0.731498	0	0	0	0.674984	0	0.357741	0	1.67015	0.74432	0.837183	0	0.74547	1.64358	0.320829	1.30832
Agaricaceae	1.18325	0	0	0.104231	0	0.0661864	0.428429	6.36268	0.137638	0	1.59547	0.274536	0.0270712	0.0251711	0	0	0	0	0	0	0.0502542	0	0.210172	0.157227	0.290942	0	0.15135	0	0.149294	0.0469651
Ajellomycetaceae	5.52365	0.75543	0.273738	0.0157032	0.025959	0	32.0589	7.45508	0.177374	0	17.0302	0.516742	0.0297204	0.225911	0.284005	14.669	0	1.72243	1.46855	3.35488	0.287706	0	0.166284	0	0	0.769037	0.566135	0	0.153731	0.0519566
Akkermansiaceae	98.3212	28.3404	142.823	57.7362	97.626	101.113	37.7431	190.858	51.1956	37.0374	93.5506	89.634	101.813	100.411	94.0682	501.91	49.8214	110.117	127.241	99.4805	135.527	7567.18	86.8613	85.7509	62.1353	44.7483	82.3313	46.2227	195.719	34.0991
Alcaligenaceae	104.589	81.1711	348.256	123.269	125.382	120.378	13.193	340.283	122.362	67.3615	85.5131	165.763	124.92	133.42	128.593	797.594	48.2398	130.582	174.449	111.19	159.347	25.341	101.582	91.246	89.2185	99.9003	119.682	252.208	281.093	148.577
Alcanivoracaceae	1.95817	1.58079	0.540055	0.776933	0.624425	0.640999	3.09822	13.6277	0.760196	0.807734	63.3638	0.957783	1.80192	0.275801	0.167821	4.82192	0	2.0695	0.244014	1.74588	0.645344	1.27452	0.469736	1.34091	11.7968	1.49415	1.42558	0.200658	1.69441	0.921301
Algiphilaceae	0	0	0	0	0	0.105946	0	0	0	0	0	0	0	0	0	0	0	0.152257	0.317951	0.344224	0	0	0	0	0	0.0674848	0	0	0	0
Aliceevansviridae	0	0	0.0926439	0	0.639555	0	0	0	0	0.681289	0.354721	0	0.0689261	0	0.300567	1.0432	0	1.02729	0.647888	0.512535	0.352409	0	0	0.270031	0.102283	0.709652	0	0	0.0872231	0.143782
Alicyclobacillaceae	15.9906	8.41027	15.3755	6.15533	9.45975	10.6	47.4286	37.2804	16.8591	5.73018	66.768	5.11313	19.5847	15.2048	6.90935	60.3628	0	26.5049	11.3918	19.9095	15.39	4.32962	12.9352	12.2894	6.78332	6.08955	6.2219	10.0905	19.2945	3.11321
Alsobacteraceae	0	0	0.946764	0	0	0	0	0	0	0	0	0	0	0.0339715	0	0	0	0	0	0	0.500844	0	0	0	0	0	0	0	0	0
Alteromonadaceae	22.3629	25.4832	16.5529	3.80103	2.02681	2.47496	1.68284	0	10.6646	1.39951	10.3296	12.2156	68.3321	10.952	3.97255	34.405	2.57995	32.558	12.932	26.1687	11.6787	1.80972	11.5626	10.0229	2.32775	5.73763	3.84146	5.62274	18.3235	2.24253
Amanitaceae	0.233907	0.714224	0.497706	0.429857	0.924654	0.110714	0	0	0	0.570406	0.701709	0.184168	0	0	0.103275	0	0	0.202502	0	0.28964	0.10462	0	0	0	0	0	0.226454	0.182057	0.148174	0
Ambisporaceae	0.556921	0.127696	0.564409	0	0	0	29.9755	114.548	0	0	11.2733	0	0.0490837	0	0	0.59537	1.54127	0	0	0.104873	0	0.252864	0	0	0.658306	0.406856	0.114371	0	0.0177467	0
Aminiphilaceae	0.503236	0	0	0	0.470214	0.545087	0	0	0	0.528484	0	0.0318631	0.0336283	0.401846	0.0684349	0.135518	0	0.191697	0.0999011	0	0.979672	0	0.585502	1.96729	0	0	0.0770252	0.123849	0	0
Aminithiophilaceae	0	0	0.0299987	0	0	0	0	0.747096	0.324109	0	0	0.108187	0.418003	0	0.688797	0	0	0	0	0	0	0	0	0	0	0	0	0	0	0
Aminobacteriaceae	8.30033	46.0588	38.6037	42.9753	57.0709	40.1475	0	7.39827	67.4137	62.3898	19.7472	59.2233	56.9931	62.6783	67.6665	44.7514	19.1328	22.4117	78.6202	16.1181	46.7553	12.6671	82.8353	54.9143	54.6241	52.1837	62.0599	57.3234	47.9377	41.9426
Amniculicolaceae	0	0	0	0	0.159611	0	0	0	0	0.347133	0	0	0	0	0	0	0	0	0	0	0	0	0	0	0	0	0	0	0	0
Amoebophilaceae	4.5986	0	0	0	0.0473421	0	0	132.116	0	0	0	0	0	0.203773	0	0	0	0.350652	0	0	0.115082	0	0.0186052	0	0	0	0.226454	2.36664	0	0
Amorphaceae	0	0	0	0	0	0	0	0	0	0	0.202011	0	0	0.270732	0	0	0	0	0.106416	0	0.125089	0	0	0.185866	0	0	0	0	0.0891192	0
Anaerodiviridae	3.03229	0.156351	2.78229	0.208879	1.00994	0.735417	0	0	0.618237	1.1807	0.812876	0.151514	1.69999	0.934683	0.398105	0	7.79635	0.75826	1.13187	0.498063	0.978119	0	0.423067	2.00206	1.66584	1.499	1.62652	0.25041	0.483004	1.33034
Anaerohalosphaeraceae	0.331001	0.0712669	0.70427	0.714114	0.76582	0	0	0	0.0818082	0	0.0573101	0.0868719	0.965538	0.616872	0	9.82491	0	2.19756	0.316497	2.60395	0.864463	0	0.403113	0.44142	0	0	0	0.0858762	0.388424	0.649009
Anaerolineaceae	278.685	1608.33	7302.59	1267.43	2497.49	1984.32	229.87	1182.83	2229.01	1227.89	730.36	1597.15	8763.79	5996.71	1610.13	1846.95	5783.97	574.406	5337.31	570.312	3491.99	396.176	3852.79	3537.51	3093.11	5452.14	1339.09	1572.75	2040.63	1460.24
Anaeromyxobacteraceae	0	0	0	0	0	0	0	0	0	0	0	0	0	0	0	0.599493	0	0	0	0	0	2.39803	0	0	0	0	0	0	0	0
Anaeroplasmataceae	114.471	10.4127	473.297	15.9506	19.8519	12.1643	1.24251	22.7944	21.0722	19.2981	38.0622	19.3373	66.9199	38.6467	13.1114	87.7507	3.91245	43.9245	36.3508	35.1148	105.366	49.1262	24.6762	87.0137	12.0496	21.115	4.91295	17.4492	13.3827	7.43485
Anaerosomataceae	0	0	0.491287	0.170722	0.467924	0.489568	0	0	0.1196	0.77588	0	0.387633	0.63489	0.413904	0.555662	0	0	0	0.477397	0	0.357848	0.140799	0.496855	0.754664	0.13963	0.729245	0.25174	0.166876	0	0.300779
Anaplasmataceae	0.341282	7.44144	1.8944	0.513989	1.78154	0.685522	0	20.4636	0.666848	1.19581	47.8425	0.818565	0.990495	0.772799	0.589289	0	3095.46	2.08231	0.469162	2.46198	0.378929	3.52472	0.385293	1.07421	3.09338	0.148201	0.390384	1.02099	5.94849	0.203565
Ancylistaceae	0.748502	0	0	0.190951	0.111727	0.0885708	0.984205	0	0	0.610876	5.06887	0.246162	0	0	0	0	0	1.62124	0	1.35212	0	0	0	0	0	0	0.0905817	0	0	0.0959594
Andrewesvirinae	0	0.164224	0.369085	0	0	0	0	0	0	0	0	0.310396	0.218395	0.203066	0	0	0	0	0	0	0.250179	0	0.144595	0.564118	0	0	0	0	0	0
Anthracoideaceae	0	0	0	0	0	0	0	0	0	0	0.233148	0	0	0	0	0	0	0	0	0	0	0	0	0	0	0	0	0	0	0
Antricoccaceae	0	0	0.101385	0	0.129314	0	0	0	0.22876	0	0	0	0	0	0.315561	0	0	0.324711	0	0.262183	0.106558	0	0	0	0	0	0.10484	0.505715	0.113875	0
Aphanizomenonaceae	1.24155	1.87703	1.4664	7.30886	4.37362	3.53604	3.36007	17.5869	6.02609	4.52597	20.13	2.3652	2.57046	7.9813	4.86578	5.51097	0	7.93337	4.58753	5.53659	5.77187	0.135414	4.06931	3.38591	6.79694	3.30733	4.42405	4.61436	4.85984	1.85288
Aphanothecaceae	0	1.11384	0.160873	0	0.285681	4.19891	0	0	1.08321	0.71052	1.64989	0.776031	0.683059	1.06418	0.378331	0.57606	0	5.81456	1.38797	6.62588	2.74786	3.32641	1.76417	2.32936	0.942115	0.659373	0.331073	2.04168	2.86899	0.50746
Aquaspirillaceae	0	0	0.864436	0	0	0	0	0	0	0.322557	6.487	0	0	0	0	8.27845	0	7.08069	0	4.90981	0	0	0	0.165943	0.510507	5.38401	0	2.96889	0.0632311	0
Aquificaceae	0.632181	5.11084	3.73082	3.2008	3.5901	13.3629	0	38.1203	5.38327	0.766194	2.98015	0.782175	1.35074	7.02845	0.680086	0.157376	0	2.91536	2.06496	4.21173	2.16161	11.3677	0.616703	2.03753	0.0546282	1.30165	1.01324	2.05193	2.67689	0.18316
Archaeoglobaceae	0.867416	6.97758	3.52603	0.953076	1.06863	6.24602	0.240406	3.79431	2.64612	2.20926	0.56049	1.64498	0.331764	1.26629	1.58621	0	0	2.00091	0.596998	0.554654	0.493735	0.0956784	1.19394	1.00907	2.21312	0.761129	0.666045	0.671774	3.30002	2.01944
Archangiaceae	2.78204	0.969832	0.810059	0.928082	2.32884	1.77569	0	0	1.14347	1.06354	3.86681	1.07358	4.86932	3.13576	1.55674	2.60039	0	0.509422	4.37023	0.423136	3.07252	2.00713	2.42444	2.37207	1.6567	1.91817	1.25097	1.33089	6.17729	1.41392
Arcobacteraceae	40.9653	23.0307	13.9228	11.75	15.2156	11.76	2.73212	1.77149	9.55013	14.6183	35.4543	10.7528	14.4209	17.4879	5.15972	4.09553	3654.39	21.9835	10.3056	21.7331	6.79436	9.86135	10.487	8.6843	7.77256	10.8835	3.85101	12.8216	4.27048	3.09978
Ardenticatenaceae	0	0.556999	0.752521	0.490882	0.277292	0.15306	1.72958	0	0.675513	0.346161	0.38954	0.365664	0.385922	1.37598	0.916684	0.0530133	0	0.650137	0.386363	0.448829	0.089908	0	0.323463	0.770916	1.47926	1.35365	1.44962	0.193678	1.12814	0.716435
Arenicellaceae	0.191727	0	0	0	0	0	0	0	0.202509	0.324854	0.184485	0.0503193	0.506124	0.0987587	0.0620776	0	0	0.0422599	0	0	0	0.197456	0.630218	0.0630222	0	0.133265	0.287425	0.114905	0.442072	0.0473103
Argynnaceae	0	0	0	0	0	0	0	0	0	0	0	0	0	0	0	0	0	0.520355	0	0.387832	0	0	0	0	0	0	0	0	0	0
Aristaeellaceae	9.57541	211.519	228.158	177.165	547.703	189.341	3.42309	118	248.029	254.474	83.5455	340.15	1516.36	713.163	347.551	255.917	371.411	38.9277	1178.64	31.0786	647.345	70.1616	663.107	701.652	521.184	482.32	225.742	261.862	434.068	138.369
Arthrodermataceae	1.84946	0	0	0	0.232766	0	19.2313	2.60007	0	0	3.84218	0	0	0	0	12.7527	0	0.320383	0	0.652149	0	0	0.221712	0.0514869	0	0	0.125808	0	0	0.0597501
Ascobolaceae	0	0	0	0	0	0	0	0	0	0	3.56956	0	0	0	0	0	0	0.126277	0	0.428232	0	0	0	0	0.280036	0	0	0	0	0
Ascodesmidaceae	0	1.00087	0	0.0804333	0	0	0	0	0	0	4.32418	0.00719408	0	0	0	0	0	0	0	0.223751	0	0	0	0	0	0	0	0	0.0383046	0
Ascosphaeraceae	6.76728	0.0640195	0	0.0252849	0.0591777	0.111832	34.8	69.4826	0	0	67.8946	0.292147	0	0.019145	0	0	0	1.30413	0	1.18048	0.0731455	0	0	0.0244345	0.513931	0	0	0	0	0.136716
Asfarviridae	0	0	0.162818	0	0.467262	0	0	0	0	0	0	0	0	0	0	0	0	0	0	0	0	0	0	0	0	0	0	0	0	0
Aspergillaceae	143.675	9.12841	2.01273	2.70348	9.07038	4.92248	346.578	3130.1	5.17086	3.23542	506.163	18.2682	5.44236	13.9766	4.05758	126.31	1082.57	230.441	5.26148	219.17	8.78139	6.78793	5.8059	7.97896	14.8333	6.77815	18.626	8.86105	5.50211	8.6218
Assiduviridae	0	0	0	0	0.180594	0.111832	0	0	0	0	0	0	0.258536	0.273831	0	0	0	0.677104	0.443096	0.744659	0.137003	0	0.450607	0	0	0	0.0976096	0	0	0
Astathelohaniidae	0	0	0	0	0.108684	0.0430792	0	0	0	0	0.914771	0.0391016	0	0	0	0	0	0.559129	0.0571418	0.439895	0	0	0	0	0	0	0.0881145	0	0.23927	0
Atheliaceae	0	0	0	0	0.470762	0	0	0	0.0693991	0	0.704015	0.0517327	0	0.304598	0.319107	0	0	0	0	0	0	0	0	0	0	0	0	0	0.621832	0
Atopobiaceae	415.023	19574.1	17745.3	39541	19406.4	30282.1	515.82	4069.87	24324.4	17157.2	1410.47	32880.6	25897.8	24309.4	44268.8	6108.5	8449.88	1479.59	27613.1	1357.31	31333	3561.04	30353.8	32116.3	38373.2	27455.6	36306.8	20933.1	19604.5	23674.4
Atribacteraceae	0	0.0606771	0.131922	0.558815	0.168264	0.0444633	0	0	0.0561501	0.832156	0	0.0418565	0.0883507	0.405963	0.103275	0	0	0	0	0	0	0	0.181401	0.104846	0.385688	0	0	0.238622	0.217098	0.287625
Aurantimonadaceae	2.42423	2.03361	1.53905	0.85802	0.979278	2.72185	0	0	2.80808	2.1021	1.35669	10.5734	1.76389	1.9395	1.60107	2.48614	77.1802	1.65504	2.2764	1.25857	5.50217	0.692198	2.6335	5.86989	17.0295	2.50473	1.72347	2.05897	1.61567	0.841348
Auriculariaceae	0	0	0	0	0	0	0	0	0	0	1.61476	0	0	0	0	0	0	0	0	0	0	0	0	0	0	0	0	0	0	0
Auriscalpiaceae	0	0	0	0.147339	0	0.273367	1.5261	0	0.0308056	0	0	0	0.239965	0.357217	0	0	0	0.103993	0	0	0.343726	0	0	0.73547	0.188815	0	0	0	0	0.132778
Autographiviridae	0	1.16563	12.5258	0	0.641338	0.774878	0	0	0.0438051	0.0682705	1.1619	0.136421	5.87595	0.492135	0.0841496	0.930253	0	2.63318	0.466468	1.58085	0.692707	0	0.188331	0.409442	0.257533	0.119528	0.771292	0.134857	0.725153	0
Azonexaceae	3.30427	0.266177	0.713207	0.104688	0.0716202	0.0878679	0	155.509	0.496907	0.0686421	0.565571	1.15355	1.78703	0.80052	0.662678	0.0966597	0	8.18605	0.540584	6.59985	0.684624	0.869694	0.105577	1.21529	0.126507	0.362779	0.471041	0.0481633	1.31611	0.71466
Azospirillaceae	68.314	3.30099	7.10905	11.2688	12.5125	3.15477	8.25859	6.00195	11.0436	5.82642	173.587	9.3425	9.32143	9.54933	3.08741	19.9986	8.55258	25.2378	9.59845	23.5096	5.85241	9.894	3.67881	5.30521	4.80182	3.13574	3.66891	2.62985	2.95069	3.15177
Bacillaceae	9428.66	1574.75	2116.09	974.185	1499.92	1159.13	53222	41586.1	1075.78	890.3	9392.14	1279.41	2810.09	2280.51	1127.51	11954.3	3572.28	8811.67	1673.18	8004.51	1762.56	713.518	1734.54	1965.76	971.92	949.618	1369.02	1211.11	1526.77	994.764
Bacillales_Family_X._Incertae_Sedis	9.67699	0.551615	0.919665	0.324669	1.19006	1.44122	133.627	0	0.538774	2.60569	2.97653	0.444877	2.07895	0.161777	0.346384	0.595537	0	17.5996	0.421611	13.3662	0.813613	0	0.116119	0.692545	0.778381	0.293812	1.83979	0.271336	0.181352	0.528705
Backusellaceae	2.04804	0	0	0	0.126963	0	0.789593	0	0	0	1.88031	0.107773	0.0571681	0	0	0	0	0.374373	0	0.0604562	0	0	0	0	0	0	0	0	0	0
Bacteriovoracaceae	0.585329	1.8522	2.86863	0.570179	0.378632	0.893984	28.498	0	1.69695	0.435492	0.712396	0.352186	2.13058	2.07837	0.303885	0	0	3.8912	0.179721	1.91658	0.486886	0	0.18531	0.125359	0.831526	0.906203	0.276203	0.627444	0.113705	1.11071
Bacteroidaceae	8199.25	2011.25	11124.8	1309.25	4940.25	4061.8	3803.71	18238	3880.44	1116.68	6497.25	3689.54	8332.6	6536.18	2702.52	31122.5	2208.52	13345.4	7683.75	11697.4	7239.16	33147.4	5185.9	5551.57	3902.3	4442.64	1688.3	6524.27	7671.15	2666.24
Baculoviridae	0.855022	1.53383	1.13123	1.2152	1.6819	1.36481	0	0	1.5999	0.306316	0.0614282	3.59887	1.82393	2.18684	0.673179	0	3.46786	2.80086	0.885432	2.6427	8.9702	1.57602	1.39187	6.65691	19.4639	14.0486	0.946297	1.63698	3.33276	2.24849
Baekduiaceae	0	0	0.0576291	0.300772	0.231568	0	0	0	0.717604	0.191837	0	0.151037	0.0511504	0.245102	0.804815	0	0	0	0.370103	0	0.121139	0	0.441074	0.121401	0.357748	0	0.0469822	0.116038	0.0647287	0.0566053
Balneicellaceae	0	0	0	0	0	0	0	0	0	0	0.539921	0	0	0	0	0	0	0	0	0.0318191	0	0	0.041185	0	0	0	0	0	0	0
Balneolaceae	13.5836	0.396151	5.21552	0.0970281	3.52639	1.89318	0	2.01101	1.29905	0.146784	2.49203	1.58163	3.55726	2.40367	0.350914	3.15789	0	23.2478	3.39758	18.7193	3.07755	0.43361	2.02521	1.94609	1.01422	1.05061	0.606591	0.219766	3.75473	0.113211
Barnesiellaceae	20.0509	12.0081	34.1549	9.18801	14.8012	11.8447	0.0814987	16.5046	5.95424	3.5178	7.76574	8.31038	33.6984	24.1884	3.51443	35.3487	0	21.9095	19.4534	17.4299	16.7573	599.593	14.9145	12.0876	14.5363	7.93116	5.06	21.2977	12.6853	4.85818
Bartheletiaceae	0.257986	0	0	0	0	0	0	0	0	0	0	0	0	0	0	0	0	0	0	0	0	0	0	0	0	0	0	0	0	0
Bartonellaceae	2.58591	0.485132	17.8407	1.24049	2.94266	1.43277	0	0	1.66497	2.00879	6.86694	1.62813	5.17347	2.96967	1.65232	1.29053	0	5.50928	3.72528	4.74696	5.18325	0.225959	2.46756	1.33565	2.10795	10.848	1.6138	3.88291	2.62816	166.124
Basidiobolaceae	2.56417	0	0.306709	0	0.0841321	0.0232104	8.52738	8.86105	0	0.060446	15.9618	0	1.03447	0.101248	0.0559616	0	0	1.47866	0	1.83942	0	0	0.0372626	0.0835487	0.138848	0.0790158	0	0	0.0504035	0
Bclasvirinae	0	0	0	0	0	1.32932	0	0	0	0	0	0	0	0	0	0	0	0	0	0	0	0	0	0.264116	0	0	0	0	0.187763	0
Beijerinckiaceae	0	1.24286	18.3013	0.314065	0.852164	0.294883	0	0	1.14051	0.354528	0.185842	0.77359	2.53879	1.35009	0.297088	1.39226	0	0.213291	0.520655	0.0925906	0.391921	0	0.353442	0.329027	0.150227	0.127295	0.353835	0.047659	2.12429	0.998611
Bernardetiaceae	0.549899	0.115094	0.981365	0.117318	1.1112	0	0	0	0.254979	0.913621	0.61551	0.764561	0	0.375489	0	0	0	0.172009	0.158762	0.111109	0.0622066	0	0.14468	0.374045	1.8582	0	0	0.0984094	0.132956	0.261737
Beutenbergiaceae	0	0	0.276039	0	0	0.62668	0	0	0	0	0	0	0.460574	0.227809	0	0	0	0	0	0	0	0	0	0	0	0	0	0	0	0
Bianqueaceae	1.19084	4.35043	10.4238	4.95058	3.47447	5.31584	0	0	6.84127	5.07323	1.62088	4.19344	6.07857	5.75503	5.78777	4.76074	0	2.38172	5.76073	1.73057	7.47425	23.2234	3.33646	9.03546	6.37902	6.08231	4.75507	5.25138	2.71898	2.35233
Bifidobacteriaceae	182734	3038.33	74243.1	7675.12	11634.3	13215.5	695664	38312.1	7951.99	5238.19	255007	40456	5533.45	22596.6	9576.72	68538.9	56613.4	37279.5	7291.86	40433.3	9217.53	766.085	6349.2	17892.7	37514.3	12256.7	35985.3	5254.86	8934.55	31617.3
Bionectriaceae	0.722823	0	0	0	0	0	0	0	0	0	6.62802	0	0	0.0513433	0	0	0	0.832824	0	1.12059	0	0	0	0	0	0	0	0	0	0.061108
Blastochloridaceae	0	0	0	0	0	0	0	0	0	0	0.847442	0	0	0	0	0	0	0	0	0	0	0	0	0	0	0	0	0	0	0
Blastocladiaceae	1.24578	0.213893	0	0.0244559	0	0	28.0754	43.4926	0.0581319	0	64.4906	0.137446	0	0	0	4.2331	0	0.899286	0	0.495191	0	0	0	0.0961089	0.72745	0	0	0	0	0.0485292
Blattabacteriaceae	0	0	0	0	0.723623	0	0	0	0.192016	0	0	0	0	0.30806	0.0624187	0	0	0.349689	0.500641	0.297654	0.320471	0	0	0.262115	0	0	0	0	0	0
Bogoriellaceae	0	0.576723	0.580467	0.572581	0.339404	0.759231	0	0	0.668275	0.62774	0	0.582019	1.08383	0.697921	1.35904	0	0	0.316648	1.60524	0.827405	0.790961	0	1.1782	0.732093	1.09337	0.919615	0.325625	0.902995	1.19043	0.597708
Boletaceae	0	0	0	0	0	0	0	0	0	0	0.846734	0	0	0	0	0.627256	0	0	0	0	0	0	0	0	0	0	0	0	0	0
Bondarzewiaceae	0.508494	0	0	0	0	0	0	0.257883	0	0	81.4689	0.133455	0	0	0	1.22346	0	0	0	0	0	0	0	0	0	0	0.0820486	0	0	0.153766
Borealophlyctidaceae	6.04542	0	0.0334848	0	0	0	26.3624	11.2333	0	0.0678752	8.6421	0.0140802	0	0	0	0	0	2.69504	0	2.7901	0	0	0	0.137298	0.0220517	0	0.147651	0	0	0
Borreliaceae	1.88426	0	0.625687	0.172441	0.344961	0.300011	0	0.449879	0.531605	0	3.02431	0.207133	0.0793353	0.204786	0.212552	0	0	0.152287	0.477879	0.179971	0.0939447	0	0	0.121403	0.890078	0	0.138645	0.267009	0.23062	0
Boseaceae	0	0	2.01356	0.613468	0.150171	0.918853	0	0	0.505175	0.300518	0	0.741573	0.647188	0.949336	0	0	8.68374	0.417138	0.94001	0.230956	0.797504	0	0.112735	0.833161	1.01676	2.09722	0.276164	0	0.387808	0.489044
Botryobasidiaceae	0	0	0	0	0	0	0	0	0	0	0.746073	0	0	0	0	0	0	0	0	0	0	0	0	0	0	0	0	0	0	0
Botryosphaeriaceae	0.589649	0.318114	0	0	0.166261	0.515265	0	0.423101	0	0.140507	3.50123	0.103643	0.12302	0.365909	0.0559616	0	0	1.70598	0.46339	1.95733	0	0.15684	0.14304	0	0.258062	0.0694794	0.12744	0	0.294099	0.158941
Boydwoodruffvirinae	0	0	0.639905	0	0	0	0	25.9852	0.0599662	0	4.29677	0	0	0.0650102	0	0	0	0	0	0	0	0	0	0.101613	0	0.81176	0	0	0	0
Brachyspiraceae	767.296	19.5181	37.9206	3.62497	62.36	19.6572	21.6503	183.941	13.2198	23.3166	92.6342	10.2776	35.0561	15.1875	24.8976	14.8305	1591.43	174.827	12.1297	155.345	25.8088	204.127	7.20891	25.5061	9.61369	11.9391	15.0405	16.2385	12.7834	8.20471
Bradymonadaceae	0	0	0	0	0	0	0	0	0	0	0	0	0	0	0	0	0	0.303064	0	0.411102	0	0	0	0	0	0	0	0	0	0
Breoghaniaceae	0	0	0.109247	0	0.139343	1.82486	0	0	0.0980399	0.192852	0	0	0	0.358588	0	0	14.6298	0	0.679847	0	0	0.101146	0.105577	0.246182	0.721517	0	0.226377	0.114626	7.78472	0
Brevibacteriaceae	0.266335	3.94605	7.29315	0.844635	1.27417	1.87363	0.766318	0.833258	3.08475	0.370901	3.26868	13.1945	17.801	8.39454	2.23228	0	0	1.71627	10.425	2.5451	7.47275	8.17282	8.06832	8.04994	1.89768	8.14208	2.55907	10.0074	4.80219	2.32668
Brevinemataceae	0	0	0.082951	0	0.0529013	0	0	0	0	0.6443	3.71162	0	0	0.102687	0	0	0	0	0	0	0	0	0	0	0.0546282	0	0.0428891	0	0	0
Breznakiellaceae	0.0602853	4.31765	5.61641	7.4233	10.4143	4.3965	0	0	8.2315	12.3617	0.649329	7.06394	7.3089	8.14295	10.8613	0.987627	1.83522	1.33558	12.6959	0.659403	5.89388	2.13067	12.1824	8.44268	7.81052	4.92421	6.50569	9.82474	9.69297	4.62982
Brucellaceae	0	0.453007	8.62445	2.09539	1.26103	0.408422	0	0.769392	1.96233	1.01768	0	1.3177	2.09309	1.42149	1.34102	0.47468	0.946897	9.26089	1.8017	8.91973	2.43685	1.93557	5.40898	2.04779	0.423518	2.17924	0.398094	0.664758	0.465918	0.730016
Bruguierivoracaceae	0	0	0.443045	0	0	0	0	0	0	0	0	0	0.112353	0	0	0	0	0.18394	0	0.0594078	0	0	0	0	0	0	0	0.105236	0	0
Bryobacteraceae	0	0.653778	1.97952	0.782587	0.338068	0.88344	0	0	0.29579	0.685161	2.55643	0.107075	1.07456	0.245697	0.888205	1.25965	0	0	0.612728	0	0.934143	0	0.919161	0.181623	1.74349	1.21772	0.125113	0.149227	0.506263	0.927096
Budviciaceae	2.6304	0	0.119667	0.0582169	0.761243	0.541223	0	2.49407	0.838926	0	6.92824	0	0	1.00979	0.935738	16.0942	0	1.69155	0.0716364	1.40557	0.403797	0	0.181582	0.125359	0.219509	0.0688016	0	0.798498	0.914074	0.813751
Burkholderiaceae	37.6209	47.2296	68.8843	44.2775	49.9273	74.6839	21.9339	235.003	39.2865	40.1309	36.8083	54.5502	96.2066	67.4757	48.1046	115.176	43.1062	108.13	54.6893	97.2032	341.608	576.251	62.8664	56.1066	31.2943	39.8444	20.3154	46.9409	51.1179	29.3957
Caedimonadaceae	0	0	0.860261	0.426231	0.0906879	0	0	0	0.160429	0	1.96572	1.28457	3.4546	0.311069	0.147879	1.45117	0	0.152473	1.65199	0.606893	0.126464	0	0	0.403254	0.0936483	0.167909	0	0.850268	0.625571	0.0640179
Calderihabitantaceae	0.285958	0.166028	0.331804	0.194314	0.0912806	0	0	15.2953	0	0.0667563	0	0	0.497775	0.344959	0.148499	0	0	0.754571	0.28795	0.943672	0.300869	2.00248	0.086946	0.0633685	0.212686	0	0.0622127	0.612302	0.241146	1.46235
Caldicellulosiruptoraceae	3.46715	2.95011	3.26723	1.83879	4.01768	2.29703	0	69.5181	4.4999	3.6432	1.10826	2.43138	1.15105	4.55734	3.1347	7.72407	3.47915	2.95906	3.47763	3.33304	1.72128	4.85652	3.93602	2.36172	4.30773	3.79611	3.05753	16.5276	2.25442	2.81332
Caldicoprobacteraceae	8.78237	0.075543	0.37565	0.890442	2.65068	1.5442	0	19.381	0.981757	0.638898	0	4.16606	1.88045	1.56043	1.12692	14.6128	3.64539	1.68438	1.16057	1.86842	0.598057	14.3933	1.12732	1.27709	0.853204	2.30722	1.22306	0.267132	2.02612	0.812934
Caldilineaceae	5.2872	2.69454	6.87675	2.93783	5.74648	1.402	0.350518	246.545	4.21629	1.50462	326.793	1.84997	3.36811	1.86076	0.623099	10.4465	0	5.52256	4.24718	3.67758	1.83983	2.17901	2.32337	0.978391	13.0597	1.47987	3.93043	0.940878	2.78312	1.94489
Caldisericaceae	0	0	0.0776562	0.507849	0.607214	0	0	0	0.406735	0.352164	0	0	0.0895721	0.844933	0.0805688	3.35407	0	1.39434	0.212833	0.822326	0	0	0	0	0	0	0	0.0838974	0.990401	0.148687
Calditerrivibrionaceae	0	0.636973	0.0729969	0.079563	0.504275	0.576187	0	9.61	1.66567	0.404988	0	0.306947	0.129581	0.229311	0.273781	0	0	0.0707149	0.298502	0.143742	0.0832428	27.7887	0	0.153774	0	0.0940288	0.657703	0.734171	0.163979	0.2868
Calditrichaceae	1.43509	0.0932629	1.47207	0	0.406632	0.521005	0	0	0.62453	0.149996	11.8836	0.355013	0.162881	6.38978	0.0634648	0.498954	0	9.49219	0.090651	7.93829	0.49794	0	0.0943457	0.741	0.254007	0	0	0.387356	0.625167	0
Callistosporiaceae	0	0	0	0	0	0	0	0	0	0	0	0	0	0	0	0	0	1.13834	0	0.952554	0	0	0	0	0	0	0	0	0	0
Calotrichaceae	0.36548	0.464718	0.363969	0.60275	1.59926	0.801026	0	2.20557	1.96403	0.539985	2.48482	1.26255	0.586606	1.84874	1.32959	0.174238	0	1.78083	0.428674	1.43296	0.426811	0.11264	0.116691	0.521466	3.23251	0.0641106	0.161436	0.0827534	0	0.408507
Campylobacteraceae	90.1184	108.639	351.721	77.9535	102.007	98.6085	0.229861	312.819	93.8635	87.0572	118.456	81.2319	143.003	123.209	82.344	107.785	7168.7	271.03	113.626	255.846	110.057	409.973	80.0714	129.896	71.8734	93.3259	59.4973	162.515	90.1835	73.0775
Candelariaceae	0	0	0	0	0	0	0	0	0	0	0.607911	0.217522	0	0	0	0	0	0	0	0	0	0	0	0	0.0534142	0.111058	0.445776	0.143352	0	0
Candidatus_Absconditicoccaceae	0	0	0.572524	0	0	0	0	0	0	0	0	0	0	0.245889	0	0	0	0	0	0	0	0	0	0	0	0	0	0	0	0
Candidatus_Actinomarinaceae	0	0	0	0	0	0	0	0	0	0	0	0	0	0	0	0	0	0.36161	0.25032	0.151068	0	0	0	0	0	0	0	0	0	0
Candidatus_Adiutricaceae	0	0	0	0	0	0	0	0	0	0.0714685	0.0603441	0.162502	0.114336	0.265777	0.0668247	0	0	0	0	0	0.270782	0	0	0	0.0848343	0	0.466229	0	0	0.442854
Candidatus_Anstonellaceae	0	0	0	0	0	0	0	0	0.577245	0	0	0	0	0	0	0	0	0	0	0	0	0	0	0	0	0	0	0	0	0
Candidatus_Aquicultoraceae	0	0.0888741	0.274884	0.286983	0.321056	0.0463237	0	0	0.212983	0.457518	1.75243	0.321267	0.338037	0.261022	0.112821	0	37.1513	0	0.234215	0	0	0	0	0	0.0828841	0.0810593	0	0	0	0
Candidatus_Asgardarchaceae	48.934	0	2.17398	0	0	0	0	0	0	0	0	0	0	0	0	0	0	0.31168	0	0.241627	1.46198	0	0	0	0	0	0	0.126649	0	0
Candidatus_Bathyarchaeaceae	0	0	1.46929	0	0	0	0	0	0	0	0	0	0.272483	0.0844525	0	0.102589	0	0	0.137247	0	0	0	0	0	0	0	0	0	0	0
Candidatus_Borkfalkiaceae	0.806478	5.19157	4.36155	8.93382	4.70396	7.36236	0	0.658156	2.99008	5.26559	3.90843	6.51623	8.16343	6.70234	7.9097	7.07877	10.8731	3.02763	2.58682	2.50599	16.2533	11.805	3.94203	7.11867	6.80843	5.7278	2.40241	2.2774	6.59912	3.41983
Candidatus_Borrarchaeaceae	0	0	0	0	0	0	0	0	0	0	0	0	0	0.392888	0	0	0	0	0	0	0	0	0	0	0	0	0	0	0	0
Candidatus_Brocadiaceae	4.0327	2.72974	0.620782	0.942293	1.71822	4.07966	0	7.08076	0.631515	1.59724	4.23585	1.16429	0.523152	1.22949	1.4202	0.795581	0	5.12931	1.77948	4.23095	2.09027	2.17151	3.23448	1.49135	1.46751	3.93447	1.76127	3.558	2.24004	1.51947
Candidatus_Cloacimonadaceae	0.747016	0.528642	0.117107	0.832583	0	0.596469	0	0	0.956612	0.144639	0.436561	0.0528968	0.190808	0.387275	0.531811	0.671401	0	1.43643	0.444763	2.13722	1.3721	1.43656	0	0	0	0.189744	0.268835	2.96951	1.7059	0.230054
Candidatus_Competibacteraceae	0.728715	4.48872	9.60884	3.87549	5.84638	5.95569	0	2.6697	4.14654	4.38788	1.14385	3.22644	6.24185	6.04713	2.58103	1.76235	0	3.76613	4.53891	2.87171	6.59491	1.93918	3.74711	10.3577	3.29727	2.53615	1.81462	4.56001	5.98324	3.90803
Candidatus_Cryosericaceae	0.194923	0.50362	1.27745	0.758016	1.34756	1.51721	0	0	1.79413	1.64452	0.0246599	2.23811	0.919853	2.471	2.32629	0	0	0	1.21479	0.114195	0.838456	0	1.0431	0.715783	0.405185	0.235072	0.127605	1.2001	0.13665	1.0755
Candidatus_Culexarchaeaceae	0	0	0	0	0	0	0	0	0	0	0	0	0	0.359118	0	0	0	0.0445682	0.246814	0	0.531893	0	0.111788	0.29075	0	0.118524	0.142723	0	0	0
Candidatus_Deianiraeaceae	1.64874	0	0	0	0	0	0	0.155879	0	0	0	0.516799	0	0	0.11592	0	0	0	0	0	0.091596	0	0.0678711	0	0	0	0	0	0	0
Candidatus_Desulfofervidaceae	34.2081	0	0.208386	0.0852461	4.96169	0.925722	0	2.4868	0.144598	0.0956666	0	0.129702	0	0	0.704173	1.67155	0	0.95998	0.506395	1.34018	0	0	0.760157	0	0.165768	0.156715	0.043382	0	0	0
Candidatus_Fermentibacteraceae	0	0	0	0.135619	0	0	0	0	0	0	0	0	0.110438	0	0.645466	0	0	0.120537	0	0	0.130775	0	0	0	0	0	0	0.413767	0	0
Candidatus_Fermentimicrarchaeaceae	0	0	0	0	0	0	0	0	0	0	0	0	0	0.560398	0	0	0	0	0	0.079671	0	0	0.412488	0	0	0	0	0	0	0
Candidatus_Gugararchaeaceae	0	0	0	0	0.210014	0	0	0	0.0928799	0	0	0	0	0.067943	0	0	0	0	0.331251	0	0.086528	0	0	0	0	0	0	0	0	0
Candidatus_Hakubellaceae	0	0	0.109495	0.537051	0	0	0	0	0	0	0.235828	0	0	0.623201	0	0	0	0	0	0	0	0	0.0665137	0	0	0.0705216	0.226454	0	0	0
Candidatus_Hydromicrobiaceae	0	0	0	0	0	0	0	0	0	0	0	0	0	0	0	0	0	0	1.7277	0	0	0	0	0	0	0	0	0	0	0
Candidatus_Izemoplasmataceae	9.83659	20.9835	43.1463	4.81454	10.6152	7.08006	2.95036	52.0374	2.43381	3.7335	9.20919	5.78768	54.8921	19.7961	4.08222	15.0009	0	16.8515	17.7395	15.1876	14.1557	2.94143	10.3213	19.4554	6.33892	5.19329	5.91929	2.96589	9.74886	5.97301
Candidatus_Magnetomoraceae	0	1.58768	0.779713	0.866718	0	0.656233	0	0	0.107151	0	0.612957	0.307263	2.00338	0.907503	1.05323	0	0	1.74397	1.63399	0.990118	4.18457	0.37632	1.91518	1.68102	2.3762	0.262111	1.64786	0	5.06544	0.160656
Candidatus_Manganitrophaceae	0	0	0	0	0	0	0	0	0	0	0	0	0	0	0	0	0	0	0	0	0.121139	0	0	0.485603	0	0.593866	0	0	0	0
Candidatus_Mcinerneyibacteriaceae	0	0.398907	0	0	0	0	0	0	0	0	0	0	0	0	0	0	0	0.649423	0	0	0.569714	0	0	1.94121	0	0	0	0	0	0
Candidatus_Methanoliparaceae	0	0	0	0	0	0	0	0	0	0	0	0	0	0	0	0	0	1.90733	0	1.72089	0	0	0	0	0	0	0	0	0	0
Candidatus_Methanollivieraceae	0.21215	0	0.323128	0	0.380006	2.74867	0	0	0.190805	0.0391554	0	0.103727	0.0775418	0.503359	0.0302133	0	0	2.82521	0.133536	2.6102	0.729943	0.0659061	1.53003	0.358593	0.381043	0	0.304159	0.657328	1.17638	0.205204
Candidatus_Methanomethylicaceae	0	0	0	0	0.193971	0	0	9.93042	0	0.168745	0	0.383684	0	0.125506	0	0	0	1.17858	0	0.570975	0	0	0	0	0	0	0	0	0.718093	0
Candidatus_Methanomethylophilaceae	548.905	71.6633	117.307	67.761	102.662	86.0024	5.01797	691.542	141.397	29.2813	92.0075	130.877	162.219	182.139	83.0078	957.298	49.6297	364.756	200.331	312.88	127.613	55.4768	116.9	109.958	76.8854	84.5977	35.6005	140.485	291.596	61.5777
Candidatus_Methanoperedenaceae	0.0857965	0.434856	0.836309	0.846484	0.399628	0.667293	0	0	0.229459	0.424472	8.58419	1.17923	0.777791	1.35351	0.7691	0	0	1.10687	0.353866	0.839303	0.363287	0	0.41246	0.138953	0.282355	1.46629	1.73531	0.750521	0.624919	1.42948
Candidatus_Methanospirareceae	0.0865041	0	0	0	0	0	0	0	0	0	0	0	0.0353403	1.48976	0.0413098	0.909336	0	0	0.694222	0	0	0	0.145121	0	0	0	0	0	0	0
Candidatus_Methylarchaceae	0	0.0553428	0.010027	0.032787	0.0639466	0.0608316	0	0	0	0	0	0.00843262	0	0.0248253	0.0312093	0	0	0.928541	0.0403447	0.454942	0	0	0	0	0	0	0	0.0166719	0.304083	0.00984892
Candidatus_Midichloriaceae	0	0	0	0	0.126963	0	0	14.2926	0	0	0	0.431783	0.241802	0.475601	0.309824	0	0	0	1.48963	0	0.233187	0	0.863711	0.407526	0.131108	0.728168	0.308801	0.617175	0.831487	0.68441
Candidatus_Moduliflexaceae	0	0	0	0	0	0	0	0	0	0	0	0	0	0	0	0	0	0.701689	0	0.593932	0	0	0	0	0	0	0	0	0	0
Candidatus_Nanogingivalaceae	0	0	0	0	0	0	0	0	0.0534763	0	7.91968	0.455362	0.0498388	0.0391187	0.540005	0	0	0	0	0	0.421379	0.127081	0	0.388755	0.762672	0.21699	0	0.752411	0.063069	0.0594008
Candidatus_Nanoperiomorbaceae	0	0	0.416558	0	0	0	0	0	0.500799	0.375762	0	0	0	0.196444	0	0.339494	0	0.218706	0	0	0.474566	0	0	0	0	0.290811	0	0	0	0
Candidatus_Nanosynbacteraceae	5.87278	23.2449	13.4097	5.5531	7.12801	6.45446	0	200.959	9.97318	12.1837	12.3129	18.0956	7.1625	8.722	14.2965	1.36622	0	10.9155	12.5788	10.3485	18.762	6.68482	15.9455	11.4655	11.2098	43.5666	4.1153	27.1386	12.6784	11.2142
Candidatus_Nanosyncoccacae	18.7166	71.7182	162.282	13.3188	32.7137	39.9662	0	0.568647	68.4534	84.9276	149.111	102.529	90.3675	36.3996	154.061	44.8501	50.6669	102.532	243.282	91.7251	169.806	68.5324	47.2037	98.1755	63.934	290.987	9.00306	149.204	76.8384	29.4754
Candidatus_Nitrosocaldaceae	0	0	0	0	0	0	0	0	0.077692	0.0764129	0	0.0579146	0.511504	0	0	0	0	0	0.0923614	0	0.217136	0	0.083665	0.268189	0.453517	0	0.142424	0	0.0539406	0
Candidatus_Ozemobacteraceae	0.148042	0	0	0	0	0	0	0	0	0	0	0	0	0.114385	0	0	0	1.1106	0	1.48185	0	0	0.168389	0	0	0.267804	0	0	0.46703	0.0680697
Candidatus_Paracaedibacteraceae	2.46232	0	1.42542	0	0.739539	0.276784	0	0	0	1.17794	0.128231	0	0	0	0	0	0	1.46601	0	0.317168	0.0822016	1.57061	0	0.0823791	0.669585	0.510823	0.0625564	0	0.302478	1.0251
Candidatus_Poseidoniaceae	0	0	0	0	0	0	0	0.243428	0	0	0	0	0	0	0	0	0	0.281608	0	0	0	0	0	0	0	0	0	0	0	0
Candidatus_Prometheoarchaeaceae	0	0	0	0	0	0	0	0	0.105581	0.103843	0	0.118057	0.0415324	0.0885422	0.0485478	7.88091	0	0.234414	0.16227	0.227128	0.0491804	0	0.130345	0.0492866	0	0.421924	0	0	0.105115	0
Candidatus_Saccharimonadaceae	14.6716	79.6373	39.3021	25.5033	36.6622	57.1789	0.685738	22.2133	15.7369	2.00823	3.21557	5.6583	28.541	41.6988	17.2009	90.0916	66.7562	4.63444	17.288	4.64535	13.0307	4.81094	10.7496	12.2626	4.88708	11.4593	8.63741	6.71476	33.8576	2.29438
Candidatus_Scalinduaceae	8.32966	1.43633	2.66508	0.8361	2.16935	1.98344	0.0806542	1.10646	1.01792	0.465738	7.27391	1.26141	8.28768	6.08638	0.445313	0.100706	0	6.4655	1.09017	6.14472	0.646551	1.58251	1.45548	0.933406	1.19148	1.04439	0.146305	1.14029	2.17675	0.965876
Candidatus_Sumerlaeaceae	0	0	0	0	0	0	0	0	0	0	0	0	0	0	0	0	0	0	0	0	0	1.53811	0	0	0	0	0	0	0	0
Candidatus_Termititenacaceae	10.5049	1.15422	1.31315	0.637635	0.199513	0.124748	0	0	1.15415	0.307255	2.71437	1.05927	0.834875	2.113	0.78201	1.73321	0	0.879649	1.77922	0.64893	0.51411	0.169731	1.22711	0.961227	0.450067	1.15025	0.13973	1.29084	1.71513	0.0302958
Candidatus_Tiddalikarchaeaceae	0	0	0	0	0	0	0	0	0	0	0	0	0	0	0	0	0	0	0	0	0	1.95124	0	0	0	0	0	0	0	0
Candidatus_Uabimicrobiaceae	0	0.198424	0.0839688	0.237957	0.171361	0.628282	0	0	0.170517	0.130441	2.34879	0.29659	0.238493	0.277191	0.278778	0	0	0.0813438	0.202713	0	0.123555	0	0.122418	0.0530663	0.276365	0.173059	0.0694645	0.19546	0.150901	0.164954
Candidatus_Vecturitrichaceae	0	0	0.254065	0.0681969	0.0798053	0.12653	3.61578	0	0	0	0.696186	0.368337	0.166604	0.15491	0	0	0	0	0.0839169	0	0.131523	0	0.0760157	0.131807	0.247231	0	0.0647012	0	0.0702769	0.368743
Cantharellaceae	0	0.0665577	0	0	0	0	0	0	0	0	2.70874	0	0	0	0	0.0967135	0	0	0	0	0	0	0	0	0	0	0	0	0	0
Capnodiaceae	0	0	0	0	0	0	0	0	0	0	1.00903	0	0	0	0	0	0	0	0	0	0	0	0	0	0.118212	0	0	0	0	0
Carbonactinosporaceae	0	0	0	0	0	0	0	0	0.0701877	0.0682565	0	0.0277362	0.0585456	0.0513433	0	0	0	4.47501	0	3.61298	0.0646529	0	0	0.129585	0.0810215	0.803834	0.0636107	0	0.0690925	0.304854
Cardiobacteriaceae	2.98005	0	0.547476	0	0.47063	0.445826	0	0	0.177121	0.210688	3.16191	0.554157	5.16519	0.537743	1.12719	0.0465126	0	11.0995	0.291874	9.54519	0.893528	3.62164	0.401708	0.79055	0	1.00195	0.0719664	1.00243	0.18579	0.0621677
Carnobacteriaceae	57.2471	79.452	70.0942	88.6169	73.0152	81.4076	0.781356	9.18598	85.8492	74.1033	46.1747	70.6846	64.3526	76.1264	68.5522	38.6049	20.4112	81.9519	69.3191	74.5451	75.7106	35.7989	65.9791	65.7361	63.3038	57.9275	64.7888	76.2055	68.8935	64.8207
Casimicrobiaceae	0	0	0	0	0	0	0	0	0	0	0	0	0	0	0	0	0	0.139517	0	0.294649	0	0.075093	0.0806227	0	0	0.128221	0.0686225	1.04821	0.304643	0
Casjensviridae	0.918945	0.0411678	3.67828	0	3.06682	0.383457	0	0	1.53615	0	0	0	3.86611	1.42786	0	0.417125	0	2.25325	4.55379	1.424	4.54126	0	0.596273	8.35569	0.163099	0.10388	0	0.252076	1.36631	0.741725
Catalimonadaceae	0	0	0	0	0	0	0	0	0	0	0.318587	0.266129	0.12704	0	0.14112	15.1156	0	0.568969	0.870182	0.574522	0	0	0	0	0	0	0	0	0	0
Catenariaceae	0	0.0405056	0	0	0.135592	0	0	0	0	0	8.75909	0	0	0	0	0	0	0.366917	0	0.436828	0	0	0	0	0	0	0	0	0	0
Catenulisporaceae	0	0	0.282331	0	0	0.523499	0	0	0	0	0	0	0	0	0.686343	0	0	0	0	0	0	0	0	0	0	0	0	0	0	0
Caulobacteraceae	8.77607	13.7783	6.69484	1.63993	11.2886	5.332	0	13.3767	5.13894	1.41475	11.4742	3.93286	29.1004	12.4977	3.5441	27.3236	8.8639	41.6417	5.25388	36.5377	4.20718	0.567115	6.19438	8.27645	3.00981	2.51442	1.64628	1.43813	10.111	4.19189
Caulochytriaceae	0.34166	0.100057	0	0	0.184979	0	0	1.60505	0	0	21.0932	0.0767369	0	0	0	0	0	0	0	0	0	0	0	0	0.27134	0	0	0	0	0
Celerinatantimonadaceae	0	0.0693055	0	0.437962	0	0	0	0	0.0566653	0.0557323	0	0	0.178322	0	0	0	0	0.28286	0	0.548136	0.05279	0	0	0.158712	0.13231	0	0.103878	0	0.169245	0.19734
Cellulomonadaceae	0.0790226	1.51544	5.05016	3.4807	3.12705	5.36867	0	0	4.09877	1.69343	2.68762	6.3133	3.91984	4.8067	2.98232	16.2541	0	6.70707	21.4088	5.11077	14.905	0	16.7484	15.0151	2.15581	4.12437	1.49019	3.12447	15.6955	8.26862
Cellulosilyticaceae	161.986	138.655	142.301	87.9089	190.237	117.04	68.6606	85.5853	114.146	71.1332	56.4729	127.801	91.6624	203.61	88.0509	174.029	22.1952	159.932	85.79	137.005	206.461	58.1698	362.862	205.982	85.5176	80.3789	100.941	111.742	200.363	71.2528
Cellvibrionaceae	0.688389	2.19108	1.50752	1.44729	1.87533	2.33587	0	59.993	1.76676	1.31395	9.83597	0.93609	0.691672	1.29373	1.67373	0.864112	2.51318	5.02265	1.49956	3.88515	2.40959	6.57462	1.55124	2.54709	3.1292	1.81772	0.96015	1.65179	1.71708	1.7117
Ceraceosoraceae	1.5592	0.310778	0	0.111122	0.078022	0	4.13004	35.2405	0.0690114	0.0226251	7.24324	0.0514437	0.243326	0	0	1.49222	42.1358	0.0100829	0.0851331	0	0.379248	0	0.0655307	0.0568131	3.22137	0	0.764687	0	0.0458043	0.529539
Cerasicoccaceae	0	0.269796	0	0	0.498783	0	0	0	0	0	0	0	0	1.26192	0.0481364	0	0	0.410225	0	0.702678	0	5.80551	0.0563675	0.0488689	0	0	0	0	0	0
Ceratobasidiaceae	6.11025	4.38517	0.0702897	0.34294	1.75701	0.056611	8.39888	181.904	0.900159	0.514871	442.024	1.43393	0.755188	0.465333	0	3.38279	0	3.10903	0.37497	2.36828	0.910076	0.0942232	0.199827	1.815	22.5918	0.114162	2.42505	0	0.763453	1.40553
Ceratocystidaceae	0.768709	0	0	0	0	0	0	1.85372	0	0	0.759889	0	0	0	0	0	0	0.819667	0	0.50303	0	0	0	0	0	0	0	0	0	0
Cesiribacteraceae	0	0	0.753746	0	0.0862094	0.205025	0	0	0	0.566811	0	0	0.0908278	0.280472	0.42468	0.905318	0	0	0.478932	0	0.107553	0	0.351722	0	0	0	0.317459	0	0.380365	0.353054
Chaetomiaceae	6.28799	0.214814	0	0.0674263	0.321056	0.13297	0	27.7153	0	0.0815413	42.7322	0.0892973	0	0.0416425	0	0	0	2.49927	0	2.7069	0.0244856	0	0	0	0.162043	0	0	0	0.170025	0
Chamaesiphonaceae	0	0	0	0	0	0	0	0	0	0	0	0	0	0.27373	0	0	0	0	0	0	0	0	0.108867	0	0.0779559	0	0.122408	0	0	0.0581352
Chaseviridae	0	0	1.26232	0.0481228	0.225257	0	0	0	0.830552	0.177913	1.22609	0.14023	9.72713	0.248333	0.172998	6.91953	0	2.69081	0.89911	2.50426	1.44699	0.199844	0.262554	3.42964	0.331304	5.91672	0.205075	0.261953	0.679322	0
Chelatococcaceae	0	6.99262	0	0	0	0	0	0	0.078515	0	0	0	0.719397	0.748811	0	0.127147	0	0	0	0.043549	0.146291	0	0.112735	0.0488689	0	0	0	0	0.725047	0.286038
Chitinibacteraceae	0.846215	0.157905	2.59972	0.361519	1.90833	0.25306	0	0	0.0617652	1.48696	0	0.717725	1.4897	1.75316	0.54591	0.0657304	0	0.259949	0.840837	0.231825	1.59863	0	1.17622	1.46208	0.216328	0.352608	0.758494	0.829033	0.399713	0.332245
Chitinispirillaceae	0	0.0830142	1.10098	0	0.230208	0.36499	0	0	0	0.134877	0	0	0.264092	0.00780347	0	0	0	0.406235	1.79095	0.524811	0.193959	0	0	0.616494	0	0	0	0	0.0778383	0
Chitinivibrionaceae	0	0	0.601151	0	0	0	0	0	0	0.132783	0	0.0503193	0.129331	0.32674	0.186233	0	0	0	0.195428	0	0.0628865	0	0	0.0452277	0	0	0	0	0.201614	0
Chitinophagaceae	46.9191	15.2808	100.682	10.9019	33.637	31.3474	3.51011	69.4441	10.1171	5.99647	26.9905	19.2826	92.8405	36.3013	10.4727	46.7385	0	48.8027	47.2737	42.6408	50.8473	12.4476	27.2274	56.8165	11.8624	15.9786	12.0699	16.0391	57.1959	4.79107
Chlamydiaceae	100.919	20.7845	43.1542	33.4639	37.5626	31.2185	16.1222	125.876	24.4485	26.5086	243.418	24.9324	26.521	42.1007	33.2713	17.2136	130.888	124.563	40.4053	111.82	109.482	13.5083	42.5613	28.0179	29.634	27.7615	47.7593	45.9856	56.3683	24.6349
Chlorobiaceae	23.4769	2.48639	9.41687	1.09547	3.95313	2.46973	0	19.627	5.27211	1.29916	6.54617	3.29363	5.51233	2.79664	1.94139	33.4656	0	20.028	2.06407	17.5721	2.65362	3.54967	1.39507	3.22922	0.899279	1.54769	2.04109	2.74567	3.68832	3.17738
Chlorociboriaceae	0	0	0	0	0	0	0	0	0	0	2.9112	0	0	0	0	0	0	0	0	0	0	0	0	0	0	0	0	0	0	0
Chloroflexaceae	0	0.231549	0.83372	1.2722	0.124402	0.865468	0	0	0.366922	1.20887	3.24754	0.697999	0.0892921	0.582793	0.749335	1.2441	0	0.175345	0.219946	0.35748	0.0584174	0	0.304517	0.248202	1.53192	0.214787	0.281246	0.139508	0.0471205	0.214322
Chlorogloeopsidaceae	0	0	0	0	0.287904	0.177615	0	0	0	0	1.39815	0.0638363	0.422547	0.358919	0.242999	0	0	0	0.324935	0	0	0	0.021082	0.185022	0.462733	0.150848	0.623471	0	0	0.0170444
Chloroherpetonaceae	0	0	0.671998	0	0	0	0	0	0	0	0	0	0	0.449031	0.13444	0	0	0	0	0	0	0	0	0	0	0	0	0	0	0
Choanephoraceae	2.46912	0.135678	0.106306	0.263143	0.108263	0	10.67	27.8148	0.016254	0	9.43627	0.10608	0	0.0877322	0	0	0	1.9974	0.113841	0.640383	0	0	0	0	0.0379522	0	0	0	0	0.0141513
Christensenellaceae	120.866	192.855	155.057	232.483	186.061	209.607	8.86056	307.459	158.054	207.991	339.81	194.611	225.031	222.769	207.957	309.366	123.443	142.271	223.068	117.962	201.029	1125.09	237.497	198.83	190.81	188.113	195.58	245.267	205.065	159.044
Chromatiaceae	4.21724	3.05554	4.01938	5.87332	1.71932	1.06634	0	1.59886	1.56501	1.99971	2.64021	2.59503	2.17698	3.22752	2.27807	8.01499	0	6.62835	1.27836	5.46009	4.2105	2.9311	3.78277	2.60814	1.13354	1.08822	0.93448	6.0212	2.46007	1.84689
Chromobacteriaceae	0	0.517028	0.665229	0	0.190661	0	0	0	1.06753	0.0835028	0.0531529	1.0987	1.02339	0.0778738	0.0390385	1.05775	0	2.57579	0	1.16013	0.53294	0	0.151168	0.676793	0	1.0335	0	0.0858762	0.573503	0
Chroococcaceae	0.140344	0.241737	9.79121	0.246545	0.255983	0.842811	0	4.70946	1.11567	1.11137	2.12067	0.43728	0.42255	0.441085	0	0	0	0	0.565013	0.0760679	0	0	0.0639555	0	0.753993	0	0.432836	0.933803	0.862367	0.2151
Chroococcidiopsidaceae	0	0	0.679165	0	0.198569	0	0	0	0	0	0	0	0	0.0360017	0	0.473827	0	0.311978	0.222666	0.329808	0.091699	0	0	0.216245	0	0.793368	0	0	0	0
Chrysiogenaceae	0.69823	0	0.326852	0.078003	0.273842	0.150631	0	0	0.0840342	0	0	0.0601858	2.26304	0.270873	0	0	15.9418	0.519107	0.600071	0.457432	1.14668	4.71182	0	0.226139	1.1025	0	0.15405	0.247697	0	0.140588
Chthoniobacteraceae	0	0.568014	1.14757	0.0790361	0.396318	0	0	0.0605975	0	0.160923	0.708388	0.108085	0	1.08541	0	0	0	1.18792	0	1.29414	0	0	0	0.0686492	0.493054	0	0	0	0	0.0987317
Chthonomonadaceae	1.20238	1.08922	0.2935	1.17064	0.690526	0.428033	2.10698	27.3352	0.940165	0.693381	69.2004	2.15796	0.973555	2.10537	0.489781	0.819172	30.6657	5.34143	0.476532	3.97152	1.79504	0.33779	0.627846	1.34241	6.62972	1.30639	1.3515	1.05181	1.16787	1.94538
Chytridiaceae	5.41102	0	0.652995	0.0274355	0.400936	0.0763542	33.6921	25.8474	0.0578596	0.0581323	66.2798	0.280001	0.0455203	0	0	3.25255	0	2.27241	0.0136736	2.61941	0	0	0	0	1.11803	0	0	0	0	0.413451
Chytriomycetaceae	4.31602	0.215093	0.565561	0	0.175089	0.0453744	23.292	49.3094	0.17036	0.149381	66.6638	0.719216	1.23856	0.320571	0.372465	0	37.9345	8.09955	0.0769889	5.74337	0.190466	0	0	0.772638	1.08374	0	0.214211	0.0746137	0.352825	0.107265
Circoviridae	355.158	0	2.99083	0.14304	2.71722	2.054	0.494167	14.1617	0.0962713	0.0430839	271.288	0.522736	0.0572534	0.294773	3.49994	0.0699171	0	128.977	1.23147	114.32	1.4512	0.138054	0	0.330662	0.778787	0.0392878	0.629261	0.106779	2.41518	0.644768
Cladochytriaceae	1.10852	0	0	0	0.0577105	0	0	15.0773	0.0209019	0	30.2267	0.136503	0.0164443	0	0	0	0	1.41428	0	1.90872	0.0943297	0	0	0	0.86908	0	0.126511	0	0.0473018	0.018198
Cladosporiaceae	0.858493	0	0	0	0	0	0	0	0	0	0.495345	0	0	0	0	0	0	0	0	0	0	0	0	0	0	0	0	0	0	0
Clathraceae	0	0	0	0	0	0	0	0	0	0	0.403424	0	0	0	0	0	0	0	0	0	0	0	0	0	0	0	0	0	0	0
Clavicipitaceae	1.07773	0	0	0	0	0	9.58721	0	0.22876	0	20.316	0.164436	0.179974	0	0	0	0	0.978547	0	1.15874	0	1.12074	0	0	0	0	0.303287	0	0.113875	0.199167
Clitocybaceae	0	0	0	0	0	0	0	0	0	0	0	0	0	0	0	0	0	0.419495	0	0.232261	0	0	0	0	0	0	0	0	0	0
Clostridiaceae	9196.36	19442.5	14195.7	16790.1	18032.5	28330.1	5913.7	13413.8	17265.5	14050.7	10570.4	21226.9	16278.8	17753.1	17927	9181.56	12820.4	11364.4	13254	17219.9	20125.6	19542.8	15498	18677.2	20711.7	23965.6	39925.2	16158.9	14776.9	23772.6
Clostridiales_Family_XVI._Incertae_Sedis	0.793904	3.18501	2.6649	2.32298	9.79588	0.373477	0	2.03951	4.41662	3.7324	8.13638	6.74106	15.5375	13.9617	4.52598	0.8837	0	1.58967	17.8573	1.67862	9.57296	9.76058	12.5949	9.39799	4.80924	5.99297	2.69814	7.33039	4.01467	3.04331
Clostridiales_Family_XVII._Incertae_Sedis	0	0.473124	0.0890206	0.589094	1.96209	1.54922	0.800836	0	0.174826	0.0262979	0.329094	0.418457	1.96957	0.247247	1.60516	5.43876	0	1.35475	1.51007	1.62938	0.923923	0.11689	0.0787144	0.652102	1.66791	0.528609	1.46774	0.916234	0.504195	0.484249
Coelomomycetaceae	1.74086	0.0325616	0	0	0.060198	0	1.39493	0.610649	0.0532458	0	20.8703	0.250361	0	0.0304257	0	0	0	1.18564	0	0.344083	0	0	0	0	0.0621631	0.0303973	0	0	0	0
Cohaesibacteraceae	13.5472	6.57981	0.178693	0.832209	2.02446	1.02748	9.36975	591.043	2.67322	0.199167	1072.43	5.01958	0.92042	1.44562	0.172025	6.69996	23.6375	0.573405	0.472658	0.723539	1.73716	0.371113	0.481442	1.45668	17.3158	0.872556	5.75252	0.0285804	0.888634	3.47878
Coleofasciculaceae	2.41031	1.57987	1.97021	1.43655	2.96902	1.93218	0	0.925034	0.884482	0.595266	9.15375	4.01968	2.42846	3.24909	2.72652	0.582302	0	0.89495	0.952048	0.659289	3.14366	0.485896	1.43116	2.24883	2.80553	1.74161	5.6309	2.47546	2.19409	4.74268
Coleosporiaceae	0	0	0	0	0	0	0	0.546776	0	0	1.14422	0	0	0	0	0	0	0.155989	0	0.453422	0	0	0	0	0	0	0	0	0	0.0413654
Colwelliaceae	2.35487	2.78016	2.64537	0.558198	0.15071	0.730572	0	0	1.05892	0.697189	9.53105	0.307562	1.3181	1.60634	0.717797	2.65493	5.1599	3.0997	1.65838	4.03184	1.95143	0.379297	0.904983	3.4855	0.690111	1.23094	0.341076	0.22163	0.182016	0.441879
Comamonadaceae	51.7993	11.8757	19.6467	12.6402	10.657	9.83553	130.225	130.374	6.99952	5.89518	150.104	8.32592	13.219	13.1228	5.79933	28.0286	217.302	54.6533	10.6731	51.4328	10.5735	4.84655	10.2939	9.05603	15.8254	9.59971	8.32431	16.4973	7.2684	4.17911
Conexibacteraceae	0.111917	0	1.48971	0.195647	0.0816721	1.05888	0	0	0.202509	0.110451	8.58966	0	0.168011	0.148138	1.00776	0	0	0	0.267008	0	0.60714	0	0.120934	0.854097	0	0.661898	0.102934	0	0.111804	0.0881559
Coniochaetaceae	1.10074	0	0	0	0	0	0	0	0	0	4.04135	0	0	0	0	0	0	0.505106	0	0.652543	0	0	0	0	0.0930441	0	0	0	0	0
Coprobacillaceae	488.162	411.066	700.871	451.522	480.602	679.103	41.5584	922.349	491.37	460.308	748.94	598.949	805.758	725.013	515.565	436.651	327.083	505.656	532.231	567.497	644.562	616.242	572.467	605.206	488.885	576.302	492.019	504.218	589.428	501.978
Coprothermobacteraceae	0	0	0	0	0	0	0	0	0.094298	0	16.2265	0.0702933	0	0	0	0	0	0.404856	0	0.392273	0	0	0	0	0	0	0	0	0	0
Coraliomargaritaceae	3.24345	0	0	0.0911027	0	0	0	0	0	0	0	0	0.0741876	0.0689803	0	0	0	0.520891	0	0.183528	0.087849	0.705142	0	0.616271	0	0	0	0	0	0.0820994
Cordycipitaceae	2.09282	1.65239	0	0	0.0516739	0	0.860238	130.275	0.348524	0	279.861	0.360236	0.0962235	0	0	2.18059	0	0.315066	1.15962	0.444867	0.163744	0	0.166284	0	1.45632	0.279294	0.523737	0	0.121767	0.08846
Coriobacteriaceae	367.215	3931.27	6216.02	8083.72	6214.5	5103.61	68.4778	435.82	5811.86	8815.38	592.216	6755.91	6558.52	6190.58	9207.05	2120.77	1364.21	471.279	9702.37	412.322	6533.15	578.546	8737.92	7323.24	9360.38	5593.74	4723.54	6662.45	6320.95	4904.64
Cortinariaceae	0	0	0	0	0	0	0	0	0	0	0.397967	0.125569	0.309227	0	0	0	0	0	0	0	0	0	0.060467	0.104846	0	0	0	0	0	0
Corynebacteriaceae	431.67	1051.11	398.289	260.221	249.432	335.664	1309.93	72.4508	799.244	200.527	600.108	6816.2	6527.22	2726.25	738.073	198.981	11847.7	98.6265	3454.87	83.9747	3095.28	216.153	3469.91	3047.17	1045.11	3375.3	725.446	3193.65	1066.27	890.888
Coxiellaceae	3.91205	0.149902	0.211381	0	0.355554	0	0	0	0	0	0.931021	0.0837129	0.148119	0.124545	0.87843	6.14876	775.208	7.38444	0	6.1516	0.556294	0	0	0.537039	0.164821	0.0402981	0.0343112	0.0781362	0.227206	0
Crenotrichaceae	0	0.750385	2.30967	1.57164	2.09358	0.34598	0	0	1.64064	2.21408	0.854875	1.06313	0.759264	0.877945	0.680902	0.914063	0	0.51058	1.63823	0.0828835	0	0	1.50118	0.901021	0.538315	1.54599	0.228223	4.16893	0.207633	0.328028
Crevaviridae	0	0	0	0.0769965	0.450514	0	0	0	0.079697	0	0.263039	0	0.533155	0.116599	0	4.88705	0	0.0684338	0	0	0.941582	0	0	0	0	0	0	0	0.0793449	0
Criblamydiaceae	0.226362	0	0	0	0.0901028	0	0	0	0.557879	0	0	0	0	0	0	0	0	0.467966	0	0.302281	0.71389	0	0	0.160224	0	0	0	0	0	0
Crocinitomicaceae	2.28828	5.74742	7.14239	2.27947	5.41816	7.31515	0	6.67681	3.43016	2.37429	1.74539	3.16827	9.60404	6.68067	3.9115	6.01981	0	10.2809	3.75912	8.56181	3.6388	0.184702	3.22939	3.43422	3.82981	1.61391	1.21047	2.21379	2.20441	1.75781
Cryomorphaceae	5.449	0.726375	2.38795	0	1.50001	0.798415	4.6585	0	0	0	2.9762	0	1.16645	2.2623	0.335115	15.226	0	6.22174	1.29624	5.00251	0	0	0.31596	0.120976	0.638628	1.60103	0	0.416925	1.1058	0.366648
Cryphonectriaceae	0	0.0501947	0	0	0	0	0	0	0	0	2.12811	0.122371	0.0338626	0.090064	0	0	0	0	0.0975778	0	0	0	0	0	0	0	0	0	0	0
Cryptobasidiaceae	0.0359857	0	0	0	0	0	0	0	0	0	0.473469	0	0	0	0	0	0	0	0	0	0	0	0	0	0.0443749	0	0	0	0	0
Cryptococcaceae	1.52319	5.41585	0	0.0727711	0.340024	0.0629054	0.309441	37.7851	0.298977	0	187.733	0.544613	0.154338	0.112657	0	0.46853	0	0.54863	0	0.0511321	0.367004	0	0.313396	1.38196	5.91265	0	0.428109	0.0888085	0.131064	0.458095
Cryptosporangiaceae	0	0	0	0	0	0	0	0	0.0546594	0	0	0	0	0	0.351864	0	0	0	0	0	0	0	0	0	0	0	0	0	0	0
Culicoidibacteraceae	15.4499	0	0	0	0	0	0	0	1.35067	0.361373	0.455934	0	0	0	0	1.32817	0	2.9069	0	2.03219	0	0	0	0	0	0	0	0	0	0
Cuniculitremaceae	0	0	0	0	0	0	0	0	0.0767269	0	3.90512	0	0	0	0	0	0	1.38885	0	0.852112	0	0	0	0	0	0	0	0	0	0
Cunninghamellaceae	17.2782	0.57032	0.359637	0.191233	0.931365	0.744097	13.5375	71.8609	0.365674	0.0528246	34.7277	0.955208	0.153324	0.614349	0.270128	0.0792562	0	4.91413	0.298251	5.12083	0.170072	0	0	0	1.13297	0.0571025	0.291155	0	0	0.290215
Cyanothecaceae	0.76687	0.559578	0.863614	0	0	0.0659009	17.4749	0	0	0	0.366375	0	0.220877	0.223122	0	0	0	2.15248	0	2.85995	0	0	0	0	0.73748	0	0	0	0	0
Cyclobacteriaceae	67.3685	155.52	23.9897	7.03552	10.607	10.348	1.85389	32.4962	3.95007	6.80053	22.3646	4.88226	11.8772	7.28614	5.2127	23.9061	1.08657	9.67389	7.09447	6.52549	8.25058	9.21807	12.0389	8.75639	6.85682	7.52719	5.12898	9.99349	7.41676	9.23411
Cyclonatronaceae	0	0	0	0	0	0	0	0	0	0	0	0	0	0	0	0	0	0	0	0	0	0.635403	0	0	0	0	0	0	0	0
Cylindrosympodiaceae	0	0	0	0	0	0	0	4.20509	0	0	0	0	0	0	0	0	0	0	0	0	0	0	0	0	0	0	0	0	0	0
Cyphellophoraceae	0	0	0	0	0	0	0	0	0	0	1.44981	0	0	0	0	0	0	0	0	0	0	0	0	0	0	0	0	0	0	0
Cytophagaceae	7.59374	16.2637	18.306	2.83649	5.61648	7.6748	4.99302	58.6555	4.84466	3.42066	8.72593	1.61219	5.56153	13.6628	2.79078	4.46733	0	20.6537	5.54929	20.1386	8.10844	8.16132	3.1908	6.1644	1.73284	3.04686	1.50611	4.77438	4.21302	2.19396
Dacrymycetaceae	1.0054	0	0	0	0	0	0	38.233	0	0	1.07651	0	0	0	0	0	0	0	0	0	0	0	0	0	0	0	0	0	0	0
Debaryomycetaceae	1.73044	1.14346	0.796661	0.0477378	0.175662	0	0	9.94919	0.17456	0.0840806	141.694	0.66928	0.0981674	0.237926	0	0.180345	6.69251	1.24426	0	0.651285	0.179142	0	0.091743	0.285672	6.50988	0.0488039	0.582146	0	0.48244	0.464431
Deejayvirinae	1.46856	0	9.18429	6.0068	2.1878	2.89399	4.58783	2.30035	0.189442	0.0987777	0.226958	1.15501	5.45858	3.96209	0.285101	0.645705	0	0.504456	4.66811	0.354575	1.00403	0.206506	2.68651	2.16813	1.01992	1.57017	1.33942	2.32054	1.38621	0.908189
Deferribacteraceae	0.780444	0.0457836	1.60881	0.185563	0.179772	3.07874	0	5.29132	0.262717	1.08245	0.663238	1.34623	1.28209	1.43538	0.121283	0	0	0.447498	0.815996	0.842223	0.462026	156.611	0.769701	0.952959	0.559271	0.669381	1.75529	0.337846	2.24432	0.532645
Deferrisomataceae	0	0	0.0372433	0	0	0	0	0	0	0	0	0	0.0991691	0.0307361	0	0	0	0	0	0	0.704585	0	0	0.235369	0.394442	0	0	0	0	0
Deferrivibrionaceae	0.0210136	0.0287186	0	0	0	1.87398	0	0	0.124294	0.0197555	0	0.0748652	0.0316051	0.17632	0	0	0	0	0	0	0	16.1319	0.0216305	0.018753	0	0	0.0184109	0	0.0199975	0
Defluviitaleaceae	15.6234	23.2173	24.513	23.1128	29.2841	14.5353	20.949	110.996	19.0571	19.3747	99.5163	22.7953	22.2974	28.3037	26.9589	18.9702	10.2702	72.3825	29.5973	63.0199	23.9492	37.2957	23.8983	23.8165	20.952	19.2616	36.6078	66.4955	24.1152	18.2023
Dehalococcoidaceae	2.84748	8.26591	11.3982	8.22371	23.5625	11.7521	0	0	14.4204	12.0396	5.34149	11.7097	9.16897	14.0579	13.5814	4.27738	3.64539	7.51418	11.7626	5.12991	9.17188	2.05728	13.4826	9.94976	13.4519	10.5077	12.0155	8.47206	9.26543	10.6095
Deinococcaceae	1.33703	1.01284	7.17154	0.686622	0.0940467	3.0394	0	0	0.87574	2.6181	0.27356	0.469742	4.47637	1.14179	2.44891	0.305442	14.0539	6.41672	2.79514	4.62337	7.58403	15.7015	2.48324	0.987803	0.844681	2.79311	0.784275	10.5069	1.12281	0.279672
Demequinaceae	0	0.718914	1.41135	1.67664	0.302645	0.104447	0	0	0.426272	0.923522	0.342393	1.07203	1.00751	0.689727	1.42896	0	0	0.127033	0.353258	0.123085	0.374463	0.56487	0.974583	0.266148	1.52895	1.34779	0.999325	0.342651	0.0736435	1.05147
Demerecviridae	0.8649	0	0	0.48514	1.09979	0	0	0	0.602587	0.0987777	0	0	0.723604	0	0	2.1908	0	0	1.61147	0.290874	1.19296	0.402938	0.0971003	1.83842	0	0.513848	0	0	0.828832	0.349757
Dermabacteraceae	0	2.0303	4.50717	0.506299	2.66253	2.43013	0	0	3.2584	0.55481	0.226542	11.0612	189.901	14.8978	1.78894	0	5.65132	0.153328	7.33623	0.201521	9.91541	0.846192	10.2564	8.21361	3.63025	8.38047	3.33591	8.26932	2.86733	4.00142
Dermacoccaceae	11.7498	0.43563	0.0725134	0.131534	1.00429	0.325219	0	0	0.570155	0.200269	0.66509	2.72834	1.6366	0.921283	0.817322	0	0	11.1062	3.35677	7.13024	1.05324	0	1.68489	1.58045	0.786537	1.84644	0.87673	0.66655	0.602463	0.468508
Dermatophilaceae	3.40035	0.538128	0	0	0.513453	1.91974	110.319	53.7998	1.63496	0.548164	1.04765	1.83525	1.3505	0.651208	0.182259	67.3609	0	14.2552	0.797515	11.1015	1.44867	0	0.731575	2.022	6.15182	11.5085	6.78355	1.96563	0.870966	0.392512
Desertifilaceae	14.3837	0.10455	0.46714	0	0.145532	0.32683	0	157.61	1.10539	0	16.5761	2.97246	1.34747	1.45756	0.243865	8.52523	50.8619	19.9917	0.90569	16.7472	6.01002	0	0.621512	4.48307	0.363813	0.271473	0.419489	0.38241	0.211936	0.0977804
Desulfallaceae	1.89035	3.92319	3.06376	5.46173	2.89991	3.41938	3.54019	197.46	1.93955	6.3052	10.9156	1.99876	5.22441	2.28414	2.58462	0.0397717	0	0.5028	2.34511	0.295049	2.31627	15.2459	4.12292	2.76587	4.77466	2.5688	2.14244	2.40586	3.15676	8.55043
Desulfarculaceae	4.18695	0.170629	0.19437	0	0.165277	0	0	0	0.565788	0.215674	0.775202	0.217951	0.625689	0.570261	0.410169	0	0	0.281108	0.855838	0.586189	0.107592	0	0.622074	0	0.509508	0.159672	0.22795	0.607332	0.510502	0.254557
Desulfatibacillaceae	0.758032	0	0.811291	0	0.715462	0	0	0	0.241236	0.393511	0	1.66246	0.0558539	0.488455	0.219875	0	0	0	0.140211	0	0	0.0767204	0.560115	0.0466926	0	0.070478	0	0.117456	0	0.346936
Desulfitibacteraceae	1.98126	3.0031	4.23637	5.06259	3.60215	4.47262	0	0	4.05682	2.62887	0.181566	2.56397	1.9622	2.9801	2.23585	1.97922	0	1.56117	2.22846	2.12265	1.16341	2.31814	2.76078	2.09805	1.17658	1.4782	2.69287	21.5782	1.80561	2.89612
Desulfitobacteriaceae	19.6273	89.3534	111.085	99.2476	94.3607	121.243	10.9274	31.8505	96.6834	104.549	89.5278	106.539	97.8098	104.478	110.644	124.814	29.1982	93.2534	103.276	77.6893	97.9253	66.6178	109.08	109.508	118.773	93.0289	105.91	101.116	97.3992	90.2208
Desulfobaccaceae	0	0	0	0	0	0	0	0	0	0	0	0	0	0	0	0	0	0	0	0	0	4.97471	0	0	0	0	0	0	0	0
Desulfobacteraceae	5.37227	9.0317	22.6464	11.1311	10.7089	10.7565	6.39574	77.6733	18.7409	5.04529	25.2014	7.69451	12.5323	10.9363	6.6403	6.90264	6.08604	51.9829	7.49686	43.1146	6.88421	11.1466	6.95129	5.36223	11.4205	6.52292	4.23041	9.85065	8.49809	6.2623
Desulfobacteriaceae	2.03057	0.655881	3.86014	2.87031	1.35714	0.981006	2.89088	18.5323	1.25094	1.60454	3.17921	0.233125	1.82666	11.8503	2.02414	0.445338	0	12.5284	2.42115	10.5736	2.15181	1.98328	2.70098	2.20679	3.10517	1.98825	0.360398	1.41715	2.20076	1.42487
Desulfobulbaceae	30.499	5.09439	27.8159	3.28951	6.72672	10.6785	7.03663	36.2331	6.1052	4.36681	41.7648	8.18676	21.7518	14.8572	8.382	1.67681	14.6095	31.7028	7.51093	28.1183	9.68414	15.7362	6.90711	7.63059	7.81452	4.83402	6.63914	83.1613	12.8069	9.84775
Desulfocapsaceae	0.781989	1.48834	9.59277	3.09332	0.831528	5.05819	0	1.41006	1.70277	0.353105	1.83009	0.88941	3.37642	3.41134	0.529402	0	0	10.1864	2.05546	9.16136	1.29667	0.196672	1.82863	1.66579	0.61965	1.11908	0.94285	6.41934	1.29719	1.97698
Desulfococcaceae	0.63959	0.919938	2.59742	0.134095	0.957567	0.557714	0	5.4024	0.671173	0.284565	0.440795	0.907393	0.732145	0.877896	0.786992	1.56667	0	5.18702	0.44327	4.42386	0.915341	0	1.19452	0.47922	1.28767	2.38694	0.290923	2.38083	0.866572	0.0840236
Desulfocucumaceae	1.44909	0.451003	1.65607	0.99577	1.07444	0.775789	0	1.66914	1.58684	0.248076	0	0.966317	2.93913	1.17955	0.938521	2.71292	0	0.788528	1.31143	0.570473	0.924904	0	2.24206	0.936628	1.23015	1.8791	0.825185	0.102279	0.871717	1.50077
Desulfohalobiaceae	0	0	0	0	0	0	0	0	0	0	0	0	0	0.532777	0	0	0	0	0	0	0	0	0	0	0	0.19321	0	1.87837	0	0
Desulfolunaceae	0	0	0.780598	0	0	0.128737	0	0.497252	0	0.5651	0	0.228781	0.545848	0.615044	0	0.114942	0	0	0	0.0538092	0.120505	0	0	0	0	0.186812	0	0.571908	0.0643898	0.67142
Desulfomicrobiaceae	0	0	0.505694	0	5.03154	0.685779	0	0	0.10308	0	0	0.0307974	0.0816687	0.634665	0	0.566286	0	0	0.0982305	0.0343731	0	1.03253	0	0	0	0.0705216	0	1.45744	0.575847	0.271135
Desulfomonilaceae	0	0	0	0.511477	0	0	0	0	0	0	0	0	0	0	0	0	0	0	0	0	0	0	0	0	0	0	0	0	0	0
Desulfonatronaceae	0	0	0	0	0	0.400169	0	0	0	0	0	0	0	0	0	0	0	0	0.0884666	0	0.697468	0.0682664	0	0	0	0.0849658	0	0.638798	0	0.0647892
Desulfonatronovibrionaceae	0	0.0680567	0	0	0.482814	0.208575	0	0	0.161267	0	0.588533	0	1.02646	1.23345	0.388383	0	0	0	0.477707	0	0	0	0.0599223	0.50234	0.263584	0.41041	0	0.120568	0	0
Desulfonauticaceae	5.42121	37.6143	20.9168	21.7805	16.7431	14.7119	2.8386	0.394894	18.3766	20.7963	3.81874	15.6415	14.7498	18.6721	21.5488	0.523859	0	3.51646	14.13	2.67644	25.8026	58.8147	14.8992	17.2514	12.7609	13.4684	10.9848	41.5743	17.8087	18.2111
Desulfoplanaceae	0	0	0	0	0	0	0	0	0	0	0	0	0	0	0	0	0	0.57103	0	0.886087	0	0	0	0	0	0	0	0	0	0
Desulforegulaceae	0	0	0	0	0	0	0	0	0	0	0	0	0	0	0	0	0	0	0	0	1.43254	0	0	0.843883	0	0	0	0	0	0
Desulfosarcinaceae	5.34682	3.01251	2.02427	5.57205	6.74683	7.5449	1.677	1.01544	2.91047	5.72488	0.593507	4.88957	9.15829	5.42615	4.64007	0	0	1.91459	5.18878	2.47928	7.8302	10.5658	6.2052	6.6849	8.87167	7.58525	13.1342	6.12939	4.67763	8.82927
Desulfosudaceae	0	1.12925	0	0	0.507852	0	0	0	0	0	0	0	0	0	0	0	0	0.92802	0	0.323403	0	0.147504	0	0	0.137351	0	1.12938	0.0842859	0	0
Desulfotomaculaceae	15.5361	38.4257	22.741	29.1242	23.8808	24.616	46.9198	22.3636	19.5095	23.241	12.5222	27.4068	28.3317	21.6295	35.6388	6.81806	38.1481	71.056	28.6599	62.8695	28.4998	36.7925	31.5427	32.7409	28.8534	25.2013	36.3818	55.4016	21.6817	42.9988
Desulfovibrionaceae	353.547	362.393	369.764	336.257	235.835	252.059	20.485	835.511	294.924	196.347	322.432	207.353	593.234	346.674	238.882	676.517	2346	574.069	446.308	485.209	570.988	522.759	307.944	537.885	344.653	396.922	197.902	3962.58	422.904	159.442
Desulfurellaceae	0	0.100057	1.50224	0.183607	0	0.811276	0	0	0.461802	0.597064	0.210791	0.0767369	1.30089	1.45105	0	0	0	0.0543961	0.29241	0.0527054	2.67146	0	0.55981	3.80133	0.268098	1.60826	0.359169	0.101708	0.232183	0.121253
Desulfuribacillaceae	0.500512	1.59919	2.62687	0.563218	0.350491	1.65827	0	0	0.318256	0.623854	0	0.268881	2.42659	0.647081	0.782552	0	0	0.712786	0	0.439106	2.83385	1.10958	2.51512	2.50946	0.0670783	0.196805	0.245129	0.872131	1.17653	0.235042
Desulfurisporaceae	0	0	0.154219	0.216008	0.348361	0.206031	0	0	0.173986	0	0	0.129696	0	0	0	0	0	0	0	0	0	0	0.187363	0	0.795192	0	0	0.256419	0	0.892424
Desulfurobacteriaceae	1.86743	1.1634	6.85612	1.61066	1.69107	0.67943	0	2.50195	0.872481	0.651185	1.07952	1.58955	2.2671	2.82247	1.4216	1.23667	6.39581	9.29419	2.80175	7.6099	1.3628	0	1.4898	2.25631	0.770614	0.411371	1.27181	1.76271	1.50145	0.0229318
Desulfurococcaceae	4.90246	84.7087	2.98267	0.786573	0.380003	1.34089	1.43013	0	0.787441	0.303851	12.2673	1.07932	7.04735	3.56773	0.570699	0.0221757	0	5.45119	3.02707	3.8919	3.16329	1.39944	0.816787	1.89165	0.814757	1.58476	0.871129	1.96957	0.956828	0.177952
Desulfuromonadaceae	0	0.109726	0.128765	0.0825914	0.164564	0.490315	0	0	0.0896343	0.795073	0.636899	0.598985	2.34835	1.08221	0.262607	0.871612	0	0.6041	2.60414	0.476447	0.687018	6.80397	0.224264	0.560264	0.351752	0.875821	0.362268	12.7317	0.715529	0.273984
Dethiosulfovibrionaceae	22.4374	52.4555	102.482	58.2042	72.6424	122.61	5.679	54.8062	72.2718	51.7258	44.8659	87.6799	84.774	111.005	79.7048	106.321	49.6867	60.4819	90.1395	51.0645	92.9437	14.4303	69.557	73.4489	59.6865	62.3582	105.421	97.8273	127.34	90.8806
Devosiaceae	0	0	0	0	0	0	0	0	0.742093	0.0461964	2.09155	0.349687	0.381555	0.282558	0	3.30034	0	2.39707	3.1262	1.77307	0.123744	0	0.142022	0.145988	0	0	0	0	0.0366025	0.408418
Diaporthaceae	0	0	0	0	0.070535	0	0	0.892568	0	0	1.34338	0	0.0665656	0	0.0588611	0	0	0	0	0	0.0596281	0	0.470299	0.232991	0.147562	0.0730794	0	1.42333	0	0.278627
Dictyobacteraceae	3.06918	0	0	0	0	0	95.6506	1.25978	0	0	3.54903	0	0	0	0	0.776155	0	0.788261	0	0.0491749	0	2.65508	0	0	0	0.399179	0.108351	0	0	0
Dictyoglomaceae	0.241973	0.141202	0.724314	1.57398	0	0.753266	0	0	0	0	0	0	1.67879	0.583625	0	0	0	0	0	0	0.266642	0.508322	0.85463	1.05939	0.265229	0	0	0	0	0.1434
Didymellaceae	0	0	0	0	0	0	0	0	0	0	4.3257	0.0211202	0.280747	0.135657	0	8.49163	0	0	0.173072	0	0	0	0.0816119	0	0.121192	0	0.0694645	0	0.103658	0
Didymosphaeriaceae	0.804451	0	0	0	0	0	1.55642	1.06728	0	0	1.40097	0	0	0.0571925	0	0	0	0	0	0	0	0	0	0	0	0	0	0	0	0
Dietziaceae	0.147556	8.99612	9.60646	5.08535	7.67076	5.61796	0	0	6.1424	5.09129	3.4701	118.933	132.364	56.752	10.0364	1.44234	4.45042	0.563767	71.0112	0.464429	47.0928	1.84107	22.7813	41.7031	17.9763	57.3825	9.78673	35.9913	14.7219	12.1977
Dimargaritaceae	0.991904	0	0	0.031242	0	0	0	4.94412	0	0	22.2381	0.0916408	0	0	0	8.67642	0	0.582931	0	1.25119	0	0	0	0	0.167696	0	0.128667	0	0.690899	0.104976
Dipodascaceae	2.2863	0.174194	0	0	0	0	0	0	0.0611536	0.0601468	8.44684	0.0911725	0.240559	0	0	0	26.7025	0.257529	0	0.988764	0	0	0	0.0570944	0.928138	0.0698234	0.112106	0	0.0608834	0.159728
Dissoconiaceae	0	0	0	0	0	0	0	0	0	0	0.282344	0	0	0	0	0	0	0	0	0	0	0	0	0	0	0	0	0	0	0
Dissulfuribacteraceae	0	0	0	0	2.69366	0	0	0	0	0	0	0	0	0	0	0	0	0	0	0	0	0	0	0	0	0	0	0	0	0
Dissulfurirhabdaceae	0	0	0	0.117004	0.0684604	0.0542713	0	0	0	0	0	0	0.0952801	0	0	0	0	0.0519963	0	0	0	0	0	0	0	0.0691389	0	0	0	0.474486
Dissulfurispiraceae	0	0	0	0	0	0	0	0	0	0	0	0	0	0	0	0	0	0.647187	0	0.703942	0	0	0	0	0	0	0	0	0	0
Diversisporaceae	2.55765	0	0	0.192881	0.397377	0	10.7111	0	0	0	8.04035	0.340828	0	0.485243	0	0	0	0.758964	0	0.653308	0.157647	0	0	0	0.0693357	0	0	0	0.336944	0
Dolichocephalovirinae	0	0	0	0	0.110841	0	0	0.640825	0	0	0	0	0	0	0	0	0	0	0.116551	0	0.790247	0	0	0.83573	0	0	0	0	0.212685	0
Drexlerviridae	0.713508	0.177748	0.0968985	0.168091	0	0.171207	0	0	0.671496	0.142937	0	0	0	5.44805	0	0	0	1.24679	0.779759	0.440242	0.0959018	0	0.117723	0.198171	0	0.595957	0	0	0	0.0951771
Dubosqiidae	0	0	0	0	0	0	0	0	0	0	1.56587	0	0	0	0	0	0	0	0	0	0	0	0	0	0	0	0	0	0	0
Dysgonomonadaceae	71.6947	18.146	79.2933	16.7352	35.3732	44.1115	10.6519	88.6874	45.7758	16.2801	34.1887	31.7174	81.7875	80.0588	24.5022	111.349	15.7509	122.503	47.5703	108.969	79.9113	90.0708	48.6498	60.0901	26.7207	30.6258	16.5485	60.1163	58.3593	24.1959
Echinimonadaceae	0	0	0	4.5578	0.815815	0	0	0	0	0	0	0	0	0	0	0	0	0	0	0	0	0	0	0	0	0	0	0	0	0
Ectothiorhodospiraceae	2.98507	1.79245	8.56914	0.302801	1.61059	2.21982	1.63965	35.1344	6.90184	2.55537	5.00844	1.87543	13.9061	6.34573	2.83816	38.1603	0	6.41847	12.3407	4.73235	6.14165	0.430969	8.69045	6.69461	1.95841	5.80778	0.709364	8.00582	6.86215	1.5206
Eekayvirinae	0.0509601	0	0	0	0	0	0	0	0	0	3.17826	0	0	0	0	0	0	0.566921	0	0.958642	0	0	0	0	0	0	0	0	0	0
Eggerthellaceae	955.148	19886.8	21171.7	43705.9	28609.7	21822.5	687.984	1315.45	29334.3	41124.9	1105.68	29058.6	27406.9	30730.2	36655.4	8983.35	9946.5	905.678	39040.1	801.453	24379.9	2381.78	39601.3	29889	28419.3	22885.5	13101.2	24544.2	29953.4	22744.5
Elaphomycetaceae	1.07154	0	0	0	0	0	3.81784	0	0	0	0.281827	0	0	0	0	0.409589	0	0.690986	0	0	0	0	0	0	0	0.200061	0	0	0	0
Elioraeaceae	0	0	0	0	0	0	0	0	0	0	0	0	0	0	0	0	0	0.108237	0	0.419492	0	0	0	0	0	0	0	0	0	0
Elsinoaceae	0	0	0	0	0	0	0	1.20319	0	0	0.602522	0	0	0	0	1.14801	0	0.225686	0	0.364452	0	0	0	0	0	0	0	0	0	0
Elusimicrobiaceae	513.216	336.599	438.637	62.458	148.972	141.45	13.0183	372.35	157.209	58.9025	631.145	105.393	287.361	244.503	126.461	422.657	30.4097	720.62	174.926	618.334	245.163	46.3214	144.696	244.224	65.5198	104.756	54.5524	79.5961	215.98	61.8141
Emcibacteraceae	0	0.309522	2.35302	1.12977	1.33086	0	0	0	0.162408	0.164927	0.0928371	0.551181	0.0398302	0.65817	0.873553	0	0	1.06674	0.514717	0.781492	0.370271	0.245354	0.412777	1.9132	0.288548	0.115609	0.0464045	0.766445	0.262629	0.135121
Endogonaceae	5.10466	0.11622	0	0	0	0.0629054	85.0709	29.956	0.140375	0.0690321	9.38527	0.0188697	0	0	0	6.60172	0	1.55967	0.10405	3.11248	0	0	0	0	0	0	0	0	0.0698776	0.103331
Endomicrobiaceae	27.7477	17.7314	25.5048	6.27845	12.2698	6.39809	1.12967	27.2944	17.0185	2.90428	23.0088	8.9396	15.3445	13.5651	9.4078	41.1893	0	40.4073	13.5467	34.1783	30.835	26.959	8.8864	30.3872	7.77549	11.2175	3.06032	12.6641	13.6405	1.68836
Endozoicomonadaceae	3.65516	1.24724	5.25716	2.31596	7.52415	1.49147	0.849069	4.45629	2.43122	2.23238	17.6575	1.05965	2.82318	3.75987	1.74513	39.8088	0	19.3753	0.817675	16.418	1.56047	1.98791	2.24306	0.873025	1.01913	1.25307	3.03324	2.3981	4.96443	2.67093
Enterobacteriaceae	425.061	242.61	344.941	188.265	175.616	218.94	279.574	1139.79	167.996	169.996	2433.05	236.065	353.046	248.574	178.437	272.112	25824.9	437.595	219.423	378.507	249.711	195.801	192.048	245.87	302.188	181.325	210.457	212.851	310.897	166.488
Enterococcaceae	213.247	258.637	381.341	241.959	237.199	289.58	66.0312	685.418	250.33	216.37	700.942	254.119	357.223	292.405	250.22	374.794	13615.3	446.713	261.559	408.743	298.918	509.879	314.082	288.586	229.564	262.265	255.899	284.688	304.702	251.807
Enterocytozoonidae	0	0	0	0	0	0	0	0	0	0	2.30487	0	0	0	0	0.132253	0	0	0	0	7.91213	0	0.493752	21.8578	0	0.0815279	0	0	0	0
Entomophthoraceae	0.586854	0	0	0	0	0	9.02001	0.859849	0.122307	0	12.3297	0	0	0	0	0	0	0.646759	0	1.44296	0	0	0	0	0	0	0	0	0	0
Entomoplasmataceae	0.227094	0.256289	0.793289	0.0842829	0.606719	0.156375	0	0	0.721796	0.67205	0	0.93883	1.23115	1.17758	0.878951	0	11.4849	0.827645	0.84499	50.2867	2.56013	55.2378	0.969763	1.01827	0.845249	2.44011	0.388356	2.89279	0.412512	0.459718
Entophysalidaceae	0	0	0	0	0	0	0	0	0	0	0	0	0	0	0	0	0	0.375761	0	0	0	0	0	0	0	0	0	0	0	0
Entrophosporaceae	16.7904	22.6719	0.733378	1.2725	2.85745	0.480013	57.8185	919.675	4.82658	0.422459	1278.08	4.28615	2.1459	1.1333	0.170541	13.4146	48.7649	2.42451	0.441505	3.56674	3.53348	0.445939	1.31459	8.27681	68.2417	1.09602	8.87297	0	2.09704	2.89125
Eremomycetaceae	0	0	0	0	0	0	0	0	0	0	2.11555	0	0	0	0	40.675	0	0	0	0	0	0	0	0	0	0	0	0	0	0
Erwiniaceae	2.69735	9.05589	9.2243	7.54902	10.4442	4.04192	0	0.846201	13.214	9.0801	5.53298	5.91992	6.76413	6.59458	12.6574	10.5168	0	16.143	9.35443	12.9983	7.29872	3.12197	8.65419	10.1712	6.41255	4.24274	4.21771	9.90244	8.87921	6.13162
Erysipelotrichaceae	1986.8	11098.6	12997.8	15429	15182.4	16707.2	1459.62	4580.39	12533.2	14651.6	5185.79	15309.2	14973.3	17637.8	16639.5	5409.15	8420.53	4524.36	13062.2	4162.81	20096.5	6463.29	13437.9	18045.6	16921.3	25738.8	15487.9	26804.6	15655.4	19259.1
Erysiphaceae	0.158045	1.19882	0	0	0.220875	0	8.99477	8.29673	0.05418	0	16.0694	0.760323	0	0.091277	0	0	0	1.6301	0	1.99278	0.472618	0	0.0760157	0.375404	5.70547	0.071234	0.934179	0	0.194504	0.436014
Erythrobacteraceae	0	0.421559	2.25604	3.75511	2.19329	2.49846	0	0.144473	1.02979	0.776589	1.26172	0.992046	1.69859	1.35865	1.8316	3.503	0	3.78979	0.950358	2.47634	3.63927	1.65205	3.5445	4.83758	1.97269	1.16184	2.0899	1.09497	0.431089	0.465585
Eubacteriaceae	3272.7	26362.1	26321.6	39581.7	31994	38430.8	589.206	9192.39	31449.7	31812.4	8706.11	32885.8	30652.9	37972	35102.3	8706.26	9984.1	6680.18	33560.1	8436.07	36882.6	4630.74	41672.8	37266.7	35404.6	36050.4	33548.2	35778.4	33514.4	30899.9
Eubacteriales_Family_XII._Incertae_Sedis	3.30468	14.0625	4.40883	6.27598	6.42268	7.03688	0	12.1308	5.49055	7.41867	1.62215	4.91821	8.72249	6.47085	4.662	3.59158	0	6.95912	6.72003	7.22052	13.2128	4.75118	6.67932	9.66173	6.39373	4.55696	6.80645	5.87306	6.12524	3.41929
Eubacteriales_Family_XIII._Incertae_Sedis	2292.63	70943.9	45682.7	96789.3	81333.7	62913.2	305.03	7634.31	77475.2	100443	10486.8	63431.1	55532.7	84965.7	76236.4	19676.5	18990.4	8084.87	66279.4	45097.5	54585	6248.86	74004.1	60235.9	61825.1	53318.2	53060	64453.9	64328.8	68664
Eucampyvirinae	3.04959	3.53885	33.7157	0.391775	6.38272	3.24792	0	3.40675	3.77089	0.212757	2.49232	4.45492	25.7948	5.85332	0.688235	0.601945	18.0597	8.60209	13.1222	5.66545	12.5094	0.0878748	4.75272	21.4595	1.08248	3.57727	0.265395	1.9069	5.28881	0.202345
Exidiaceae	1.78361	0.54447	0	0.078352	0.198295	0.0537444	0	3.8845	0	0.182368	78.5959	0.659976	0.156447	0.0152128	0	1.66931	0	0	0	0	0.306441	0	0	0.236652	5.93284	0.014692	0.625702	0	0.353876	0.213063
Exobasidiaceae	0	0	0	0	0	0	0	1.33428	0	0	6.28835	0	0	0	0	0	0	0	0	0	0	0	0	0	0	0	0	0	0	0
Fastidiosibacteraceae	0	1.86757	0.128065	0	1.03427	0	0	0	0.100379	0.175067	0.233679	0.0748263	0.11069	0.204348	0.627319	0.112929	0	8.28419	0	6.7498	1.90259	0	0.0777938	2.87308	0	0.412407	0	0.0414709	0.0560294	0.0628948
Feifaniaceae	0.998761	1.90953	5.06047	4.49958	5.83684	2.36284	0	1.52847	1.4234	2.27065	0.904609	4.66708	8.14832	5.79303	4.80678	3.25587	3.11399	2.40445	9.92146	1.90128	3.91212	12.3947	4.45406	4.7738	4.05179	3.04987	2.04385	1.64013	2.61488	2.30235
Ferrimonadaceae	0	0	0	0	0.367394	0	0	0	0	0	0.349722	0	0	0	0	0	0	0.207985	0	0.352661	0	0	0	0	0	0	0	0	0	0
Ferrovaceae	0.825915	0	0.040886	0	0.54312	0.0785202	0	0	0.0438051	0.113548	0.691176	0.0511579	0.272483	0.0844525	0	0	0	0	0	0	0	0	0	0	0	0	0	0	0	0.0381384
Fervidobacteriaceae	4.43467	30.9135	5.71378	1.90257	7.19125	1.35612	0	0	2.04682	1.73659	6.41027	2.47535	3.68139	5.3471	3.49947	1.78104	0	13.3471	2.86695	12.0063	26.8429	3.94246	41.4742	48.6289	0.840289	3.20791	2.53748	3.55033	33.0768	0.757446
Fibrobacteraceae	494.568	654.192	579.336	335.266	823.304	1092.89	9.21574	33345.8	772.78	233.231	6475.92	757.249	1358.07	1081.07	977.703	3714.11	551.569	15843.8	1768.43	13684.2	1261.39	297.559	507.097	1004.88	1179.86	602.6	251.683	618.744	2847.32	301.134
Filobasidiaceae	2.6595	2.21965	0.0337379	0.159781	0.43171	0.144967	19.4898	18.8093	0.254164	0.0143783	194.233	1.05025	0.107388	0.203511	0	4.22409	61.9561	0.27935	0.0428496	0.183528	0.719826	0.0242948	0.227817	0.899483	10.0234	0.0983318	0.742023	0	0.202873	1.40759
Fimbriimonadaceae	0.524312	0	0.522376	0	0	0	0	0	0	0	0	0	0.137852	0.441311	0	0.562922	0	1.20934	0	0.724021	0	0	0.225958	0.184038	0	0.152754	0	0	0	0
Flammeovirgaceae	13.2465	1.53789	1.13364	0.0652156	0.731311	0.654105	0	30.4464	0.791224	0	2.7421	0.453251	1.79638	1.87129	0.044633	0	3.63299	2.46214	1.26144	1.26443	2.37821	1.78065	2.18548	1.90679	1.79325	0.490716	0.103878	4.88722	0.820569	0.54166
Flavobacteriaceae	201.672	63.5504	170.867	36.9219	95.8974	61.5687	580.63	541.345	61.6692	41.4493	244.357	65.3454	234.637	111.654	47.1266	432.363	63.5387	201.764	111.891	408.017	146.147	166.709	80.4317	130.072	70.5674	64.6284	42.3205	102.072	156.962	51.0403
Flexibacteraceae	7.87411	0	0.193797	0	0	0	0	0	0	0	3.25779	0.575833	2.41529	0.628459	0.0916145	3.37516	0	12.4767	1.26422	9.29229	0.26215	0	0.239689	1.55715	0	0.444731	0	0.897466	0.309395	0.149375
Flexistipitaceae	0.023771	0.83116	0.956971	1.14329	1.17133	0.758615	0	0	1.26037	2.21144	0	1.03063	1.74481	1.74727	1.47928	1.39217	0	0.2417	1.88045	0.179006	1.2631	25.6913	2.05668	1.73465	4.53692	2.32451	0.667395	1.37015	1.20481	0.590214
Fomitopsidaceae	0	0	0	0	0	0	0	0	0	0	0	0	0	0	0	0	0	0.239261	0	0.386374	0	0	0	0	0	0	0	0	0	0
Forsetiviridae	0	0	0	0	0	0	0	0	0	0	0	0.0682105	0	0.0669365	0.0841496	0	0	0.235716	0	0	0	0	0	0	0	0	0	0	0	0
Fortieaceae	0	0.383467	0	0	0	0	0	0	0	0	0	0.233716	0	0.13761	0.057666	0	0	0	0	0	0.0799182	0	1.01618	0	0	0	0	0	0	0
Francisellaceae	2.14724	0.36926	5.01121	1.59784	0.641322	0.634763	0.0705953	0	0.586176	0.213152	0	0.781752	1.28562	1.44686	0.499349	0	0	8.61414	0.582584	8.08573	3.18793	1.21304	1.2636	2.15308	0.513258	0.247444	0.897239	2.05936	0.17261	0.0377369
Frankiaceae	0.129948	3.4936	1.02569	3.79877	6.26489	4.00196	3.89123	0.50412	5.37584	2.40247	1.0298	5.44578	4.95979	7.67744	4.34477	0.332636	7.11355	3.10669	3.83304	3.60849	4.57733	1.57212	2.92125	4.47768	8.78508	6.28688	4.27256	9.08349	10.0094	8.56217
Fulvivirgaceae	1.82619	0.669302	0.644194	0.745429	0.182436	0	0	0	0.107418	1.04543	0	0.855665	0.469917	0.402529	0.218731	0	0	0.424289	0	0.374701	1.08266	0	0.0444908	1.0172	0.0964671	0	0.0378686	1.72016	0.0973547	0
Fusobacteriaceae	632.393	192.807	180.962	154.754	234.851	204.224	24.8412	558.391	145.285	161.717	178.959	148.828	202.993	172.429	349.496	107.538	127.614	458.281	173.898	390.767	222.544	92.0855	153.164	274.742	161.079	206.636	200.533	203.108	158.327	168.574
Gaiellaceae	0	0	0	0	0	0	0	13.3924	0	0	0	0	0.0916847	0.0852493	0	0	0	0	0	0	0	0	0	0	0	0	0.53409	0	0	0
Galeropsidaceae	0	0	0	0	0	0	0	0	0	0	1.62986	0	0	0	0	0.102589	0	0	0	0	0	0	0	0	0.134784	0	0	0	0	0
Gallionellaceae	0.836531	0.803692	0.873641	0.0299109	0.195601	1.00558	0	9.90438	0.908926	0.301111	6.10965	1.46629	1.92798	1.86683	3.26762	0.271037	2.65696	1.54186	1.18562	1.58236	1.95086	0.193628	1.68503	1.58155	1.43163	0.158032	0.56525	0.448964	0.388881	0.48353
Gautieriaceae	0	0	0	0	0	0	0	0	0	0	1.12355	0	0	0	0	0	0	0	0	0	0	0	0	0	0	0	0	0	0	0
Gemellaceae	2.54941	4.85806	8.63826	8.35478	3.12306	8.69039	0	7.40426	5.31193	2.76232	3.40026	6.21638	7.19334	7.80103	7.01902	1.05178	0	11.4414	2.99559	7.16375	7.40022	1.83022	4.28577	8.96097	4.28129	4.03481	5.24101	6.02238	3.97849	4.79287
Geminicoccaceae	0	1.2209	0.0760384	0	0	1.40192	0	0	0	0.121497	2.38963	0.750914	1.76603	0	0	2.18892	0	6.06734	0	6.17427	0.230164	1.02038	1.10251	0	0.147162	0.427404	0	0.546172	0	0.32591
Geminocystaceae	0	0	0.584385	0	0	1.15909	0	0	0	0	1.11103	0.0332434	0.0272994	0.195735	0.130577	0	0	0.336738	0	0.244704	0.595253	0	0.0480243	0.564975	0	0	0	0	0	0.370863
Gemmataceae	1.12111	2.83018	13.0579	0.793843	2.53194	3.05813	0	2.34011	2.8959	0.352997	13.2762	1.84251	3.68955	2.21853	1.59995	8.28779	63.9832	2.30216	1.54368	1.83769	1.02948	5.67937	1.53106	0.859427	2.14693	5.81215	0.08595	5.59765	2.10404	4.70564
Gemmatimonadaceae	11.4169	1.1679	2.59581	0.725761	1.40939	0.637751	0	0	1.21264	0.322467	0.91278	1.81667	4.90894	2.54613	0.957578	0	0	0.759523	1.72766	1.30728	1.44471	0.119253	1.3119	2.20988	7.92865	0.68552	0.298778	0.610207	1.27155	0.857419
Genomoviridae	11.784	0	0	0	0	0	0	0	0	0	0	0	0	0	0	0	0	70.6948	0	63.4928	0	0	0	0	0	0	0	0	0	0
Geoalkalibacteraceae	0	0	0	0	0	0	0	0	0	0	0	0	0	0	0	0	0	0	0	0	0	0	0.166284	0	0.0724715	0.088152	0.0707669	0.867975	0.384327	0
Geobacteraceae	190.459	7.5594	4.45491	3.04695	5.42577	3.27156	0	35.4901	2.70974	2.87037	5.99635	7.36154	2.17417	2.1355	3.09581	13.6589	5.9011	31.8381	3.23799	25.1828	5.3465	6.56895	3.13945	4.91971	2.37439	1.94235	0.657343	8.93188	2.66035	1.45683
Geodermatophilaceae	33.1158	18.2857	1.34477	2.66192	5.19707	1.4618	29.363	1073.61	5.64686	0.985103	2933.19	14.4817	6.05024	4.7475	1.2764	46.9131	56.6648	4.25074	5.34111	2.94798	7.2341	0.669587	2.91137	9.52823	37.2077	3.34824	9.3191	7.02884	2.26747	9.1132
Geoglossaceae	0.0382201	0	0	0	0.426154	0	0	0	0.0682488	0.402751	4.14716	0.101751	0.107388	0.29955	0.510016	11.4847	0	0	0.243405	0	0	0	0	0.509749	0.0796786	0.233773	0.0625564	0	0.253172	0.05942
Geopsychrobacteraceae	0	0	0	0.314065	0	0	0	0.74822	0	0	0	0	0	0	0	0	0	1.04706	0	1.31539	0	1.91603	0	0	0	0	0	0	0	0
Geosiphonaceae	0	0	0	0	0	0	5.42275	37.6682	0	0	5.39902	0.0356916	0	0	0	0	85.7598	0.555508	0.0569204	0.787517	0	0	0	0	0	0	0	0	0	0
Geothermobacteraceae	0	0.165121	0	0	0	0	0	0	0	0	0	0	0.637284	0	0	0	0	0	0.240745	0	0	0	0	0	0	0.0770728	0	0	0	0
Geovibrionaceae	0	0.0858443	1.63346	1.58823	0.136589	0.297265	0	0	0.265734	0.544335	0	0.706253	0.440054	0.574937	0.093628	0.525249	0	0.116804	2.13381	0.028235	0.584902	145.236	0.901663	1.38528	1.02138	0.513182	0.481893	0.124629	0.218784	0.549232
Gigasporaceae	8.75661	1.03181	0	0.553082	0.321522	0.0845142	56.2684	241.227	3.18057	0.552257	83.9512	0.754922	0.363242	0.644439	0.265107	10.1647	93.0046	3.76871	0.245607	4.02605	0	0	0	0.215479	4.14473	0.145405	0.130898	0.165507	0.539501	0.973066
Globomycetaceae	1.76588	0.0481165	0	0	0.0222387	0	3.27155	0	0	0	17.43	0.0138473	0	0	0	0	0	0.698348	0	0.198358	0.0173056	0	0	0	0.186088	0	0	0	0.0184939	0
Gloeobacteraceae	0	0	0	0	0	0	0	0	0	0	0	0	0	0	0	0	0	3.14252	0	2.11273	0	0	0	0	0	0	0	0	0	0
Gloeomargaritaceae	0.801058	1.72459	0	0	0.171791	0.0523914	2.01992	7.51234	0.140508	0.0115126	10.4399	0.235418	0.101139	0.0171307	0	0	0	0.0502713	0.0139199	0.0292253	0.261365	0	0.0504131	0.1964	3.19296	0.0534508	0.460682	0	0.104739	0.0203501
Gloeophyllaceae	0.36548	0.173662	0	0.205766	0.040717	0	0	0	0.0709944	0	5.09834	0.259393	1.17403	0.571268	0.0652885	0	0	0.121922	0.337597	0	0.264557	0	0.382263	0.100872	0	0.162119	0	0	0.212042	0.0313557
Glomeraceae	23.8708	14.3947	0.586567	3.15644	11.1384	0.948027	254.58	314.93	3.29618	2.37764	1031.09	7.24784	8.25136	3.63795	1.79151	19.5977	701.709	8.28493	3.46618	3.72448	7.07772	3.61487	2.92696	9.641	99.6023	2.60652	12.2224	0.941777	8.86078	8.36644
Glomerellaceae	0.469661	0.679786	0.798276	1.00411	0.577879	0.795538	19.9376	165.607	2.01628	0.473961	25.8565	0.309455	0.763034	1.08206	0.754956	1.52775	6.00056	2.67833	0.940436	2.17671	5.79373	1.62203	0.275765	2.46455	2.60056	1.21385	0.749389	1.00889	0.806896	1.27124
Gloniaceae	0.299377	0	0	0	0	0	0	0	0	0	1.99841	0	0	0	0	0	0	0	0	0	0	0	0	0	0	0	0	0	0	0
Glycomycetaceae	0	1.05864	0.586193	0	0	0.161593	0	0	1.31899	0.325012	0.14655	3.3958	1.69888	0.679844	1.24299	1.29649	0	4.21826	0.563096	3.02371	0.411008	0.531015	0.385636	0.90617	0	1.04062	1.83479	0.260082	0.040191	0.0527207
Gnomoniaceae	0	0.0915672	0.573547	0	0	0	0	0	0	0	3.70609	0.111617	0.117801	0.402923	0.0688497	0	0	0	0	0	0.0697468	0	0	0.0698974	0.538864	0.940288	0	0.136157	0.223608	0
Gochnauervirinae	0	0	0	0	0	0.182998	0	0	0	0	0	0	0.509623	0.298725	0	0	0	0	0.121367	0	0	0	0	0	0.238377	0.593866	0	0	0	0
Gomontiellaceae	0	0.0844055	0	0.466711	0.21231	0	0	0	0.457873	0.271501	1.99034	0.269948	0.365676	0.634206	0.599254	0	0	1.20366	0.0820416	1.49425	0.128583	0.747157	0.350862	0.0644306	0.161138	0	0.0632554	0.203416	0.206119	0.894736
Gomphaceae	0	0	0	0	0	0	0	0	0	0	0.661839	0	0	0	0	0	0	0.57296	0	0.143853	0	0	0	0	0	0	0	0	0	0
Gonapodyaceae	1.52112	0.0229265	0	0	0.0423852	0.0168002	1.32253	4.21492	0	0	28.4601	0.0438708	0	0	0	0	0	1.24349	0	0.348003	0.118319	0	0.0201863	0.126044	0.277576	0	0.0992303	0	0	0
Gordoniaceae	0.0367778	3.43506	0.974451	4.8264	2.10031	1.83655	0	0	3.97688	1.88516	0.279929	24.7968	23.0838	10.5853	2.63589	0	88.4592	1.98445	9.95989	0.982303	3.85759	0.556357	8.38148	5.66546	0.781791	6.28325	1.90679	10.5292	2.25674	2.01836
Gorgonomycetaceae	0	0	0	0	0	0	0	17.9905	0	0	5.26685	0	0	0	0	0	18.0837	0.0631383	0	0.611759	0	0	0	0	0.130514	0	0.738438	0	0	0
Gottschalkiaceae	2.78383	2.11109	1.44802	1.38656	5.88394	2.41215	0	0.368912	1.31269	1.07621	13.2486	2.57816	1.9119	4.41	1.23276	0.11867	0	4.75317	2.74148	4.98535	5.91618	1.98126	1.64332	7.92418	0.55314	0.978166	1.62527	0.768831	11.6095	0.79062
Gracegardnervirinae	0	0	0	0	0	0	0	0	0	0	0	0	0.473195	0.16094	0	0.658379	0	0	0	0	0	0.180881	0.334604	0	0	0	0	0	0	0
Gracilibacteraceae	2.06382	0.151086	0.423905	2.08204	0.887075	1.24412	0.855289	0	1.65077	0.897377	0.822062	1.33058	1.42674	1.48611	1.58427	0	0	8.60672	1.10547	6.77758	0.756387	0.442513	1.0298	1.1004	2.69447	1.08597	0.53978	0.549046	0.644694	1.10771
Grifolaceae	0.726419	0.469211	0.0680095	0.222381	0.607214	0.0687662	2.80386	2.74647	0.460361	0.301855	0.382305	0.343171	0.181091	0.561268	0	0.74998	0	0.835358	0.364856	1.21288	0	0	0	0.071634	0	0	0.18843	0	0	0.200404
Guelinviridae	0	0.207536	1.3612	0.632007	1.50167	0.137318	0	0	4.09677	0	0	0.396005	0	0.27154	0.126224	0	0	0	0	0	1.76197	0	1.38875	0.728938	0	0.156191	0	1.50682	4.79186	0.409345
Guernseyvirinae	0	0	0	0	0	0	0	0	0	0	0	0	0.418698	0	0	0	0	1.13323	0	1.17472	0	0	0	0	0	0.204411	0	0	0	0
Gutmannvirinae	0	0	0	0	0	0	0	0	0.65016	0	0	0	0	0	0	0	0	0	0	0	0	0	0	0	0	0	0	0	0	0
Hafniaceae	0	0.224833	0.199921	0.0834577	0.393406	0.0258074	0	0.360817	0.106416	1.41226	0.531213	0.877713	0.188417	0.729508	0.56001	0	64.7333	0.836333	0	0.578059	0.624307	0.815155	0	0.307864	0.270359	0.830611	0	0.1597	0.173218	1.16895
Hafunaviridae	0	0	0	0.294678	0	0	0	0	0.0762533	0	0	0	0.624983	0.134872	0	0	0	0.474951	0.83886	0	0	0	0	0	0	0.210512	0	0	0	0
Hahellaceae	0	0	0.171982	0	0	0.44297	0	0	0.129351	0	0.273039	0.0669703	0.0508826	0.0473111	0	0.229884	0	0.798163	0.694222	0.320074	0.558409	0	0.713751	0.469266	0.052443	0.0738446	0	1.10338	0	0.0954181
Haladaptataceae	0	0	0	0.211478	0.537151	0	0	14.5577	0	0	0	0.254376	0.698019	0.249625	0.188291	0	0	1.00545	0.16227	0.292721	1.20805	0	0.253386	0.573468	0	0.189668	0.0625564	0	0.203842	0
Halanaerobiaceae	0.526469	6.11502	8.51831	5.63785	5.85169	4.78406	0	3.55322	5.89644	6.28711	9.51971	5.47648	5.8115	5.59486	6.84749	9.11073	0	7.10493	7.44545	6.38242	4.01475	3.57679	7.29518	5.91161	6.50243	8.13917	1.92009	8.2322	9.84714	3.33331
Halarsenatibacteraceae	0	0	0.0697422	0.347444	0.306042	0.0705182	0	0	0.480622	0.140338	1.4279	0.212729	0.189783	0.187283	0.588611	1.05944	0	0	0.692838	0	0.238512	0	2.37325	0.252422	0.45108	0.791771	0.24812	0.558171	0.347836	0.964669
Halieaceae	0	0.707564	2.6308	0.692855	2.00543	1.08577	0	0	2.28225	1.73647	1.07577	2.95418	2.67309	1.9876	2.12241	10.1972	0	9.7431	2.51425	7.3092	1.49998	2.04592	1.28943	1.68311	0.923256	0.239504	0.744811	1.2766	1.43934	0.240075
Haliovirgaceae	0	0	1.22352	0	0.420661	0	0	0	0	0	11.8191	0	0	0	0.44827	0	0	3.04197	0.308395	2.06749	0	0	0	0	0	0.371166	0	0.718648	0	0
Haliscomenobacteraceae	0.470165	0.173393	1.25848	0.0543298	0.310159	0.0336005	0	0	0.318687	0.07949	0.734636	0.264521	0.759535	0.488871	0.308053	6.09253	0	1.26627	1.09262	1.21165	1.30252	5.84353	0.884234	0.89436	0.466706	0.171221	0.360815	2.04688	0.596165	0.332572
Haloarculaceae	3.2677	0.0733427	0	0.0579343	0	0	0	0	0.250788	0.176937	1.10655	0.101191	0.90488	1.6931	0.16544	0	0	0.960243	1.02638	2.01374	0	0	0.146184	0.167957	0.973766	0.976622	0.315833	0.0978803	1.19685	0
Halobacteriaceae	0	0.0443067	0	0.163935	0.158647	0	0	0	0.280751	0.138064	0.620019	0	0.0570004	0.102687	0.380339	0.949622	0	0.71026	0.207225	1.23175	0.031616	0	0.608707	0	0.451975	0.160276	1.04871	0	0.84905	0.745673
Halobacteriovoraceae	0.80864	0.414479	1.54324	0	0	0.625891	9.75166	1.86561	1.49658	0	0	0.144635	1.20871	0.799639	0	0.346121	0	0.885247	1.95022	0.770698	0.61431	0	0.744723	0.686109	0.27211	0.127069	0	0.0924149	1.63501	0.280566
Halobacteroidaceae	4.24105	26.6242	4.70254	0.956941	4.42441	3.15298	39.4059	24.3187	1.46468	1.70533	3.91837	8.93293	7.76073	5.08853	3.2543	14.7639	0	17.8876	2.82652	18.9786	29.81	5.14909	8.08495	26.5073	1.36088	2.77489	2.13917	2.48088	8.00962	2.15281
Haloferacaceae	0	1.67375	0.210192	1.40545	0.430903	1.41691	0	0	1.31746	1.26663	1.76722	0.960446	1.2495	2.32455	1.41804	1.07985	0	0.693761	2.25592	1.23412	1.18444	3.57716	0.919613	1.72396	0.189118	1.31544	3.23816	1.45443	0.750022	1.05992
Halomagnusviridae	0	0	0	0	0	0	0	0	0.116046	0	0	0	0	0	0	0	0	0.0774251	0	0.0750187	0	0	0	0	0	0	0	1.32889	0	0
Halomonadaceae	23.6034	5.32512	11.1807	2.46923	6.3266	2.95795	0	4.83798	6.45319	5.22746	38.3758	8.60324	13.5923	5.22115	2.36055	9.75183	0	4.35759	6.64188	5.76233	6.7361	5.10821	6.75946	7.07851	7.82208	6.42387	3.04779	4.08138	2.81962	2.59313
Haloplasmataceae	0.999085	2.77741	0.732494	0.238954	1.2829	1.12405	34.8015	0	0.0734637	0.136513	1.85543	4.58748	3.45101	1.50075	0.690205	0	0	22.8344	1.81512	16.9956	3.87769	0.201469	1.4214	3.71094	0.822608	0.829517	1.06236	1.80435	1.16769	0.622763
Halorubellaceae	0	0.169759	0	0.168688	0	0.381124	0	0	0.107418	0	0	0.320293	0.112679	0.157155	1.09107	0	0	0	0.212833	0.145268	0	0	0.115676	0.0668584	0.0836048	0.0408821	0.19286	0.0527703	0.106943	0.031174
Halothermotrichaceae	0	0.664114	0	0	0	0	0	0	0	0	0	0.70834	0.106798	0.297904	0	0	0	0	0.161379	0	0.505856	0	0	0	0.123264	0.154993	0.124425	0	0	0.551539
Halothiobacillaceae	0	0	0	0.0659362	0	0	0	0	0	0.13425	0	0	0	0	0.0627635	0	0	0	0	0.511039	0.95372	0	0	0.254874	0.0796786	0	0.125113	0.623484	0	0.41594
Hapalosiphonaceae	2.53347	0	1.58467	0.117049	0.298237	0	0	3.14133	0.237083	0	21.1206	0.0822322	0.713232	0.535919	0.076826	0.929269	0	6.39307	0.103419	5.40001	0.820535	0	0	0.694412	1.30165	1.78557	0.268931	0.256419	0.936508	0.373092
Harpellaceae	0	0	0	0	0	0	0	0.617022	0	0	2.62215	0.0538504	0	0	0	0	0	0	0	0	0	0	0	0	0	0	0	0	0	0
Harpochytriaceae	0	0	0.165902	0	0.105803	0.137595	0	0	0	0	0	0	0	0	0	0	0	0.313	0.222507	0.168485	0	0.187733	0	0	0.382397	0	0.214445	0.740022	7.49148	0
Helicobacteraceae	21.457	12.769	21.4976	5.42212	12.3762	11.0026	0	22.0536	5.59822	5.41699	15.589	10.8521	19.9192	15.6054	7.14572	5.48413	1671.11	82.6647	16.3696	71.09	8.22816	136.562	13.3816	15.2374	6.90315	14.5047	4.52334	9.93061	9.75173	7.44138
Heliobacteriaceae	0.431719	8.57274	8.07694	9.63821	8.63991	4.35076	2.65119	5.98	7.55673	11.7318	1.74338	10.4668	11.4605	8.83201	11.3522	0.68172	34.3657	5.65007	8.79577	3.63931	11.8188	79.1785	11.9379	10.2514	11.0271	13.1589	8.65072	24.7797	6.89658	9.29113
Helotiaceae	0	0	0	0	0	0	0	56.8713	0	0	0.529471	0	0	0	0	0	0	0	0	0	0	0	0	0	0	0	0	0	0	0
Herelleviridae	265.595	73.7177	470.89	32.515	114.881	63.7641	15.2256	469.304	129.036	16.3314	222.229	68.6649	351.161	238.154	39.0325	656.647	13.3424	514.714	195.882	469.586	204.028	47.7222	140.431	160.355	65.9078	71.7911	31.8004	35.3804	233.866	28.9344
Hericiaceae	0	0	0	0	0	0	0	0	0	0	0	0	0	0	0	0	0	0	0	0.584902	0	0	0	0	0	0	0	0	0	0
Herpetosiphonaceae	0	0.819003	0.22108	0.886212	0.6244	1.62837	0	0	0.178835	0.119898	0	0.0302909	0	0.0450929	0.0747381	0	0	0	0	0	0.151424	0.969078	0.274632	0.0758755	0	0.174495	0.0744915	0	0.244513	0.0948139
Herpotrichiellaceae	0.109302	0.259375	0	0.102442	0.299698	0	0	31.4522	0.106035	0.260722	8.75617	0.316169	0.325536	0	0.146269	0	0	0.541576	0.189083	0.887248	0	0	0	0.0494982	0.0618963	0.0605336	0	0	0.105566	0.0461589
Hippeaceae	0	2.72798	0.0289617	0.288442	0.181376	0.0958559	0	0	1.21335	0.0525959	1.12334	0.0418963	0.0786321	0.252506	0.448064	0	0	0.710167	0.0765424	0.49984	0.0996383	0	0	0.179512	0.0624322	1.01396	0.0980321	1.15183	0.0696913	0.139676
Hoehnelomycetaceae	0.384354	0	0	0	0	0	0	0	0	0	1.89312	0	0	0	0	0	0	1.4143	0	1.50737	0	0	0	0	0	0	0	0	0	0.1434
Holophagaceae	0.0460447	1.77714	2.53339	2.24031	2.00772	2.18653	0	0	4.13667	4.2334	0.569917	4.22221	2.086	5.3366	2.41649	0	0	0	5.20152	0.105954	1.45596	0	3.85534	3.72046	1.73848	2.24976	1.21275	2.25447	2.2743	3.45839
Holosporaceae	0.106321	0	0	0	0	0	0	0	0	0.0552257	0	0	0	0	0	0	0	0	0	0	0	0	0	0	0.917753	0	0.102934	0	0.111804	0
Hoyosellaceae	0	0	0.281733	0.0755345	0.088392	0.361809	0	0	0	0	0.201147	0.174843	0.12302	0.22877	0	0	0	0.0671344	0.557676	0.325239	0.0728368	0	0.252584	0.0729941	0	0.357072	0	0.345679	0	0.140588
Hyaloscyphaceae	0	0	0	0.133346	0	0.865916	0	0	0	0	0.382305	0	0	0.0504828	0	0	0	0	0	0	0.128583	0	0	0	0.161138	0	0	0	0	0
Hydnaceae	0	0.462508	0	0	0.036656	0.225946	0	0	0	0	5.98467	0.0939635	0.297507	0	0.261658	0	0	0.116563	0	0.508231	0.294182	0.505729	0.135742	0.470738	0	0.502718	1.94543	0.371546	0	0
Hydnangiaceae	0.239495	0.0515652	0.244409	1.54099	0.194777	0.0851643	0	0	0.345586	0.0813593	6.15276	0.37346	0.0548624	0.0896815	0.170481	0.203858	0	0	0.19668	0	0.158475	0	0.132022	0.0887159	0.397195	0.157102	0.0505478	0	0.0641277	0.123805
Hydrococcaceae	0	1.09889	0	0	0	0	0	0	0	0	0	0	0	0	0.277078	0	0	0	0	0	0.280688	0.151102	0	0	0.43969	0	0	0	0	0
Hydrogenimonadaceae	0	0	0.281962	0	0	0.237583	0	0	1.36444	0	0	0.739947	0.398302	0.46413	0.501185	0	0	0.41597	0.394867	0.3905	0.0810438	1.43359	0.124325	0.324875	0	1.23178	0	0.479983	0.633397	0
Hydrogenophilaceae	0	0	0.499346	0	0	0	0	0	0	0.639455	0	0.597303	0	0	0	0	0	0	0.0793808	0	0.0622066	0	0	0.0623409	0	0	0	0	0	0
Hydrogenothermaceae	2.3807	1.36191	11.1741	0.648221	4.60467	2.09812	0	1.82259	2.25392	1.51619	1.17829	0.582189	2.80855	4.2242	1.04371	3.20663	0	2.03418	2.92014	2.22838	2.54415	7.78976	0.860735	3.23399	2.22388	6.45918	0.649252	2.40168	2.13973	0.841365
Hyellaceae	0	1.37938	0	0	0	0	0	0	0	0	7.19452	0	0	0.925236	0.0835309	0	0	0.61314	0	0.38065	0	0	0.225578	0.0494982	0	0	0	0	0.18086	0
Hymenobacteraceae	93.6139	2.20936	10.3243	3.26974	34.8709	4.11458	25.9058	24.3072	12.783	0.931068	40.1662	4.15398	28.4151	21.2879	1.6957	17.0912	0	11.96	5.82333	12.2713	9.57268	14.9509	2.19659	7.88534	8.20668	13.4812	3.58561	3.92401	18.1299	34.0258
Hymenochaetaceae	0	0	0	0	0	0	0	0	0	0	4.99901	0	0	0	0	0	0	0	0	0	0	0	0	0	0	0	0	0	0	0
Hymenogastraceae	0	0	0	0	0	0	0	0	0	0	3.84166	0	0	0	0	0	0	0	0	0	0	0	0	0	0	0	0	0	0	0
Hyphomicrobiaceae	11.1753	6.4289	9.48804	1.40779	3.95489	4.27086	0	5.33085	5.62145	1.14995	8.39567	1.74204	11.1312	9.84087	1.64465	13.7884	0	9.7475	5.43519	8.84982	5.3123	0.315222	2.71399	3.2372	2.48349	3.84929	0.809742	0.944656	2.05781	3.32234
Hyphomonadaceae	0.669575	0.305048	2.82393	0	1.03323	0.492746	0	3.45839	1.57374	0.0702292	1.61867	0.388343	3.33917	1.63569	0.217161	0	0	1.40621	2.23269	0.899269	1.14196	2.55584	1.2648	0.750797	0.344066	1.59845	0.443519	0.199853	0.312366	0.304128
Hypocreaceae	1.11564	2.07808	0.906033	1.29192	2.44293	2.98224	0	6.82397	1.27208	0.412121	8.50579	3.81497	2.76407	2.20226	3.13502	0.308885	6.32012	1.31445	2.64397	1.4028	3.49783	0.828023	1.62502	3.99348	5.74061	6.51611	7.10325	2.73266	2.41943	2.48564
Hypoxylaceae	0.392754	0.136113	0.277203	0.742807	0.44196	0	0	6.17584	0	3.78615	0.41034	0.0829588	0	0.0571925	0	0	0	0	0	0	0	0	0.0841946	0	0.0912774	0	0	0	0	0.387568
Hysterangiaceae	0	0	0	0	0	0	0	0.735021	0.184374	0	2.19396	0	0	0	0	0	0	0	0	0	0	0	0	0	0	0	0	0	0	0
Hytrosaviridae	0	0	0	0	0.0771598	0	0	0.65452	0	0	0	0	0	0	0	0	0	0	0	0	0	0	0	0	0	0	0	0	0	0
Iamiaceae	0	0	0	0	0	0	0	0	0	0	0	0	0.404941	0	0.118335	0	0	0.606128	0	0.293644	0	0	0	0.120136	0	0	0.117945	0	0	0
Ichthyobacteriaceae	0	0	3.34368	0	0	0.0246578	0	0	0.082537	0	0	0.0615262	0	0.0201257	0	0	0	0.0236241	0	0.0457798	0.0256308	0	0.0296275	0	0	0.468633	0.0252176	0	0	0
Icmadophilaceae	0	0	0.827344	0	0	0	0	0	0	0	0	0	0	0	0	0	0	0	0	0	0	0	0	0	0	0	0	0	0.133679	0
Idiomarinaceae	1.42958	1.69797	3.94026	1.0114	3.12339	5.1863	0	3.88933	3.59432	0.0884683	5.66036	1.43061	5.69312	2.02757	2.18571	0.887474	0	4.81465	3.56662	4.74413	2.19476	0	0.240992	2.56845	0.889754	0.443924	0.566135	1.6965	1.72745	0.262317
Ignatzschineriaceae	0	0.293371	0.212612	0	0	0	0	0	0.119932	0	0.0995971	0	0.0943551	0.175464	0	0	0	0.333575	0	0.14895	0.159836	0	1.02172	0.111972	0	0.225309	0.879434	1.434	0	0
Ignavibacteriaceae	3.93303	1.07635	12.6061	1.33178	4.82127	5.65401	0	190.539	3.84076	0.487486	4.82677	3.18603	2.07932	3.42423	1.28486	0.222849	0	9.64744	2.98228	9.40075	4.20992	1.56429	1.86381	3.76839	1.93942	2.21793	0.599564	1.4418	1.36882	1.64862
Ilumatobacteraceae	0.406795	0.0656895	0.376882	0	0.59854	0	0	0	0	0	0.705052	0	0.41651	0.196444	0	0.78407	0	0	0.952218	0	1.47963	0	0.26784	0	0	0	0	1.02495	0.351384	1.22914
Inoviridae	1259.53	9.03567	29.5386	38.0636	19.1865	15.4163	7.97875	247.756	95.5349	21.2151	2486.89	23.8546	12.8968	19.1742	25.9827	23.4266	0	948.662	16.5082	850.517	14.0987	29.3685	19.0814	8.52914	16.0523	11.4666	6.21335	52.9598	62.2015	7.61273
Intestiviridae	96.9119	15.6077	37.656	1.00346	42.0915	10.4634	2.8353	33.5594	26.3117	19.4572	66.9977	49.7693	55.8072	62.3415	5.10459	11.3748	12.1653	86.491	62.063	84.3266	76.2013	8.37122	74.2933	67.7964	37.3499	97.2493	9.91769	53.7442	69.4668	58.2324
Intrasporangiaceae	3.45271	75.0825	21.09	29.9558	32.1805	12.0252	0.224542	5.45888	24.8543	34.7162	2.01714	21.1869	29.5968	25.7011	40.0283	3.00843	24.6489	3.18643	32.4064	2.68802	90.8249	26.3699	43.7902	134.391	26.2965	38.7733	24.6666	30.9843	41.1026	18.4121
Iridoviridae	0	0	0	0	0	0	0	0	0	0.495904	0.431937	0.0293262	0.0330564	0.456828	0	0.0796765	0	1.05181	1.52774	0.196386	0	0	0	0	0	0	0.144238	0	0	0
Isosphaeraceae	0.784962	0.223119	0	0.342859	0.517629	0.335597	0	0.17788	0.768435	0	0.437863	0.62407	1.41174	1.01176	0	0	0	0.501794	0.179091	0.41783	0	0.70802	0	0.0703236	0	0.467937	1.615	0.0546719	0.184662	0
Jatrophihabitantaceae	0	0	0	0	0.155177	0	0	0	0	0	0	0	0.431937	0.200809	0	0	0	0	0.163172	0	0.511476	0	0.147808	0.512581	0	0.313429	0	0.202286	0	0.239
Jiangellaceae	2.17858	0.526408	0.156422	0.48139	0.199513	0.0651256	0	0	8.20189	0.104289	2.88695	0.526196	0.594176	0.887495	0.305322	0.156814	0	0.0266513	0.209792	0.130704	0.560905	0	0.0782514	0	1.70657	0.331866	1.31305	1.83587	0.527077	0.153643
Jonesiaceae	0	0	0.159049	0	0	0	0	0	0	0.220903	0.0226457	0.0500458	0.603242	0.049111	0	0	0	0	0.0324182	0	0.819153	0	0.120934	0.695563	0.156759	1.1512	0.236501	0.595465	0.245483	0
Juglanconidaceae	0	0	0	0	0	0	0	0	0	0	2.76776	0.193184	0	0.172946	0	0	0	0.514402	0	0.0861011	0	0	0	0	0.264136	0	0	0	0.0860032	0
Kaistiaceae	0.365717	2.35559	4.07658	0.314065	2.46741	3.62078	0	0	3.18561	5.84172	0.109133	1.16449	2.67988	3.35612	4.46117	1.34655	0	0.403611	5.05223	0.0676155	2.27401	0.708254	5.72663	2.11022	2.84012	5.30208	3.99157	3.38736	5.81039	2.08971
Kangiellaceae	0	0	0	0	0	0	0	0	0	0	0	0	0	0.300307	0.422138	0	0	0.617897	0	0.124528	0.121139	0	0	0.485603	0	0.136935	0.109929	0	0	0
Kantovirinae	0.326686	0	0.0995412	0.275411	0	0.270977	0	0	0	0	0	0	0	0.509897	0.0873861	8.02038	0	0.398825	0.22593	0	0	0	0.645764	0	0	0	0.411735	0.35351	0.339268	0
Kappamycetaceae	0.839128	0	0	0	0.0391203	0	0	0.183672	0	0	2.82723	0	0	0	0	0	0	0	0	0.456019	0	0	0	0	0	0	0.0634325	0	0	0
Kickxellaceae	6.26487	0.791439	0.0226698	0.132605	0.125359	0	45.2315	49.9157	0.16352	0	199.106	0.930641	0	0.0912372	0	4.93209	2.28715	6.68589	0	6.26618	0.324175	0	0.0748826	0.39683	3.97598	0.104476	0.697035	0	0.112996	0.655978
Kiloniellaceae	0	0.781776	1.72242	0.419283	0.787589	1.14117	1.04647	0.0987235	0.753776	0	0.202118	0.161729	2.04614	2.00174	1.1386	0.744439	0	1.3589	1.73204	0.693605	0.927105	0	1.31209	0.627684	0.527441	0.672803	0.629633	0.563257	0.708108	0.261362
Kineosporiaceae	0	0	1.51806	0.106558	0.145037	0.303325	0	11.4884	0.26775	0.425272	0.295209	0.814864	4.8772	2.33668	0.3185	0	0	1.26728	0.829614	1.07723	3.1319	0	0.648761	1.63134	0.766486	0.50905	0.181635	1.54826	0.46045	0.147329
Kiritimatiellaceae	0	0	0	0	0	0	0	2.58157	0	0	0.738022	0	0	0.740401	0	4.79963	0	0	0	0	0	1.01441	0	0	0	0	0	0	0.307461	0
Kofleriaceae	0	0	0	0	0.924216	0	0	0	0	0	3.59922	0	0.0714601	0	0	0.942819	0	0.0779944	0	0	0.294929	0	0	0	0.712306	0	0	0	0.271289	0
Kordiimonadaceae	0.104423	0	0	0	0	0	0	0	0.1123	0	2.90677	0.458072	0.589405	0.325663	0	0	0	0	0.267008	0	0.430105	0	0.255305	0	0.022429	0.128221	0.202191	1.0666	0.441227	0.0960269
Kosmotogaceae	2.36588	1.45241	3.56677	1.54877	2.45306	1.91691	0	19.6995	1.41437	2.68225	5.43744	1.20755	1.50078	3.3594	1.98771	6.80147	1.45518	1.46017	2.09601	0.898807	1.22345	7.79083	2.8258	1.59987	2.47463	3.27243	0.851606	2.22173	0.738216	1.01182
Kribbellaceae	0	0.368502	10.2856	0	0	0	0.094341	0	0	0	0.708921	0.306947	0.533462	0.0534699	0	1.07093	0	0	0.341177	0	0.100949	0	0	0.0505836	0.126507	0	0	0	0.273299	0.1195
Ktedonobacteraceae	1.10872	0.963098	0.963416	0	0.701641	2.24662	55.6926	26.0801	1.12099	0	4.61753	0.329364	0.899168	1.31567	0	0.0645705	0	1.7814	0.645671	1.61994	0.41448	0	0.597563	0.859327	0.350096	0.289815	1.08574	0.851056	0.350805	0.158941
Ktedonosporobacteraceae	0.623752	0	0	0	0	0	0	0	0	0	0	0.518784	0	0	0	0	0	0.573364	0	0	0.270146	0	0	0	0	0	0	0	0	0
Kyanoviridae	7.08678	3.31645	7.44389	0.579831	5.37152	3.19699	0	60.7929	1.19479	0.141843	14.6731	3.1851	5.31449	7.27464	0.789208	7.34459	0	9.90352	4.1493	7.76299	1.48816	0.0188733	0.829856	1.75389	1.08054	2.86812	0.0838719	2.19694	1.79958	0.043367
Kytococcaceae	0	0	0	0	0	0	0	0	0	0.227096	0	0.08606	0	0	0	0	0	0	0.137247	0	0.482592	0	0	0.538928	0	1.04332	0.529099	0.458547	0	0.301542
Labilitrichaceae	0	0.816681	0	0	0.503277	0	0	0	0.14533	0	1.58536	0.0829588	0	0	0	0	0	0.0623955	0	0	0	0	0.0782514	0	0	0	0.532833	0.321278	0	0
Lachnaceae	0	0	0	0	0	0	0	0	0	0	0.271748	0	0	0	0	0	0	0	0	0	0	0	0	0	0	0	0	0	0	0
Lachnospiraceae	26333.8	210847	173346	228322	191698	329226	8776.4	73366.7	225639	291420	75072.5	299659	229115	239742	284915	71255.2	136099	52720.6	200529	49143	206842	74692.4	189999	217775	281817	230322	283305	161967	204630	262011
Lacipirellulaceae	0	0.702215	0	0	0	0.115193	0	0	0.398485	0.119951	0	0	0.237409	0.311861	0.151469	0.93706	0	0	0.218166	0	0.590877	0	0.643681	1.60507	2.08529	0.586561	0.776107	1.97304	0.173533	0.127848
Lactobacillaceae	4155.39	18926.3	31748.5	2708.79	1697	621.335	543.376	1302.83	949.71	672.674	15179.4	7211.6	15524.9	5045.78	7820.52	652.728	25301.3	1372.64	1668.4	1196.24	14661.6	595.66	14026.1	17407.7	2973.52	4837.42	810.196	931.204	1533.02	871.936
Langleyhallvirinae	0	0	0.576291	0	0	0	0	0	0.10836	0	0	0	0	0	0.0996508	0	0	0	0	0	0.151424	0	0	0	0	0	0	0	0	0.29298
Lasiosphaeriaceae	0	1.09483	0	0	0	0	0	0	0	0	3.22991	0	0	0	0	1.37212	0	0.407971	0	0.0988227	0	0	0	0	0	0	0	0	0	0
Laspinemataceae	2.13429	0	0	0	0	0	0	0	0	0	0	0	0.0470633	0.498943	0.109233	0	0	0.334965	0	0.51496	0.390109	0	0.0644201	0.898595	0.0349197	0.170755	0	0	0	0
Lavidaviridae	0.99929	0	0	0	0	0	0	6.39345	0	0	0	0	0	0	0	0	0	0.225686	0	0.437343	0.0383607	0	0	0	0	0	0	0	0	0
Lawsonellaceae	0.158045	0.117121	0.4244	0	0	0	0	0	0	0	1.10903	0	0	0	0	0	0	0	0	0	0	0	0	0	0	0	0	0	0	0
Legeriomycetaceae	2.60845	0.139394	0.0844466	0	0.0543421	0	17.3087	0.25477	0.618593	0	39.3623	0.088151	0.0565033	0.0711758	0	0	0	5.84688	0.138017	3.60924	0	0	0	0	1.12312	0.164004	0.227255	0	0.0350383	0.104377
Legionellaceae	0.443765	10.7937	9.43505	19.896	14.7269	18.4977	0	14.4711	9.75817	12.2935	16.9481	10.7688	17.4439	11.9604	15.3616	12.006	25.1318	1.6914	11.2463	2.02429	54.2762	21.4185	17.2184	46.9943	9.65441	15.9577	11.2262	21.5105	18.9417	10.167
Lentimicrobiaceae	29.1817	2.68304	5.02326	3.92512	4.42364	6.15507	74.9044	0	8.60821	0.686922	9.95014	2.08587	15.4767	6.47969	1.05529	4.25836	0	19.326	1.75845	21.2945	4.78301	1996.28	4.52773	1.95876	1.6902	2.26067	1.26352	2.36986	7.95343	0.854188
Lentisphaeraceae	7.90144	2.34071	4.59013	0.818073	0.745	5.61654	32.9695	0.481578	1.19117	2.34244	100.017	0.906051	2.95394	3.98704	1.37669	6.09473	0	2.13079	2.1368	2.41243	5.87836	0	8.18319	9.71097	0.53941	0.887414	0.895842	4.30748	3.22432	0.823469
Leptodontidiaceae	0	0	0	0	0	0	0	1.11972	0	0	0	0	0	0	0	0	0	0	0	0	0	0	0	0	0	0	0	0	0	0
Leptolyngbyaceae	0.650754	1.29267	1.09148	0.223121	0.788124	2.02152	0.8959	1.11183	0.725825	0.285883	11.7872	2.57764	3.76507	1.69987	1.25918	0.132253	0	3.03829	0.507967	1.02745	1.87793	1.06671	2.57817	0.501704	0.543786	0.66515	1.88717	0.782799	2.40946	1.73206
Leptosphaeriaceae	0	0	0	0	0	0	0	0	0	0	1.29181	0	0	0	0	0	0	0	0	0	0	0	0	0	0	0	0.041936	0	0	0
Leptospiraceae	1.77109	0.537772	7.24247	0.386116	2.7397	0.624279	12.6988	38.9675	1.21663	0.202967	4.69077	2.25279	3.65378	4.45667	2.45127	10.1826	0	8.25951	3.84385	7.51634	7.17213	8.45708	1.19081	4.54661	1.21953	1.8541	0.79743	9.0556	2.65279	0.906298
Leptotrichiaceae	96.5144	13.7745	90.8648	13.8222	22.0189	22.5805	28.7632	69.227	16.0419	12.7409	15.1699	18.5361	84.4268	44.6378	15.1857	9.94088	9.40766	34.4056	52.4903	26.8771	31.2314	69.0901	33.6277	30.3786	20.0034	30.053	16.8898	26.2516	30.7665	18.6226
Letrouitiaceae	0	0	0	0	0	0	0	0	0	0	1.34238	0	0	0	0	0	0	0	0	0	0	0	0	0	0	0	0	0	0	0
Leucosporidiaceae	0.0628782	0	0	0	0	0	0	0	0	0	1.06964	0	0	0	0	0	0	0	0	0	0	0	0	0	0	0	0	0	0.0661207	0
Lewinellaceae	4.75269	1.02822	2.56335	0.612894	1.35663	0.425341	0	0.219385	2.60299	2.25855	1.37308	0.832875	0.657215	2.06935	1.14067	0.0362277	0	1.91743	2.99473	1.9604	1.35755	0.126432	0.723809	1.70906	0.24215	0.796567	0.116741	0.55117	1.27214	1.00611
Lichenibacteriaceae	0	0	0.16147	0	0.369958	0.366601	0	0	0.577302	0	0	0.0609829	1.09414	0.119688	0.0752331	0	0	0	0.680783	0	1.1227	0	0.0880976	0.534646	0	0	0	0	1.14025	0
Lichinaceae	0	0	0	0.10949	0.160528	0	0.778313	0.760805	0	0	2.15166	0.0609829	0	0.207734	0	0	0	0	0	0	0	0	0	0	0.178393	0	0	0	0	0
Lichtheimiaceae	1387.28	16.0845	6.59409	9.6967	33.7766	9.67463	2829.25	4515.14	8.4109	10.1352	2116.34	29.5732	8.2947	26.5087	8.94338	624.042	62.6711	714.571	9.80278	610.144	5.73489	2.2588	1.68429	6.32865	28.4799	3.08473	9.44061	0.624803	2.50715	10.2259
Limisphaeraceae	0	0	0	0	0	0	0	0	0	0	0	0	0	0	0	0	0	0.410603	0	0.0663068	0	0	0	0	0	0	0	0	0	0
Limnochordaceae	0	0	2.0115	1.9265	0.258123	2.79186	0	0	0	0.273026	0	0	0.0234748	0	0	0	0	0	0.248305	0	0	0	0	0	0.104506	0.0681368	0	0	0	0
Lindgomycetaceae	0	0	0	0	0	0	0	0	0	0	0	0.25818	0	0	0	0	0	0.099133	0	0.0960519	0	0	0	0	0	0	0	0	0	0
Lipomycetaceae	0	0.0519196	0	0	0	0	0	0	0	0	2.93095	0	0	0	0	0	0	0	0	0	0	0	0	0	0	0	0	0	0	0
Listeriaceae	87.8178	111.963	125.657	60.5348	56.7885	54.0028	61.1148	62.5474	55.1216	43.0087	45.0377	98.4797	88.7278	73.4298	72.4876	59.4717	3717.93	38.706	71.7124	26.3424	114.03	49.3272	95.3906	112.903	83.427	66.8124	77.9336	64.1879	110.563	50.9609
Litorivicinaceae	0	0.335747	0.417125	0	0	0.360118	0	0	0.039216	0.501414	0	0	0.0674901	0.200809	0.108192	0	0	0	0	0.103722	0.0799182	0	0.0923801	0.745805	0	0	0	0	0.256218	0.0341429
Lobariaceae	0	0	0	0	0	0	0	0	0	0	2.31976	0	0	0	0	0	0	0	0	0	0	0	0	0	0	0	0	0	0	0
Lobulomycetaceae	0	0	0	0	0	0	17.5362	0.824225	0	0	2.01442	0	0	0	0	0	0	2.80391	0	1.11405	0	0	0	0	0	0	0	0	0	0
Lophiostomataceae	0	0	0	0	0.0811973	0	0	0	0	0	0.811656	0	0	0.262687	0.0660476	0	0	0.18501	0	0.239013	0	0	0	0	0	0	0	0.211695	0	0
Lulworthiaceae	0	0	0	0	0	0	0.864792	0	0	0	4.99562	0	0	0	0	0	0	0	0	0	0	0	0	0	0.0670783	0	0	0	0	0
Lyophyllaceae	0	0.0863348	0.202769	0.147339	0.152714	0.214935	0	87.3739	0.164402	0	6.55081	0.454737	0.239965	0.111561	0.462402	0	54.9308	1.90907	0.090651	1.91731	0	0	0.0821157	0.142384	0.492412	0.261191	0.328079	0.112381	0.515994	0.433055
Magnaporthaceae	0	0.0938422	0	0	0	0.137532	0	0	0	0	0.366375	0	0	0	0	0	0	0	0.091214	0.510686	0	0	0	0	0	0	0	0	0.229164	0
Malasseziaceae	0	0	1.19773	0	0	0	0	0	0	0	23.0144	0	0.199971	0.111561	0	0	0	0	0.241736	0	0	0	0.246347	0.152978	0.37349	0.145106	0	0	0.101222	0
Maliibacteriaceae	0.34721	1.1216	0.524465	1.24624	0.574362	0.0366601	0	0.272552	0.719776	1.39607	1.08178	0.948718	0.73491	0.818275	0.0964613	0.609832	0	1.21549	2.14114	1.02755	0.346841	9.35241	0.659081	0.150509	0.348817	2.91927	0.863294	0.134857	1.59367	0.26337
Marasmiaceae	0.519348	0.196307	0	0	0.119879	0	5.20124	0.236936	0	0	15.8757	0	0	0.0582995	0	0	3.44548	0	0	0	0	0	0	0	0.164372	0	0.0225104	0	0	0
Maricaulaceae	0.303775	0	0.0715655	0.663025	0.0731201	1.36037	0	0.925532	0	0	0.532909	0	0.897348	0.070597	0	0	0	0	0	0	0.884205	0	0.103928	1.08689	0.282781	0.645296	0	0.623484	0.0803821	0.351471
Marinifilaceae	0.994739	0.826692	11.8384	1.46296	3.7062	1.64724	0	2.42645	1.35349	0.594636	10.3338	0.717326	8.73508	6.83926	0.52623	1.14471	44.5042	1.44699	4.14832	0.822394	9.23075	9.58199	3.13496	5.80485	1.77576	1.73082	0.61074	1.72587	2.09309	0.823486
Marinilabiliaceae	37.1515	16.7883	28.3329	5.43783	37.6423	19.3651	0.111987	75.0182	39.807	11.7926	30.1427	41.0345	75.8412	63.7472	40.0328	511.209	18.1571	73.8903	90.0857	71.6967	102.542	35.5964	77.6697	73.1412	69.0847	71.8177	12.1701	31.5319	109.951	16.5466
Marinobacteraceae	24.4235	2.71263	25.4564	4.37069	3.64161	4.73455	0.0267922	1.28084	6.92093	3.83178	7.37849	4.47389	13.865	5.2028	6.0762	15.2105	0	24.8746	7.6139	21.9113	7.0306	0.413269	8.61972	7.84364	10.2786	7.2136	4.1114	6.82163	18.2951	4.25165
Mariprofundaceae	0	0.313993	0.164766	1.03708	0.659424	0.304749	0	0	0.396571	0.841535	0	0.101219	0.817532	1.13871	0.0634648	0	0	0.473442	0.0768872	0.109595	0.124413	0	0.279025	0.159471	0.0658531	0.217043	0.112906	0.793873	0.661966	1.24872
Marivirgaceae	23.9464	0.0993986	0.108055	0	5.37467	0	0	0	0.203175	0	0.756019	0	0	0.0297251	0	32.3494	43.5959	0.457208	0	0.531598	0	0	0	0	0	0	0	0.500158	0	0
Marseilleviridae	0.057471	0.222731	1.44051	0.341385	0	0.703759	0	0	0	0.0298517	0	0.425647	3.83318	1.79577	0.108132	0.639213	0	0.412376	1.94574	0.797863	1.36082	0	1.12863	0.663527	0.655282	0.0346544	0.153249	0.0894631	0.928192	0.276963
Massarinaceae	0.124419	0	0	0	0	0	0	4.28502	0	0	0.545665	0	0	0	0	0	0	0	0	0	0	0	0	0	0	0	0	0	0	0
Mccleskeyvirinae	0.201603	7.07099	226.005	2.34852	1.66637	2.64574	0	0	1.3459	0	27.3967	21.5151	39.5297	23.0912	8.48517	0	0	0.383063	3.80891	0.335138	13.5101	0	3.74745	14.9459	3.60883	7.00506	0.0561708	1.873	1.49563	0.168047
Melampsoraceae	0	0	0	0	0	0	0	0	0	0	1.07549	0	0	0	0	0	0	0.419587	0	1.07079	0	0	0	0	0.116305	0	0	0	0	0
Melioribacteraceae	4.27466	2.39372	7.15275	0.249501	1.31586	1.23224	0	10.4787	1.61536	0.528246	1.38667	1.12002	10.4174	3.14679	1.49794	5.98268	0	11.2917	5.73527	11.5573	1.31493	0	3.18173	1.92283	4.06395	1.06852	1.32618	1.69042	0.790877	0.104418
Merismopediaceae	0.568561	0	0.433645	0	0.183762	0	0	0	0	0	1.50106	0.302909	0.192447	2.31179	0.870699	0.137212	0	0.227298	0	0.220233	0	0	0.175036	0	0	0	0.148983	0.119775	0	0.0768215
Meruliaceae	0	0	0	0	0	0	0	11.8153	0	0	0.0641157	0	0	0	0	0	0	0	0	0	0	0	0	0	0.180273	0	0	0	0	0
Mesoaciditogaceae	0	0	0	0	0	0	0	0	0	0	0	0	0.172519	0	0	0	0	0	0.699307	0	0.614517	0	0	0	0	0	0.0669983	0	0	0
Mesyanzhinovviridae	19.9564	1.17992	0.426528	0	1.01301	1.38427	0	7.3679	0.788886	0.0107519	8.21822	1.04294	14.4976	2.0513	1.54469	3.89493	45.8515	1.84476	1.1394	0.91587	1.1455	0.122585	1.88314	2.60322	0.291306	0.590913	0	0.45532	1.21558	0.0217054
Metamycoplasmataceae	0.0400526	0.690827	5.66688	0.26521	0.788463	0.421378	4.08771	0	0.899934	1.45313	4.16349	0.457465	1.28789	1.09755	0.425019	2.08642	0	6.38458	0.0734273	4.54314	3.31423	0.089461	0.114679	1.31435	0.503504	0.518241	0.0152803	0.232874	43.3697	0.300548
Metaviridae	0.168278	0	0	0	0	0	0	1.06655	0	0	14.1644	0	0	0	0	0	0	0	0	0	0	0	0	0	0	0	0	0	0	0
Methanobacteriaceae	265688	155347	110641	206515	216776	176479	1679.45	46446.4	247166	169014	128239	137441	71443	119281	129088	162871	75247.6	373375	131154	334786	122928	24654.8	141508	127374	146023	181181	219686	169003	179258	250941
Methanocaldococcaceae	30.4111	34.627	30.3298	55.0367	63.377	37.3964	0	4.41836	55.0193	49.4374	13.1032	45.9499	24.7004	28.8298	33.9511	5.11924	26.1617	65.6264	41.6917	53.6637	46.2729	5.24334	42.4322	60.8966	59.0684	63.702	63.6362	45.1758	57.9293	112.602
Methanococcaceae	4.85427	0.750575	2.78684	3.29208	3.2432	1.95352	0	0	1.59611	1.36339	6.45482	3.86921	3.11424	2.55182	1.17997	15.7364	0	6.03038	2.39779	4.58742	1.36393	1.75506	4.28502	2.09221	1.25391	1.53181	3.16748	1.28194	1.46368	1.45335
Methanocorpusculaceae	103.841	48.8342	364.984	73.1099	90.5577	94.944	9.23192	594.948	95.9603	82.4922	202.16	72.9074	147.523	105.915	56.7138	324.007	21.4218	253.753	78.645	220.17	68.4449	349.334	111.403	62.4777	57.8967	43.4303	43.1747	59.7604	104.642	64.6376
Methanomassiliicoccaceae	59.7878	4.02503	3.91689	4.76371	3.69839	15.0351	0	6.08806	8.68841	3.78655	12.6372	5.16592	2.59427	4.57677	4.9398	95.4503	3.58423	3.05092	4.30157	3.18836	4.87473	7.698	5.31967	3.57636	7.08121	10.7653	6.53873	3.98841	32.7417	3.61438
Methanomicrobiaceae	35.6204	44.8522	58.042	13.7202	21.0044	19.8493	0.134192	135.691	26.0121	8.40189	44.001	40.8384	89.2883	53.9763	28.7457	179.774	10.1963	95.7575	63.94	76.129	72.5499	8.01182	36.7059	59.6823	32.0817	31.096	19.7591	24.0056	62.6879	25.831
Methanonatronarchaeaceae	0	0	0	0	0	0	0	0	0	0	0	0	0	0	0	0	0	0.114056	0	0	0	0	0.28608	0	0.46522	0	0	0	0.132241	0
Methanopyraceae	0	0	0	0	0	0	0	0	0.0863848	0	0	0	0	0	0	0	0	0	0	0	0	0	0	0	0	0	0	0	0.25801	0
Methanoregulaceae	2.75635	2.39851	2.00599	0.174227	1.2174	2.8698	0	4.50358	1.44787	0.171122	0	0.576016	2.33694	2.04935	0.829068	4.71485	0	0.201331	0.630265	0.721559	3.57834	1.20368	0.187363	0.865903	0.106303	0.0704732	0.501882	0.342213	0.992004	0.052593
Methanosarcinaceae	15.7312	38.3912	30.2003	40.7088	49.0918	35.4125	9.86022	170.933	49.4485	35.1103	20.8537	31.208	30.6876	45.5742	33.7992	9.08423	20.1829	80.7163	29.4908	70.3826	26.0349	17.0011	35.056	24.9636	41.7329	37.1181	39.067	71.0979	34.415	37.1772
Methanospirillaceae	0.906668	0.0476612	0	0.645106	0.138277	0	0	0	0	0	2.803	0.0395211	0.239211	1.31149	0.292537	0.173139	0	1.06786	0.436202	1.56791	0.19182	0	0	0.109146	0.392972	0	0.0971906	0	0	0.600065
Methanothermaceae	0.485044	0.751168	0.328582	6.77767	1.07607	0.720588	0	0	0.534468	0.8117	0	1.38678	0.301427	0.973995	0.735845	0	0	0.283827	0.526973	0.996148	0.866429	0.376101	0.809194	0.325579	1.46316	2.11254	3.41497	0.823799	1.58883	3.02357
Methanotrichaceae	15.1018	2.37452	3.17387	0.487121	4.68321	4.49796	0	0.105775	1.46569	0.389588	13.9791	2.12932	6.76014	2.12938	1.39985	1.68251	0	9.2672	3.76705	10.5762	1.17034	1.25155	3.26795	0.381332	1.22282	0.940567	3.97628	1.17702	2.89572	2.43413
Methylacidiphilaceae	0.0495566	0	1.2592	0	0.258628	0	0	0.162285	0	0.15709	1.42492	0.119061	0.0971857	0.284178	0	0.609832	0	0.0716705	0	0	0.284154	0	0	0.0576653	0	0	0	0.358405	0.151833	0.290676
Methylobacteriaceae	2.91287	2.03521	4.57088	2.32287	4.03969	1.75925	7.83031	67.8509	4.73235	1.68069	8.3974	2.20082	13.3452	6.43717	2.90233	9.29733	0	5.94165	3.49792	6.45713	4.62466	1.21175	2.61399	3.27594	4.82518	4.04219	2.1184	3.89301	6.47942	2.27939
Methylococcaceae	18.3666	7.01603	5.39753	2.33945	4.88409	7.67774	0	56.9084	10.1189	3.24856	11.6995	6.95749	8.56206	9.23934	5.1218	6.56207	0	16.544	5.53497	15.2837	3.49883	1.20469	7.78052	3.8195	1.25187	3.50745	1.77491	9.63731	6.08665	3.57996
Methylocystaceae	0.515627	9.87675	0	0	0.491758	0	0	0	0.0833257	0	4.2464	0	0.941888	0.127274	0	0.021998	106.621	0.179784	0	0.232261	0	0	0.322313	0	0	0	0.229962	0.877385	0.0740871	0
Methylophilaceae	1.80851	1.26172	3.40403	0.11814	4.83043	1.44149	8.67461	0.883315	2.29118	1.19573	1.99859	0.867678	7.26492	5.18118	0.993307	5.96232	0	4.26201	3.98469	4.36289	2.79218	0.667769	1.90096	4.85464	0.728372	0.813285	0.208885	0.752505	1.27965	0.214797
Methylothermaceae	0	0	0	0.318252	0	0	0	0	0	0	1.59472	0.137439	0	0	0	0	0	0	0	0	0	0.660819	0.198548	0.153774	0	1.26307	0	0	0	0
Metschnikowiaceae	1.77404	0.243687	0	0.424251	0	0	0	27.7795	0.0996212	0	9.85972	0.0742615	0	0.0728744	0	0	0	0.441968	0	0.137771	0.222369	0	0	0	0	0.227489	0	0	0.0991811	0
Microascaceae	1.33595	0	0	0	0	0	43.5343	27.8847	0	0	32.5092	0.0416671	0	0.0522336	0	0	0	1.53067	0.090651	1.04138	0	0	0	0	0	0	0	0	0	0
Microbacteriaceae	5.29198	13.6395	38.4253	18.8899	29.6899	27.8794	5.25811	13.7068	21.5465	11.3064	27.4143	43.6586	65.0081	45.279	18.4986	232.294	26.5088	90.9278	38.9303	79.1055	29.2482	21.8691	35.6649	28.1188	27.4107	23.6921	21.2586	49.153	22.974	18.0739
Microbotryaceae	0	0	0	0	0	0	0	0	0	0	0.854875	0	0	0	0	0	0	0	0	0	0	0	0	0.106788	0	0	0	0	0	0
Microbulbiferaceae	0	0	1.16917	0	0.183762	0	0	0	0.194027	0.190832	0.0523393	0.225411	0.613236	0.650704	0.885434	0.871956	0	0.706713	0.583012	0.130795	0.301262	0	0.127993	0.622802	0.0632537	0	0.189427	0.638952	0.192125	0
Micrococcaceae	4.17844	41.3944	47.2931	34.4112	24.1117	68.9646	14.0304	41.3742	40.9911	48.7011	48.8262	100.167	95.7715	54.4635	44.3058	174.25	311.508	47.0788	63.8954	39.2339	39.1486	17.3495	44.7688	39.8209	42.8022	47.9082	35.9254	40.4446	28.6292	29.3705
Microcoleaceae	79.233	4.09786	2.66953	1.68029	7.11589	1.73337	0	10.0528	2.20799	2.25874	15.6621	3.38753	2.73551	3.3675	2.76978	5.9338	0	10.4968	4.10211	9.60468	2.42716	4.9173	2.94676	1.85699	2.12378	1.89546	2.78324	3.70742	1.46248	2.36663
Microcystaceae	129.907	7.18699	4.13701	1.83318	6.30404	1.89961	0.483925	5.47835	5.74266	4.25225	2.6915	2.20106	4.16254	3.81794	5.32401	1.02338	42.724	6.13248	3.20801	6.51398	7.16313	40.5767	4.68499	5.1338	11.2722	8.56556	6.15734	9.64242	3.43654	5.50166
Microdochiaceae	0	0	0	0	0	0	0	0	0	0	4.80185	0	0	0	0	0	0	0.608612	0	0.0842423	0.122428	0	0	0	0	0	0	0	0	0
Micromonosporaceae	3.82137	6.85722	8.89829	9.11287	3.84236	7.38677	64.7624	2.17245	5.62241	4.77403	12.8601	10.7392	11.9472	6.13181	6.1089	22.8372	0	7.3146	6.34869	6.85164	13.3625	11.3762	6.02431	13.9937	8.75021	10.0221	10.0555	7.80186	8.11289	4.65267
Microscillaceae	2.09034	2.86186	3.10425	0	0.154163	0.454076	0	0.491755	0.403694	0.0916955	2.42039	0.641727	0.785819	0.222737	0.280015	0.298362	0	0	0.515146	0	0.174426	0	1.18202	0.258866	0.0664601	0.243178	0	0.539429	0.243668	0.244561
Microthrixaceae	0	0.306773	0.59683	0.344735	0.332522	0.515499	0	0	0.718361	0.546617	0	0.247063	0.290107	0.840985	0.302659	0	0	0	0.678193	0	1.20435	0	0.772703	1.90582	0.81633	0.167909	0.612422	0.754483	0.256764	0.128036
Microthyriaceae	0	0	0	0	0	0	0	0	0	0	7.18634	0	0	0	0	0	0	0	0	0	0	0	0	0	0	0	0	0	0	0
Microviridae	10051.4	178.282	40.7024	22.7825	51.1741	29.143	59.6452	210.782	66.6479	5.72384	6467.11	21.7528	3.85831	15.9251	8.78014	195.179	22.8879	7680.21	16.4649	6631.98	20.8954	28.9251	33.5818	8.40087	128.911	10.5505	5.86197	33.4747	92.8544	12.0827
Miltoncostaeaceae	0	0	0	0	0	0	0	0	0	0	0	0.0818526	0	0	0.0504898	0	0	1.09192	0.652687	1.66255	0.358034	0	0	0	0	0.438801	0	0	0	0
Mimiviridae	4.62034	41.0581	72.4832	1.69632	4.26036	1.08618	6.20448	6.16034	8.2429	0	14.0255	1.10923	2.10646	4.62894	0.411257	0	0	6.70609	2.66345	5.88755	1.32854	0	1.25683	3.72722	0.205103	0.63468	0.195661	16.5703	0.375686	0.135436
Minwuiaceae	0	0.154169	0.22346	1.09602	0.0712547	0.169459	0	0	0.252103	0.867832	0	0.140945	0.297507	0.322729	0.0579602	0	0	0	0.149852	0	0	0	0.135742	0.176527	0	0.0719608	0	0.0928865	0	0.109745
Mixiaceae	0	0	0	0	0	0	1.50815	0	0	0	0.984603	0	0	0	0	0	0	0	0	0	0	0	0	0	0	0	0	0	0	0
Mollisiaceae	0	0	0	0	0	0	0	28.213	0	0	0	0	0	0	0	0	0	0.660201	0	0.170582	0	0	0	0	0	0	0	0	0	0
Molycolviridae	0.635617	0.164224	0.335564	0	0.142493	0.0802272	0	1.25563	0.195769	0.0440205	0	0.36469	0	0.0705561	0	0.0397717	0	0	0.106416	0	0	0	0	0.0417865	0	0	0	0	0	0
Moorellaceae	2.03048	3.81837	7.05283	9.50998	9.10496	3.08725	1.8831	0	10.9043	7.33474	8.23337	6.16202	10.4596	8.26172	6.5296	10.9753	3.03437	4.49862	5.39256	3.40465	6.58499	19.7636	7.69543	6.99768	10.5942	4.49907	3.76498	9.39385	8.5873	8.36871
Moraxellaceae	667.31	36.6469	139.868	16.039	45.9298	48.211	69.1569	788.027	90.9999	29.1664	269.297	57.5965	237.794	62.4811	36.514	165.053	1545.42	134.196	65.5515	117.652	57.8988	55.6049	53.6396	68.92	42.3546	48.1529	17.4753	93.1421	68.7383	19.1177
Morchellaceae	3.46552	0.545155	0.0564409	0.0632676	0.228664	0	0	34.903	0	0	425.217	0.748738	0.14292	0	0	3.33654	0	0.0517935	0	0.237145	0.240318	0	0	0.103807	3.30027	0	0.559264	0	0.507153	0.281385
Morganellaceae	16.7704	41.2006	30.5132	12.8335	16.89	15.3632	0	6.42576	17.272	4.94046	36.2081	19.2755	29.8555	19.8169	28.6539	71.8168	181.805	55.0739	19.2483	45.2055	68.0196	7.9409	31.0507	65.2974	21.0488	10.0193	6.72421	32.1998	18.24	9.26847
Moritellaceae	0	0.471721	0.563068	1.00095	0.270308	0.747226	0	0	0.239091	0.887787	0.330919	0.901133	1.28812	1.0352	1.40077	0.0972348	0	0	1.02025	0.215033	0.8942	0	0.909302	0.850734	0.484388	0.288092	0.422112	0.388898	0.819553	1.34178
Mortierellaceae	10.8564	2.68647	1.27831	0.914449	0.421061	1.47293	122.104	178.374	0.617432	1.22455	193.128	1.99688	0.972078	0.968322	0.0923593	6.35359	71.9112	4.96284	0.302538	6.06813	0.366221	0.23378	1.55616	1.08768	13.46	0.483577	1.56581	0	1.26209	1.28738
Motilibacteraceae	0.142626	0	0	0	0	0	0	0	0	0	0.804481	0	0	0	0	0	0	0	0	0	0	0	0	0	0	0	0	0	0	0
Mrakiaceae	0	0	0	0	0	0	0	0	0	0	0	0	0	0	0	0	0	0.130954	0	0.38065	0	0	0	0	0	0	0	0	0	0
Mucispirillaceae	0.669918	8.09537	1.38866	8.6455	1.60156	2.94685	0.0694922	0	2.38961	2.90317	59.6134	8.60584	3.75838	3.78974	2.29857	2.34014	0	3.98638	3.88095	4.51377	3.91523	2928.7	2.99739	3.1626	1.43636	0.954135	5.01392	0.783833	3.65028	1.83634
Mucoraceae	75.0987	16.3992	3.26759	5.54284	8.4832	6.32488	169.559	359.232	2.91214	3.38123	99.4444	5.0044	8.04683	4.27652	6.47641	2.88109	32.5516	33.7095	4.07818	25.9253	5.41715	55.5203	3.54911	2.73161	9.20426	6.33293	7.39245	18.2758	4.81757	4.64537
Muribaculaceae	1251.52	235.675	1222.18	178.794	501.445	311.298	91.5759	2916.53	426.48	172.145	560.013	307.38	1387.66	665.05	258.325	1457.79	146.372	1413.7	758.439	1196.59	624.226	1739.11	506.948	625.366	460.868	236.81	217.905	409.303	572.43	215.022
Mycenaceae	1.58279	0.598726	0	0	0.109084	0	50.7901	53.1535	0.418716	0	17.1613	0	0	0.0447348	0	1.42701	0	0.374373	0	0	0	0	0	0	2.03018	0.644769	0.0114835	0	0.0124731	0.132695
Mycobacteriaceae	41.3767	68.8892	68.9974	59.1048	68.1197	62.5652	182.706	122.656	56.1384	51.0971	57.7071	89.3627	158.929	99.3947	75.4837	99.5911	852.435	42.0626	117.01	37.4763	98.4175	326.93	97.326	85.6423	72.5447	101.698	66.3578	168.221	59.0431	40.1991
Mycoblastaceae	0	0	0	0	0	0	0	0	0	0	0.536392	0	0	0	0	0	0	0	0	0	0	0	0	0	0	0	0	0	0	0
Mycoplasmataceae	244.248	288.142	188.15	155.478	106.685	170.986	3557.6	60.2492	127.805	143.035	641.749	110.044	136.113	98.5401	68.8566	5058.81	58361.3	238.18	127.837	235.677	175.796	592.294	156.114	200.252	89.5365	96.8104	366.162	222.864	209.439	252.457
Mycoplasmoidaceae	114.633	5.93613	123.272	2.10072	5.15382	10.3539	0.0325654	26.8561	8.65891	4.67608	78.39	5.59172	13.6955	10.7785	2.59896	22.8207	0	80.8758	10.0464	61.1477	11.1138	3.74574	3.89495	15.9611	10.0117	7.75932	0.964754	33.5091	13.8569	4.15481
Mycosphaerellaceae	2.12795	0	0	0	0	0	0	114.918	0	0	1.95258	0	0	0	0	0	0	0	0	0	0	0	0	0	0	0	0	0	0	0
Mycotyphaceae	2.08388	0	0	0.0918035	0.21486	0.0851643	2.44052	0	0	0.0934589	14.6269	0	0	0.0338443	0	0	0	0	0	0.158116	0	0	0	0	0	0	0	0	0	0
Myriangiaceae	0	0	0	0	0	0	0	0	0	0	1.18783	0.0969308	0	0	0	0	0	0	0	0	0	0	0	0	0.151809	0	0	0	0	0
Myxococcaceae	15.9004	11.085	5.39618	2.95783	4.2949	4.12532	0	13.097	6.32822	3.33056	7.15417	7.35548	9.0244	6.79916	3.73451	15.2652	0	16.0962	5.85663	14.3703	17.7006	15.0212	12.2623	17.6355	3.32174	9.43755	20.1891	9.88546	8.45539	1.84326
Nakamurellaceae	0	0.0959122	0	0	0.0389023	0.0308394	0	0	0.137638	0.033843	0	0.360308	0.135356	0	0	0	0	0	0.204533	0	0	0	0.14822	0	0	0.0892619	0	0.312287	0.0394989	0.0299583
Nannocystaceae	0	0.1937	0.421136	0.271701	0.537151	1.32478	0	0	0.52121	0.117291	2.31266	0.890838	2.5118	0.864416	1.05783	10.2575	4.56453	0.27198	1.7712	0.0483572	1.01148	0.144916	1.72911	1.1407	2.59077	1.29392	0.807722	1.34466	0.972616	1.03776
Nanoarchaeaceae	0	0	0	0	0	0	0	0	0	0	0	0	0	0	0.147535	0	0	1.22383	0	0.800849	0	0	0	0	0	0	0	0	0.15972	0
Nanobdellaceae	0	0	0	0	0	0	0	0	0	0	0	0	0	0	0	0	0	0.650444	0	0.193916	0	0	0	0	0	0	0	0	0	0
Naomviridae	0	0	0.380486	0	0	0	0	0	0	0	0	0	0.637899	0	0	0	0	0	0	0	0.0444333	0	0	0.178117	0	0	0	0	0	0
Naryaviridae	1032.43	0.977677	1.64956	0.407336	0.172045	4.59767	0	0	4.38197	0.582135	11.3688	0.564396	1.92161	0.7391	1.10287	0	0	253.412	1.3682	216.83	0.999794	0.0921216	0.491031	0.359679	0.989554	0.350805	0.0764909	5.64315	3.7039	0.386714
Natranaerobiaceae	1.8319	0.120862	0.293541	0.0678094	0.360482	0.0629054	0	1.04937	0.174582	0	0	0.127156	1.00505	0.141503	0.424132	0	0	0.101014	0.186482	0.133141	0.355577	0.140799	0.48568	0.666429	1.71177	2.34012	2.2719	0.853807	0.481379	0.0956118
Natranaerofabaceae	0	0.330242	1.16839	0.864959	0	0.220029	0	0.464581	0.347156	0.601159	0	0.275207	0.638376	0.226263	0.0327383	0	0	0.59481	0.401242	0.118473	0.722712	0	0.0949593	1.67312	0.2823	0	0.3814	0.0721934	0.191955	0.775161
Natrialbaceae	7.08374	0.570033	1.30611	1.50982	0.700297	3.55962	2.21118	3.09659	2.55151	3.29302	4.6803	6.4734	1.38896	2.39478	2.76266	8.25422	20.6839	34.0633	5.41708	29.3852	4.12565	0.178278	4.23513	3.75043	7.56143	10.2578	12.734	2.52745	1.09223	13.3293
Nautiliaceae	0.783178	0.486527	2.35996	0.899063	0.774069	0.542435	0	0	0.606363	1.078	3.07702	0.613795	0	0.953432	0.330697	0	0	2.78265	0.337036	2.58305	0.886019	1.44092	1.50665	0.381222	0.339974	0.254897	0.391947	0.461255	0.305965	0.0885021
Nectriaceae	9.77866	2.51686	1.75945	1.40235	1.85615	2.87435	7.88856	11.3528	1.23712	0.418954	46.2208	2.36413	2.36373	2.26071	2.55579	1.85428	0	5.67664	3.31518	5.21456	4.07253	3.83905	3.7313	3.1143	9.12758	6.28033	5.84784	2.95543	3.01843	2.46133
Neisseriaceae	407.025	175.957	443.43	87.9821	655.397	32.4351	14.0587	1449.94	61.1984	29.6057	158.559	173.262	148.563	78.8796	53.4605	2613.73	1311.36	944.682	426.175	797.888	615.736	16.3281	94.992	957.227	1319.23	3329.87	75.7656	28.4114	520.171	309.864
Neocallimastigaceae	21.3876	8.07089	23.3659	2.19409	9.60267	110.863	45.3886	272.558	4.86599	16.7626	55.5063	7.45458	14.6287	8.99023	7.80546	9.49465	58.1262	479.867	19.0346	423.919	11.2107	14.7086	8.05074	11.1189	13.2799	9.04451	6.70445	8.68363	12.3803	8.10992
Neolectaceae	0.220667	0	0	0	0	0	2.48398	0	0	0	8.57037	0	0	0	0	0	0	0	0	0	0	0	0	0	0	0	0	0	0	0
Nevskiaceae	0.132151	2.35082	0.320162	0.492668	0.0698297	0.754353	0	0	0.0539434	0.430877	14.1599	0.0920842	0.456833	0.469041	0.170403	0	0	2.84556	0.403705	2.69572	0.165336	0	0.133027	0.138535	0.613774	0.334747	0.336226	0	0.59074	0.114538
Nimaviridae	0	0	0	0	0	0	2.33944	0	0	0	0	0	0	0	0	0	0	0	0	0	0	0	0	0	0	0	0	0	0	0
Nitratiruptoraceae	0	0.429221	0	0.0904125	1.40583	0.143784	0	0	0.464603	0	0	0.0959211	7.25869	3.19228	0.258186	0	0	0.580083	0.363453	0.22776	1.39759	0	1.41378	0.96798	0	0.515551	0	0.142232	1.87515	0.279351
Nitriliruptoraceae	0	0	0	0.171719	0	0	0	0.125032	0.266612	0	8.63233	0.0971865	0	0	0.245184	0	0	1.27044	0.105651	1.01239	0.082793	0	0	0	0	0.30441	0	0	0	0.154748
Nitrobacteraceae	16.0862	40.6046	217.32	33.2187	46.4356	33.3201	23.7697	3.8692	51.8194	32.4188	12.3392	46.8731	69.8984	73.0942	33.0577	13.8566	16.7149	9.06419	68.1228	7.4027	48.8738	54.6622	43.1863	38.957	40.5604	40.6172	24.9733	46.0575	37.9108	22.134
Nitrosomonadaceae	2.11439	0.473961	5.25356	0.535021	3.04984	0.560479	0	17.0007	1.45377	0.305672	10.5108	1.72361	4.92736	3.05206	0.814484	4.38069	0	4.3856	3.66431	3.6292	1.7652	0.147504	1.88192	2.61165	1.04965	2.1588	1.2193	3.20037	3.11899	1.57485
Nitrosopumilaceae	0	0	1.28419	0.339951	0.260235	0.425821	6.29646	1.93046	0.511513	0.161995	2.44988	0.19254	0.858741	1.39603	2.66503	2.63672	0	13.7601	0.519183	10.4688	3.12458	0	0.439861	2.08433	0.546646	0.0876045	0.253605	0	1.21087	1.03141
Nitrososphaeraceae	0.267832	0.723676	0.756259	0	0.629433	0.0748064	0	4.02392	0.36636	0	8.77299	0.385863	1.04255	1.65328	1.04283	0.196135	0	3.75211	0.204785	3.50156	1.09765	0	0.123746	0.649898	0.132838	0	0	14.5975	0.132489	0.0442593
Nitrospinaceae	0.381819	0	2.18062	0.152517	1.50171	0.257473	0	0	0.27948	0	1.31099	0	0.642076	0.105075	0.160757	0.494827	0	5.40823	1.1193	4.66925	1.04676	2.23529	0.118126	0.296506	0	0	0.12175	0	0.502215	0
Nitrospiraceae	41.4058	4.10649	25.0482	3.75113	8.66812	6.3024	0	0	6.71539	4.59227	5.64657	9.67425	8.05552	9.27024	6.36082	0.866581	12.5659	26.9684	6.05771	23.5867	10.8638	1.49269	7.15778	10.834	7.42524	10.9369	6.67124	14.5889	7.22363	8.43298
Nocardiaceae	4.64526	25.9608	94.3534	15.5166	21.5122	13.7864	4.42742	118.543	19.794	21.8827	33.4764	86.4811	116.669	48.6771	20.9855	50.6036	5.14747	26.8287	64.3187	22.3767	35.6803	4.5165	39.4173	34.9823	20.9152	30.4393	14.8545	44.2601	33.1106	17.8152
Nocardioidaceae	1.91173	6.51964	30.2036	9.5605	11.7777	10.0179	0.17344	0	12.6012	8.65906	4.13131	16.6239	27.2199	20.3095	9.07734	6.04323	0	4.87814	15.3958	4.56936	8.32494	8.0754	13.2973	8.71313	9.88889	9.32285	11.7727	18.4635	9.31188	12.8201
Nocardiopsaceae	2.16399	3.01252	1.84825	2.02671	4.44678	1.66517	0	0	3.14364	1.58377	16.0346	13.038	13.2957	5.15976	2.52993	92.1622	0	2.96209	5.81665	2.16632	3.47641	1.92641	3.2925	4.24321	2.2926	4.22295	3.49977	4.02144	1.3542	2.19161
Nodosilineaceae	0	0	0	0	0.579232	0	0	0	0	0	0	0	0.0585456	0.0544363	0.157053	0	0	0	0.0884666	0	2.03598	0	0.570117	0.349164	0	0	0	0	0	0.563582
Nosematidae	0.231434	0	0	0	0	0	0	0	0	0	1.17641	0.0508753	0	0	0	0	0	0.560718	0	0.170346	0	0	0	0	0	0	0	0	0	0
Nostocaceae	10.4108	3.02481	6.27567	2.38527	8.05071	6.99919	4.57471	73.2027	2.70494	2.09626	77.5956	2.37654	3.68499	4.0722	2.95183	3.82709	50.5609	16.2496	2.41675	14.703	3.27282	12.0415	4.11443	4.89697	1.82119	3.36598	2.79764	13.2464	3.78291	3.7523
Notoacmeibacteraceae	0	0	0	0	0	0	0	0	0	0	0	0	0	0	0	0	0	0.338529	0	0.109336	0	0	0	0	0	0	0	0	0	0
Nowakowskiellaceae	1.7914	0.0921256	0	0	0	0	0	2.74404	0	0.0723194	15.3212	0	0	0	0	0.693947	0	0.150626	0	0.476794	0	0	0	0	0.0767119	0	0	0	0	0.0838601
Nymbaxtervirinae	0	0	0	0	0.0771598	0	0	0	0	0	0	0	0	0.09985	0	0.303232	0	0	0	0	0	0	0	0.0637186	0	0	0	0	0	0
Oceanospirillaceae	10.6651	1.70419	6.18711	2.41243	2.94949	3.72816	2.33099	53.4078	2.60835	0.812867	51.2997	3.36796	13.8918	8.21933	2.7186	1.71118	3.19312	4.61567	4.26161	5.14851	5.507	4.15157	3.22535	7.39799	7.90632	5.16748	2.93431	0.444954	3.1522	1.78607
Oculatellaceae	0	0	0.125137	0	0	0	0	0	0	0	0	0.0526196	0.0555347	0	0.0649154	0	0	0	0	0	0	0	0	0	0.329642	0	0	0.104033	0	0
Odoribacteraceae	145.347	5.97112	50.8552	8.44946	18.9776	14.3249	0	20.7158	16.745	4.91721	39.6613	10.8532	32.0424	26.1582	13.8154	22.6343	0	41.276	26.7128	31.7827	36.3144	200.267	26.8141	32.3579	21.2355	13.9766	19.9101	19.3975	20.5221	10.8895
Oleiphilaceae	3.41638	0	0	0	1.26572	0.514947	0	0	0.705888	0.0955019	0	0	0.791921	0.445101	0	9.06746	0	2.10039	0	0.587289	0	0	0	0	0	0	0	0	0.55704	0.153643
Oligoflexaceae	0.427879	1.30604	0.137145	0	0.412723	1.95205	0	80.9507	8.52962	0.124374	0.0693142	0.314826	0.350885	0.598293	0	0	0	0.517426	1.336	0.561203	0.161445	0	0.178078	0.176077	0	0.102951	0.0696886	0.277339	0.231131	0.910944
Oligosphaeraceae	0	0.352884	0.663184	0	0.217087	0	0	0	0	0	0.320578	0	0.429237	0	0.412028	0	0	0	0.364911	0	0.390582	0	0	0.419384	0.323399	0	0	0.364115	0	0.644013
Olpidiaceae	0	0	0	0	0	0	0	0	0	0	2.61832	0	0	0	0	0	0	0	0.419584	0	0	0	0	0	0	0	0	0	0	0
Omphalotaceae	2.9131	0.0129354	0.608915	0.0493159	0.286072	0	4.10673	17.1281	0.128829	0.352164	7.21804	0.757403	0.617753	0.285745	0.0491783	0	0	0.124124	0.309226	0.706962	0.141948	0	0	0.0249634	0.889825	0.0610577	0.0712961	0	0.18392	0.237768
Onygenaceae	1.80541	0	0	0	0	0	34.1218	0	0	0	13.2978	0.293886	0.110438	0.0646126	0	10.2254	0	1.8571	0	1.03969	0	0	0	0.0613461	0.0767119	0	0.502349	1.45776	0	0.0572075
Ophiocordycipitaceae	4.56227	0.0751671	0.064409	0.132605	0	0	2.92225	55.2318	0.0726649	0.195442	119.906	0.266764	0.165152	0.107415	0.652484	0.289627	0	0.179466	0.288673	0.155721	0.35164	0	0.0739041	0.252549	0.972641	0.163838	1.46196	0.511665	0.375786	0.419117
Ophiostomataceae	0	0	0	0	0	0	0	1.12827	0	0	5.07034	0	0	0	0	0	0	0	0	0	0	1.11374	0	0	0	0	0	0	0	0
Opitutaceae	37.8519	3.81818	3.15319	2.56	0.940342	1.50261	0	16.9278	5.70476	0.607177	10.4704	2.67555	8.63253	1.35844	1.25877	1.18352	0	11.9228	1.37626	11.2133	0.735721	1.35565	1.30739	0.497748	1.16125	4.71306	0.211719	0.621655	1.58592	0.33713
Orbaceae	1.48628	0.936197	24.5142	0.548152	2.99779	1.78933	0	0	1.90317	1.92708	3.35504	3.48909	33.758	12.4359	1.60648	45.4565	0	4.78012	8.92405	4.36702	4.96312	8.63845	2.45923	7.05521	1.95604	1.62148	0.858954	1.39987	3.63774	0.745327
Orbiliaceae	1.33245	0.113598	0	0.0890631	0	0.743598	0	10.5971	0.066059	0	2.55795	0.0325386	0	0.067436	0	0	8.03083	2.05867	0	0.728419	0	0	0	0	0.101921	0	0.0891552	0	0	0.30098
Ordosporidae	0	0	0	0	0	0	0	0	0	0	0	0	0	0	0	0	0	0.428575	0	0.276837	0	0	0	0	0	0	0	0	0	0
Ornithinimicrobiaceae	0	0.423524	0.0711008	0.131148	0	0.395405	0	0	0.474345	0.218536	0	0.611886	0.534182	0.850019	0.0737675	0	0	0	0.674856	0	0.0747287	0	0.751053	0.477424	0.237867	0.27476	0.376811	0.400126	0.509108	0.622657
Oscillatoriaceae	15.5338	3.7464	7.52773	2.08036	1.50893	4.03525	1.81606	44.2318	8.13363	1.85244	24.0332	2.20695	5.72857	5.00557	0.915773	8.05684	73.9689	8.28931	3.20633	6.95597	3.91474	0.288148	3.48998	2.64778	2.95061	2.83075	0.608842	2.41082	5.08255	0.755967
Oscillochloridaceae	0	0.0853527	0.135344	0.6281	0.0937311	0.162243	0	0	0.845522	0.774081	0.141172	0.446206	0.828481	1.00255	0.493131	0	0	0.0243285	0.504536	0	0.126466	0	0.0892801	0.257047	0.375294	0.711142	0.0779086	0.266792	0.04127	0.193698
Oscillospiraceae	21987.5	63288.5	56330.4	43435.2	43359.6	44155.9	15390.3	46093.3	41802.1	46818.7	26522.9	47526.8	68753.4	46312.5	49663.4	52654.2	48963.5	25842.1	52790.2	24818.7	59475.3	179522	52360.3	54699.3	45001.2	63491.9	42725.4	71388.1	50577.5	42583.2
Ounavirinae	0.563835	0.279789	0.353211	0	0.755096	0.393066	0	0.350497	0.406868	0	2.42805	0	4.89237	0.709252	0	1.21246	0	0.313824	0.177547	0.182442	0.291791	0	0.236143	0.35301	0	0.507994	0	0	0.0759164	0
Oxalobacteraceae	96.394	17.0543	21.1867	13.2787	18.4167	12.5095	0	48.5003	26.1623	14.3781	34.7175	19.2462	24.6955	17.8536	11.3324	22.3194	215.357	96.8088	20.4733	81.8319	18.6987	4.89107	16.8943	20.0486	13.4497	10.4324	8.83887	11.3711	13.6849	11.51
Pachyviridae	0	0	0	0	0	0	0	0	0.154413	0	0	0	0.490012	0	0	0	0	0	0.917841	0	0	0	0	0	0	0	0	0	0	0
Paenibacillaceae	1547.34	1488.64	411.265	481.391	455.94	412.844	9683.64	11031.9	430.309	466.55	2324.14	459.136	528.461	505.063	478.202	1627.68	233.096	1373.05	483.632	1145.17	603.894	607.463	495.73	584.995	385.709	395.48	430.96	435.192	653.269	359.3
Paludibacteraceae	3965.27	832.923	8272.73	788.342	2358.49	1329.03	884.462	10920.1	1750.44	592.118	3060.71	1476.64	4522.58	3376.77	1157.49	7704.93	989.376	5836.83	3603.13	5144.45	3385.89	2782.69	2286.63	2637	2285.45	1414.71	888.403	1603.22	3276.58	1547.81
Panaceae	0	0	0	0	0	0	0	0	0	0	1.06859	0	0	0	0	0	0	0	0	0	0	0	0	0	0	0	0	0	0	0
Parachlamydiaceae	5.12023	0.0864996	0	0.0599721	0.193666	0.0633856	2.40334	0.419356	0.498019	0.0231864	4.8482	0.147465	0.43758	0.391355	0.371712	1.90728	0	1.19989	0.295185	2.01792	0.385496	0	1.04506	0.355805	0.348787	1.30443	0.445036	0.811132	0.217484	0.599837
Paracoccaceae	17.8678	4.92284	19.1317	4.73091	5.69881	6.33833	0	14.9706	10.0202	3.72518	45.4626	8.80188	12.4953	12.4138	4.66072	31.2166	5.59215	26.8974	8.97901	24.4886	12.0281	12.7209	9.43164	9.73397	7.89256	7.51618	6.00372	5.43439	16.9445	5.48419
Paraglomeraceae	15.772	14.2009	0.0337053	0.905784	3.54473	0.419263	5.32689	214.988	1.59261	0.330009	1598.49	6.48127	1.32695	0.583684	0.0607497	13.7444	18.4482	1.71778	0.657739	1.59019	3.17559	0	0.42213	4.68416	42.532	0.553964	5.87719	0	1.64665	4.23927
Parmeliaceae	0	0.0329163	0	0.468018	0	0	1.72958	0	0	0	0.565429	0.203829	0	0	0	0	0	0.107144	1.11981	0	0	0	0	0	0	0	0	0	0	0
Parvibaculaceae	0	0	1.00008	0	1.22766	0	0	0	0	0	0	0.137971	5.50407	1.43489	0	0	0	0.485828	0.271769	0.392273	0.219462	0	0	0.617628	0	0	0	0	0.398031	0
Parvoviridae	0.81974	0.418292	0.22499	0	0.163344	0.763165	0	0.47105	0	0	0	0.0461575	0	0.141055	0.265736	0.345921	0	0	0	0	0	0.0364959	0	0	0	2.3633	35.5974	0	0.0362252	0.503159
Parvularculaceae	0	0.191248	0	0	0.176784	0.140144	0	0	0.112037	0.0768965	0	0	0	0.514733	0.1438	0	0	0	0	0	0	0	0.252584	0	0.0912774	0	0.214988	0	0.155677	0
Pasteurellaceae	21.096	33.4703	42.371	32.0536	44.0098	26.6374	2.3881	27.4616	32.4679	31.3054	73.9657	39.0446	56.8046	52.6942	36.4683	131.085	54.2427	114.204	54.0093	98.5249	50.4715	26.2404	37.0999	57.7102	37.4003	39.2016	25.3352	39.8431	38.009	35.9245
Pasteuriaceae	59.6873	0.301758	0.213785	0.393601	0.144912	0.0126097	0.181707	155.288	0	0	126.345	0.306559	0.269262	0.422596	0.191919	72.8189	0	87.8812	0.0956748	71.5951	0.0569714	0.347716	0.0576718	0.0941475	0.257252	0.0764462	1.45808	0	0.232046	0.298063
Patellariaceae	1.30872	0.381118	0	0.297443	0.572987	0.776455	0.171058	0	0.145793	0	11.4504	0.892509	0.0533988	0.410065	0.133763	0	0	1.83762	0.161379	0.978118	0.6112	0	0.219276	0.283891	0.170923	0.387481	0.659952	1.10035	0.202722	0.678807
Patulibacteraceae	0	0	0	0.466741	0	0	0	0	0.402816	0.660307	0	0.200183	0.105637	0.301214	0	0	0	0	0	0	0	0	0	0	0.156759	0	0	0	0.49381	0
Paxillaceae	0.622566	0	0	0	0.106205	0	0	0	0	0.0923928	0.854875	0.368337	0.194371	0.0903642	0	0	0	0.613924	0	0.0991404	0	0	0	0	0	0	0	0	0.0467622	0
Pclasvirinae	0	0	0	0	0.261937	0	0	0	0.0539434	0	0	0	0	0	0	0	0	0	0	0	0	0	0	0	0	0	0	0	0	0
Pectobacteriaceae	17.049	0.250843	3.51148	0.750025	1.20542	1.53701	0	26.7177	3.44366	0.886368	1.91663	2.78101	4.87499	2.37823	1.36001	1.6767	10.4725	2.02766	1.48821	1.79505	3.17225	0.244661	1.52204	4.20233	1.26073	5.49056	1.30919	1.94561	2.60286	0.930085
Pelagibacteraceae	6.3708	2.58419	9.52047	0.205495	5.58503	1.68143	0.0794197	45.0199	6.1402	0.484726	7.19866	2.81464	7.19857	8.89318	2.44443	27.4233	0	21.4203	5.94597	18.3652	11.1069	20.1662	4.87605	9.91872	2.41562	11.152	1.27114	4.0437	3.11282	0.591402
Pelagicoccaceae	0	0	0	0	0	0	0	0	0	0.090332	0	0.16137	0.0563966	0.0335926	0.3354	0	0	0	0.292126	0	0.165778	0	0.062607	0.429425	0	0.20973	0.0783329	0	0.182877	0
Peniophoraceae	0	0	0	0.098226	0.0449065	0	0	0.0897486	1.04002	0.0499986	3.06892	0.0296091	0.159977	0.132486	0.219168	0	0	1.00524	0.060434	0.949207	0	0	0.0427741	0.0370838	0	0	0	0	0	0.138328
Peptococcaceae	957.897	203.634	683.981	261.784	479.719	524.391	216.985	4242.71	480.618	351.951	404.824	602.425	925.557	500.823	292.373	3261.29	162.52	805.293	564.932	737.222	386.032	741.886	442.317	629.3	259.072	663.112	261.587	421.893	627.977	377.286
Peptoniphilaceae	101.478	165.074	308.647	146.234	184.258	206.725	17.0281	147.339	147.45	105.446	173.258	180.928	182.329	220.856	154.895	242.953	82.0741	230.082	197.171	202.197	243.225	352.195	196.436	193.679	177.743	177.726	238.384	181.986	183.409	169.064
Peptostreptococcaceae	978.501	34144.9	914.886	458.798	787.883	570.246	112.578	2056.07	765.595	452.057	611.692	575.306	959.491	823.216	503.883	754.721	24522.3	1364.91	862.011	1485.61	21628	5346.72	9995.57	19128.6	487.076	975.268	703.299	812.3	4050.96	565.968
Periconiaceae	0.824934	0	0	0	0	0	0	0	0	0	0	0	0	0	0	0	0	0	0	0	0	0.782549	0	0	0	0	0	0	0	0
Persicobacteraceae	0	0	9.43407	0	0	0	0	0	0	0.0588361	0	0	0	0	0	0	0	0	0	0	0	0	0	0	0	0	0	0	0	0
Pertusariaceae	0	0.0786906	0	0	0	0	0	0	0	0	3.04549	0.0479605	0	0	0	0	0	0	0	0	0	0	0	0.120136	0	0	0	0	0	0
Pervagoviridae	0.271985	0	0.0636601	0	0	0	0	0	0	0.0706375	0	0	0	0	0	0	0	0.116563	0	0.552557	0.133817	0	0.0773415	0.345301	0	0	1.61753	0	1.4387	0
Petrotogaceae	17.7832	4.0617	5.55784	11.2373	6.07015	4.35744	0	0	4.50479	9.66889	2.50532	4.39414	5.69293	4.09296	6.60063	7.43185	2.91831	10.7064	7.43161	10.3204	3.23024	12.4866	3.20562	3.49646	6.886	4.78547	3.65126	5.12005	6.83819	4.54616
Pezizaceae	0	0	0	0	0	0	0	0	0	0	8.55739	0.0229636	0	0	0	0.0547481	0	0	0	0	0	0	0	0	0.0359647	0	0	0	0	0
Pezizellaceae	0	0	0	0	0	0	0	0	0	0	0	0	0	0	0	0	0	0.635164	0	0	0	0	0	0	0	0	0	0	0	0
Phaeolaceae	0	0	0	0	0	0	0	0	0	0	0	0	0	0.392888	0	0	0	0	0	0	0	0	0	0	0	0	0	0	0	0
Phaeotrichaceae	0	0	0	0	0	0	0	0	0	0	1.00356	0	0	0	0	0	0	0.0922368	0	0.53622	0	0	0	0	0	0	0	0	0.250989	0
Phaffomycetaceae	0.432728	0	0.243323	0	0	0	0	28.7816	0	0	11.7401	0	0.575915	0	0	0	0	0.815941	0	0.131764	0	0	0	0	0.0269567	0	0	0	0	0.342736
Phakopsoraceae	0	0	0	0	0	0	0	0	0	0	3.72079	0	0	0	0	0	0	0.13015	0	0.567472	0	0	0	0	0.0858443	0	0	0	0	0
Phallaceae	0	0	0	0	0	0	0	1.15579	0	0	0	0	0	0	0	0	0	0.110877	0	0.107431	0	0	0	0	0	0	0	0	0	0
Phanerochaetaceae	0.0512954	0.173419	0	0	0	0	0	2.70658	0	0.0532879	5.00661	0.0601909	0.0363992	0	0.0498254	0	0	0.119182	0	0.732375	0	0	0	0	0.126507	0	0	0	0	0.0471711
Phenuiviridae	0	0	0	0	0	0	0	0	0	0	0	0	0	0	0	0	0	0	0	0	0	0	0	0	0	0	0	0	0.396724	0
Phototrophicaceae	0	0	0	0	0	0	0	0	0	0	0	0.0852632	0.359947	0	0	0	0	0	1.08781	0	0	0	1.60126	0	0	0.0652978	0	0	0	0
Phreatobacteraceae	0	0.0729884	0.0528963	0	0	0	0	0	0.0596765	0	0.466296	0.355881	0	0	0	0	0	0	0	0	0	0	0	0	0	0	0	0	0	0
Phycisphaeraceae	0.792476	0.20417	5.99764	0	0.153472	0.747433	0	0	1.28983	0.149996	5.25684	0.415418	0.954807	1.28272	1.01664	1.96387	0	0.956306	0.567768	1.195	0.664116	0.70802	1.53825	0.663202	0.0680275	0.783975	0	0	2.15408	0.0253656
Phycodnaviridae	0	0.242664	3.57473	0	0.497039	0.114138	0	0	0	0.137284	2.92523	0.205392	0.119982	0	0	0.485171	0	1.10334	0.777465	0.646278	1.90011	0	2.06211	0.896583	0.994819	0.801375	0.124425	1.15855	2.51279	0.364577
Phycomycetaceae	21.9169	1.61167	0.781169	0.591683	1.93692	0.72552	17.7619	60.7321	0.448906	0.660871	20.4008	0.86741	0	0.180692	0.191414	1.79277	0	5.89966	0.237039	5.5795	0.0622066	0	0.490101	0	0	0.0742333	0.133208	0	0	0.0913485
Phyllobacteriaceae	7.98119	13.6123	26.7246	5.03108	12.6617	8.10425	13.1593	147.741	6.16004	4.94519	10.4104	8.75047	16.7447	11.7793	7.79248	16.6942	2597.27	34.2588	9.94671	27.1094	9.92903	16.2373	9.76294	12.3394	9.89069	15.3147	4.57265	10.1058	5.69345	5.16878
Phyllostictaceae	0	0	0.708427	0	0	0	0	0	0	0	0.316468	0	0	0.0315959	0	0	0	0	0	0	0	0	0	0	0	0	0	0	0	0
Physalacriaceae	0	0.10278	0	0	0.873491	0	0	5.01904	0.553121	0.0826507	0.90864	0	0.145053	0	0	0	0	1.94827	0	1.11865	0	0	0	0.344271	0	0.494035	0	0	0.167326	0
Physciaceae	0	0	0	0	0	0	1.57292	0	0	0	0	0	0	0	0	0	0	0	0	0	0	0	0	0	0	0	0	0	0	0
Physodermataceae	4.10105	0.124246	0	0.0324306	0	0	14.6903	7.907	0	0	28.6949	0.22059	0	0	0	0	29.6694	2.7256	0	2.91618	0.0363035	0	0	0	0.231984	0	0	0	0.0193982	0
Pichiaceae	2.89573	2.2067	0.098204	0	0.0385799	0.152919	0	41.1657	0.509815	0.0495904	64.0621	0.574098	0.169381	0.386744	0.560021	0.119315	0	1.08698	0.314688	1.82467	0.547345	0	0.574844	0.494274	0.733989	1.24547	1.52823	0.383575	1.15012	0.306013
Pilobolaceae	0.948466	0	0.385159	0	0.0411974	0.16954	1.69911	0	0	0	1.4517	0	0	0	0	0	0	0.45292	0	0.374608	0	0	0	0	0	0	0	0.0914862	0	0
Piptocephalidaceae	1.38333	0.924374	0	0	0.933991	0.0639963	14.5964	21.9547	0	0.0702292	45.9599	0.622418	0.0561767	0.067943	0	3.91259	28.1079	1.37882	0	1.46025	0	0.434749	0	0.12779	0.821346	0	0.188712	0	0	0.0910182
Pirellulaceae	2.12771	1.62943	7.4382	2.7853	1.9519	2.45593	3.17598	0.356295	2.53191	3.00463	9.6387	3.57384	7.86074	6.90477	2.67495	4.18112	0	6.28942	4.7945	5.80713	3.89249	1.27598	3.09485	4.31455	2.0308	3.19989	2.50149	3.39009	3.01129	2.27947
Piscirickettsiaceae	5.61453	1.13163	15.2993	1.14081	1.32449	7.50083	5.99592	2.66616	1.62735	1.0292	9.53411	4.81862	13.8572	4.00542	1.92967	2.73888	12.0797	10.1186	5.76047	10.3403	5.50685	4.6879	3.37384	5.67342	1.90207	2.16755	1.1862	1.37777	2.33202	1.73822
Pisolithaceae	0	0.122089	0	0	0.0389023	0	0	0	0.0344096	0.033843	13.5777	0	0.108285	0.0251711	0.284796	4.23209	0	0	0.0818131	0	0	0	0	0	0.173343	0	0.543143	0	0.0342575	0.0299583
Planctomycetaceae	8.39647	7.47678	31.4251	6.52665	10.2045	8.33369	0	40.7546	18.6557	4.54579	25.9595	6.40265	12.7415	19.0912	6.70323	5.54141	6.98104	32.2023	14.1985	26.6547	13.2152	25.5059	6.1796	6.86715	6.03992	9.52074	8.07515	4.38346	9.97006	7.24498
Planococcaceae	323.142	33.4187	52.8537	19.21	29.8636	22.6523	2020.33	1082.4	23.3283	15.6437	513.066	47.8922	27.1122	31.322	25.8269	39.2035	17.2335	413.637	28.7795	346.209	50.512	31.2629	39.2491	42.4332	25.1295	21.5695	36.7356	29.082	52.8934	26.5175
Plectosphaerellaceae	0	0	0	0	0	0	0.612156	0	0	0	6.79223	0	0	0	0.0829211	0	0	1.43071	0	0.277772	0	0	0	0	0.104506	0	0.0749848	0.398666	0.17954	0
Plectroviridae	0	0	0	0	0	0	0	0	0	0	0	0	0	0	0	0	0	4.40519	0	4.66141	0	0	0	0	0	0	0	0	0	0
Pleioneaceae	0.210402	0.160619	0.0378876	0.928382	0.74442	0	0	0	0.493397	0.182618	0.326392	0.244385	0.300684	0.453108	0.341234	1.41644	0	0.209774	0.234181	0.27526	0.340191	0	0.632874	0.215431	0.206282	0.42539	0.261318	0.143096	0.320996	0.251319
Pleistophoridae	0	0	0	0	0	0	6.2265	1.28074	0	0	0.184838	0	0	0	0	0	0	0	0	0	0	0	0	0	0	0	0	0	0	0
Pleomassariaceae	0	0	0	0	0	0	0	0	0	0	1.11134	0	0	0	0	0	0	0	0	0	0	0	0	0	0	0	0	0	0	0
Pleomorphomonadaceae	0.0332254	0.448027	0.123151	1.62384	1.11895	0.92343	0	0	0.348767	0.233177	5.29429	0.736253	0.728725	0.718112	0.630921	0	0	0.338529	0.922221	0.164004	0.56213	10.1037	0.448435	0.696601	0.415863	0.519078	0.583148	1.6516	0.371864	0.671509
Pleosporaceae	0	1.14246	0	0	0	0	0.389156	1.20273	0	0	94.406	0.18976	0.0552192	0.37952	0	0.318831	65.9321	0.0570281	0	0.331534	0.205953	0	0	0.202335	1.16808	0	0.506888	0	0	0.23501
Pleurostomataceae	0	0	0	0	0	0	0	0.710809	0	0	0	0	0	0	0	0	0	0	0	0	0	0	0	0	0	0	0	0	0	0
Pleurotaceae	0.224911	0	0	0	0	0	0	0	0	0	3.47928	0	0	0	0	0	0	0	0	0	0	0	0	0	0	0	0	0	0	0
Pluteaceae	0	0	0	0	0	0	0	0	0	0	0.466296	0	0	0	0	0	0	0.657813	0	0.119506	0	0	0	0	0	0	0	0	0	0
Pneumocystaceae	0.630053	0	0.0445103	0	0.0940467	0.720088	0	19.7623	0.45752	0.122724	12.3927	0	0	0	0.114749	5.77715	26.0512	0.291408	1.43273	0.611289	0	0.788579	0	0.183606	0.818747	0.142468	0.461977	1.99371	10.1674	0.08257
Podoscyphaceae	0	0	0	0	0	0	0	2.91469	0	0	0	0	0	0	0	0	0	0	0	0	0	0	0	0	0.114459	0	0	0	0	0
Podosporaceae	0.11934	0.149518	0	0	0.0178137	0	0	1.35066	0	0	2.71448	0	0	0.011526	0.01449	0	0	0.0947075	0.0187314	0.585144	0	0	0.0169678	0.0294211	0	0.0179902	0.0288845	0	0	0.110992
Polyangiaceae	1.06321	0.942393	0.949383	1.43864	2.29159	0.385118	0	23.9108	1.16024	0.401983	1.0139	1.93926	1.26198	1.24692	0.541344	0.634724	0	1.90063	1.36667	1.58278	0.601528	0	0.510729	1.66467	1.13012	1.74969	0.127221	0.204559	1.4247	0.0778646
Polyporaceae	1.02816	0	0	0.629044	0.289896	0	0	0.038842	0	0	11.896	0	0.0318642	0	0.0372465	0.839005	0	0.79988	0	0.401635	0.0754637	0	0	0	0	0.416193	0.0371236	0	0.0403228	0.105787
Pontiellaceae	0.889425	1.22906	0.172259	0.314896	1.24196	0.383612	0.171058	0	0.428305	0.279964	2.64026	2.11951	1.09843	2.8909	0.684287	36.8673	0	8.85375	4.48397	9.69302	0.835096	1.32028	0.820066	0.833821	2.52305	0.167704	0.333667	1.43577	2.949	0.131058
Porphyromonadaceae	45.7164	22.9412	89.4065	40.5346	43.6603	26.9322	12.909	106.545	35.8952	25.3274	28.8338	29.7168	81.3673	59.6632	23.8787	72.5501	0	91.425	59.5032	71.8525	41.6035	56.5536	32.405	52.7928	22.6887	33.7154	22.4324	42.406	43.3925	19.2275
Porticoccaceae	0.489431	0.941451	5.10719	0	0.553985	0.512265	0	9.69653	6.50911	0.293943	2.84461	0.136481	1.15754	3.00145	0.770875	0.967397	0	12.4781	5.19816	13.6445	1.04643	0.0645331	1.10455	0.243092	0.19489	0	0.562136	0	0.495905	0
Postiaceae	0	0	0	0	0	0	0	0	0	0	0.652814	0.251139	0	0.0821493	0	0	0	0.192859	0.267008	0.0934323	0	0	0	0	0.131108	0	0	0.165507	0.223608	0
Powellomycetaceae	3.14874	0.136113	0	0	0.0529013	0	33.2068	22.5215	0.0424503	0	51.0571	0.168923	0	0	0	0.633288	0	3.87787	0	2.54144	0.0307706	0	0	0	0.823451	0	0	0	0.0878461	0.140846
Poxviridae	1.40344	7.86234	0.195539	0.177567	1.05745	0.173112	0	2.01017	0	0.323991	0.464186	0.90112	0	0	0.589034	0.447027	3793.32	0.0627493	0.391612	0.0428827	0.309663	2.43713	0.412124	0.599789	0.464704	1.43518	0.78438	0.325122	0	0.309295
Prevotellaceae	13324.5	2067.59	17595.7	2279.95	7014.22	3477.01	4026.6	25272.9	6772.42	2052.89	8282.24	5672.18	14311.9	10645.2	4816.16	60338.9	3995.95	15968.1	15207.4	13902.9	12052.6	4390.84	9401.21	10292.8	8199.03	8454.61	2167.57	9521.66	12138.9	3617.8
Prochloraceae	0.435989	0.710538	0.0663608	0	0	0	0	0	0.132828	0	0.708278	0.167426	0.0589004	0	0	0.0665272	0	0.0642863	0.0890028	0	0	0	0.161245	0.0698974	0	0	0	0	0.149072	0
Prochlorococcaceae	0.0832409	0.470727	2.35266	0.653521	0.666494	0.429099	0	0	0.629228	0.267428	5.39702	0.863033	3.496	1.72607	0.104392	3.2454	0	0.913402	3.03744	0.820619	0.88588	2.50262	1.52122	0.782127	0.747974	3.70361	0.31529	0.462179	0.352676	0.310619
Prochlorotrichaceae	0	0	0	0	0	0	0	0	0	0	5.12925	0.195924	0	0	0	0	0	0	0	0	0	0	0	0	0	0	0	0	0	0
Prolixibacteraceae	6.97046	8.61336	16.9865	5.93357	16.0743	8.60918	1.27592	45.1031	20.7581	8.66447	24.7121	9.38679	15.2799	13.2293	10.59	31.1825	8.30805	32.7634	17.7361	27.5652	12.9785	25.5308	12.0043	9.88726	10.5845	10.9152	8.73022	14.9157	8.37151	5.89842
Promicromonosporaceae	0.236108	4.53215	3.46507	4.49444	2.35306	3.32217	0	0	2.63215	4.90339	2.32598	2.63647	3.34604	4.21148	3.7611	1.32689	0	0.451944	1.66961	0.51282	3.74409	0.119714	2.25464	2.1101	1.73795	0.651747	2.53859	2.57347	0.874522	5.90516
Propionibacteriaceae	540.078	73.753	199.994	100.695	90.5277	80.4657	2037.38	349.113	59.7177	58.6612	774.907	224.413	117.961	155.514	96.8772	185.43	228.57	125.687	92.4069	105.102	106.078	64.0724	127.672	170.91	198.548	97.4461	178.198	78.0383	76.2152	168.53
Proteinivoraceae	0.107791	4.25898	2.28427	4.11294	3.00018	3.17527	8.96752	1.0635	2.11972	1.54441	0.206547	1.98447	2.91561	1.3434	1.52401	2.09638	0	1.49204	2.06578	0.745141	1.39341	0.523237	2.61632	1.96004	1.43559	2.2383	1.04882	1.83426	1.20204	0.547005
Protomycetaceae	0.104891	0	0	0	0	0	0	0	0	0	4.2655	0	0	0	0	0	0	0.826538	0	0.400424	0	0	0	0	0	0	0	0	0	0
Psathyrellaceae	0.426838	0	0	0	0.0767359	0	129.829	159.01	0	0	14.2886	0	0	0	0	0	0	2.3832	0	0.804202	0	0	0	0	0.114459	0	0	0	0.126354	0.110876
Pseudanabaenaceae	1.97668	0.175681	3.73402	0	0.395682	0	0	0.711837	0.758	0.317189	0	0.27975	0.70336	0.164453	0.351512	0	0	0.70728	0.940229	1.55732	3.86596	0.116341	2.5716	2.62287	0.0732073	0.567386	0.809573	0.085473	0.366442	0.10192
Pseudeurotiaceae	0	0	0.453531	0.460571	0.698866	0.524088	0	0	0.219285	0.143783	11.9908	0.493454	0.460051	0.32082	0.3361	0	0	0	0.488096	0	0.068096	0	0.157429	0	0.256009	0	0.535986	0	0	0.318196
Pseudoalteromonadaceae	5.58104	5.53132	12.8926	3.42591	3.56739	5.03102	0.211786	95.2128	5.14374	1.15102	26.8754	2.54191	5.13491	9.04356	1.30785	8.47823	0	17.5547	4.63433	16.6993	6.60667	3.79972	7.58847	7.52037	3.2494	2.79238	1.40955	4.30538	4.67983	1.42226
Pseudobacteriovoracaceae	0.641438	1.8042	0.674998	0	0.770338	0.0988514	0	46.028	14.1134	0.223022	0.0697857	0.217608	0.972386	0.56149	0.0170318	0	0	0	0.60316	0.0897603	0.186076	0.164111	0.542759	0	0	0.166244	0	0.562166	0.837928	1.74978
Pseudobdellovibrionaceae	2.64747	0.172345	6.85426	0	1.9533	1.36338	0.831785	1.59579	4.44628	0.301083	11.8452	1.38499	1.79857	4.08426	0.280611	15.224	0	4.76536	2.1981	2.86525	5.06029	0.237705	1.54147	3.86238	4.01752	1.12526	0.717011	0.82954	4.88162	0.331075
Pseudomassariaceae	0.842908	0	0	0	0	0	0	0	0	0	3.09468	0	0	0	0	0	0	0.275513	0.38144	0.800849	0	0	0	0	0	0	0	0	0	0
Pseudomonadaceae	134.362	58.5877	107.719	32.1726	49.1099	42.357	5.27873	273.649	36.273	24.8048	85.2341	51.2912	118.678	61.4307	45.4016	149.229	3034.14	128.487	83.5671	102.827	58.284	37.6717	50.2062	47.7621	39.6605	45.176	35.8346	52.2986	56.3047	36.7693
Pseudonocardiaceae	19.6788	777.011	496.096	421.635	910.085	648.347	0.493472	12.316	522.779	446.951	113.686	1627.01	1230.37	965.097	561.441	125.438	833.523	79.139	1303.82	65.7256	600.089	231.003	324.152	509.112	466.59	761.074	948.657	308.407	231.892	489.304
Psittacicellaceae	0	0	0	0.0697921	1.57847	0	0	0	0.1123	0	0	0	0	0	0	0	0	0	0	0	0.523504	0	0	0.834973	0	0	0	0.745264	0	0
Psychromonadaceae	0	0	1.03205	0	0.187462	0	0	0	0.328294	0	0	0	0	0.563533	0.304972	0.073671	0	0	1.18272	0	0	0	0	0	0	0	0	0.122186	0.780893	0
Pucciniaceae	0.278685	0.604835	0	0	0	0	0	51.495	0.558542	0	30.775	0	0.170501	0.110753	0	1.27659	0	1.4316	0	2.18396	0.398534	0	0.0668479	0.070755	2.7863	0.0548806	0.719478	0	0.0618013	0.0418483
Pumilibacteraceae	24.9728	11.3737	11.3606	2.3621	6.27089	10.0246	0	9.08328	13.1204	16.2584	28.3853	7.78237	6.29058	8.3243	10.9887	49.3112	12.4096	19.7335	8.34744	17.2252	7.79588	3.25718	6.20962	5.01832	6.57128	4.61581	2.28034	2.79977	5.85831	2.8364
Punctulariaceae	0	0	0	0	0	0	0	0	0	0	1.28806	0	0	0	0	0	0	0	0	0	0	0	0	0	0	0	0	0	0	0
Puniceicoccaceae	0	0.305627	0	0.0340984	0.122022	0.115917	0	1.28657	0.652412	0.048405	3.58702	0.523184	0.345533	1.28704	0.613172	0	13.1864	0.251269	1.22338	0.283216	1.04628	2.37201	0.635329	0.55645	0.911695	0.428175	0.724473	0.482623	0.628496	0.185018
Pyriculariaceae	0	0	0	0	0	0	0	0	0	0	0.61328	0	0	0	0	0	0	0.291942	0	0.282869	0	0	0	0	0.156759	0	0	0	0	0
Pyrinomonadaceae	0.436756	2.8706	0.128818	0.119131	1.43328	0.220342	68.3472	6.11605	0	0	1.9277	0.237226	1.48689	1.07867	0.0461797	2.7932	0	3.40292	0.635734	1.4606	1.01166	1.56635	0.740732	0.670193	2.10192	1.52067	0.419059	1.00696	0.503103	0.104537
Pyronemataceae	1.64723	0	0	0.0393876	0.0460922	0	1.30809	0	0	0	10.6583	0	0	0	0	0	0	0	0	0.259098	0	0	0	0	0.0475968	0.0501933	0	0	0	0
Quaeritorhizaceae	0	0.148123	0.270562	0.117004	0	0	0	0	0	0	12.5802	0.0902787	0	0.0502023	0.0631122	0	0	2.61581	1.10418	2.89645	0.161264	0	0	0.156913	0.082143	0	0	0	0	0.859708
Queuovirinae	0.216162	0.520986	1.36791	0	0.963168	0.922613	0	0	0.76674	0.0837907	13.0314	0.207388	12.7009	0.748707	0.157236	0.388571	27.1551	0.365767	1.50329	0.779677	1.35089	0.341803	2.28375	5.42396	0.0994609	3.35427	0.156175	0.182057	0.788373	0.0741725
Radiomycetaceae	18.321	0.415548	0.170702	0	0.479214	0.621098	241.104	4.36498	0	0.219413	13.9209	0.240884	0.0539921	0.285599	0	0.968557	0	5.39095	0.280673	5.93259	0.0343529	0	0	0	0	0	0.0731958	0	0	0.0947578
Raineyaceae	0	0	8.13932	0	0	0	0	0	0	0	2.27091	0	20.3497	0	0	0	0	0	0.853573	0	0.3515	0	0	0.445483	0	0	0	0	0	0
Ramalinaceae	0	0	0	0	0	0	0	0	0	0	0	0	0	0	0	0.558152	0	0	0	0	0	0	0.22547	0	0	0	0	0	0	0
Ramicandelaberaceae	0.218605	0	0	0	0	0	0	0	0	0	5.01392	0	0	0	0	0	0	0	0	0	0	0	0	0	0	0	0	0	0	0
Rarobacteraceae	0	0	0	0	0	0	0	0	0	0	0	0	0.2806	0	0	0	0	0	0	0	0	0	0	0	0	0	0	0	0.196898	0
Reichenbachiellaceae	0	0.0467758	1.27587	0	0.0175672	0.0455611	0	0	0.202647	0.160791	0.109183	0.413346	4.51801	1.4219	0.106553	0.74782	0	2.1848	0.531975	2.07819	0.899315	0	0.087375	1.9209	0.0573301	2.07893	0.26859	0.112729	0.729569	0.104464
Reticulibacteraceae	0	0	0	0.487121	0.190013	0	3.04106	3.00972	0	0.0826507	0	0	0.268583	0	0	0.0930757	0	0	0.0999011	0	0	0	0.0904948	0	0.0981077	0	0	0.371546	0.512436	0
Retroviridae	0.782007	0.586379	0	0	0	0	5.06963	4.32861	0	0	5.51617	0	0	0	0	0	235.328	0.646126	0	0.156511	0	0	0	0	0	0	0	0	0	0
Reyranellaceae	0	0	2.15375	0	0.0660328	0.0523468	0	0	0	0	0.450923	0	1.09136	0	0	0	0	0.116563	0	0	0	0	0.0314486	0.165907	0.0340942	0	0	0	0.0290744	0
Rhabdochlamydiaceae	0	0	0.9287	0	0	0.129742	0	1.24947	0.144762	0	0.389765	0	0	0.0352985	0.0443758	0	0	0	0	0	0.939314	0	0	1.63936	0.356401	0	0	0	0	0.126035
Rhizobiaceae	26.8507	34.0043	37.1385	23.1542	50.7875	29.5874	14.6935	27.3579	29.9862	27.6937	23.2224	33.4406	62.7225	44.7532	42.6331	67.9494	104.555	51.1316	88.6578	45.4698	72.4884	146.809	55.0409	66.337	38.883	53.0367	31.9784	63.2645	45.2725	26.0337
Rhizodiscinaceae	0	0.0282404	0	0.0223074	0	0	0	0	0	0	2.32015	0	0	0	0	0	0	0	0	0	0	0	0	0	0.0269567	0	0	0	0.0689633	0
Rhizonemataceae	0.144984	0	0	0.572876	1.26719	0.586562	0	0	0	0.486097	1.18693	0	0	0	0.159255	0	0	0	0.0686236	0	0	0	0	0	0	0	0	0	0.0848169	0
Rhizophlyctidaceae	1.7904	0.0139378	0	0	0.0342302	0	4.46233	24.8279	0	0	28.4849	0.176469	0	0	0	0.50663	35.0179	1.23828	0	1.02045	0.0280688	0	0	0.0530256	0.14471	0	0.0419411	0	0.0599925	0.00685469
Rhizopodaceae	60.7802	15.5044	1.87947	4.04501	8.89065	5.36565	247.841	746.909	4.0254	4.17305	666.129	7.28852	5.59902	4.93865	3.3287	9.37777	165.38	18.3742	2.39744	17.2592	5.36532	1.92583	3.0519	5.3477	56.2861	4.40869	8.37837	7.47691	4.94088	7.4214
Rhizopogonaceae	0	0	0	0	0	0	0	0	0	0	0.0427438	0	0	0	0	0	0	0.397771	0	0	0	0	0	0	0	0	0	0	0	0
Rhodanobacteraceae	1.37802	0.608325	7.72613	1.49249	0.599913	0.318348	0	0	1.00229	0	1.71738	1.51361	1.40067	0.981326	0.821352	2.47562	0	1.54121	2.61987	2.03335	2.17535	3.8861	2.25687	1.41161	1.18886	0.932075	0.659748	0.162551	1.79261	0.16173
Rhodobiaceae	0	0	0	0	0	0	0	0	0	0	0.915938	0.0493308	0	0.220346	0	1.91266	0	0.857777	0.33376	0.733555	0	0	0.0237549	0	0.621631	0	0	0	0.0219615	0
Rhodocyclaceae	40.515	5.30282	13.645	8.81494	8.48341	8.21459	3.19308	24.6922	10.7561	8.05525	5.45948	7.78377	10.1052	8.95322	8.63208	69.0893	0	6.05229	9.55606	6.51238	26.4562	0.814545	9.02179	24.3971	7.62587	11.6295	11.2244	11.772	5.03403	10.3249
Rhodospirillaceae	49.5368	46.8718	38.4867	51.2277	34.0947	61.4278	66.086	22.5548	41.5873	41.2271	83.2012	47.4669	45.5343	42.5387	56.4383	26.9358	638.676	36.8429	60.1698	26.2552	42.0787	8.25791	40.0576	45.0155	45.9119	35.3071	36.6357	31.1534	37.6525	40.5433
Rhodothalassiaceae	0	0	0	0	0	0.560685	0	0	0.0980399	0	0	0	0	0	0	0	0	0	0.466205	0	0	0	0	0	0	0	0	0	0	0
Rhodothermaceae	0	0.504608	0	0.327589	0.0838614	0.383732	0	0	0.100841	0.0700941	5.99723	0.244476	0.0373791	0.978959	0.28668	0	0	0.436998	0.186392	0.375526	0.464888	0.428897	0.0511644	0.421401	0.0277343	0.179016	1.01826	1.1786	0.165556	0.186144
Rickenellaceae	0	0.199453	0	0.0787753	0	0	0	0	0.0780927	0.458439	1.58098	0.0928643	0	0	0	0	0	0.444388	0.44963	0.49696	0.287505	0	0	0.219061	0.344773	0.104413	0.0504763	0	0	0.248466
Rickettsiaceae	16.9703	3.12479	9.37151	1.56112	5.49174	2.07117	1.64362	81.1064	2.44669	1.08449	388.377	4.22587	2.51838	1.69359	1.46747	6.55231	5.5342	17.5551	4.38898	15.7996	3.35062	25.4278	1.78913	2.3599	5.62892	7.70424	4.19319	9.76317	1.94854	2.39098
Rikenellaceae	679.357	181.184	864.477	206.099	624.545	221.407	194.055	2517.8	511.135	198.383	1077.02	601.894	866.604	692.188	431.587	7946.65	593.456	2074.51	1060.77	2210.96	1217.45	27890.5	1090.87	696.105	451.821	412.838	1281.93	645.75	2524.7	232.928
Rivulariaceae	0	0.114027	0.384944	0.0450357	0.0699351	0.17299	0	0	0.665992	0.222316	0	0	0.244835	0.0847037	0.171475	1.22304	0	0	0	0	0.0868545	0	0.100398	0	0	1.15325	0	0	0.0464093	0
Robiginitomaculaceae	0.883751	1.04573	2.12476	0	0.334069	0.3064	0	0	1.38928	0.131108	2.40382	1.94924	3.49638	2.93036	1.4174	0	0	4.34962	3.39799	3.45983	2.25575	0	2.02595	2.54527	0.65308	0.836977	0.643275	0.770298	0.957889	0.426316
Romeriaceae	0	0	0	0	0	0.378508	0	0	0.248719	0.244624	0	0.185404	0	0.181941	0	0	0	0.142379	0.704015	0.206931	0.308946	0	0.357121	0	0	0	0	0	0	0.0721813
Roseiflexaceae	0	1.51086	0.0782109	0.0852461	0.846456	0.231482	0	0	0.264708	0.0804613	0.16187	0.191835	0.261638	0.22888	0.870327	0	0	1.0056	0.209792	0.58996	0.804287	0	0.285059	0.821404	0.456565	0.115756	0.335986	0.0805564	1.2958	1.35514
Roseivirgaceae	0	0.214306	1.5195	0.242271	0.166517	0.199715	0	0	0.147287	0.160472	0	0	0.272352	0.385161	0.406347	0	0	0.102485	0.520499	0.2979	0.234862	0	0	0.0408974	0.147162	0.787745	0	0.263851	0.594541	0.585894
Roseobacteraceae	426.642	36.9395	59.3369	33.2716	85.4036	75.6533	1296.38	1728.29	120.995	69.0725	169.763	97.4803	156.932	108.922	81.0504	4235.76	22.8758	1328.86	211.932	1100.78	102.147	50.4252	86.417	112.263	95.4411	134.562	62.6974	71.9618	170.318	37.0128
Rountreeviridae	0.671756	0.111093	11.2021	0.707227	18.309	3.4076	0	0	0.732032	0	0	2.3134	0.683337	4.93871	0.589047	2.3434	0	0.157144	0	0.22839	0.481663	0.215484	0.866243	0.084802	0.531786	0	0	0.809144	8.74557	0
Ruaniaceae	0	0.576694	0.202769	1.49959	0.936867	0.898539	0	0	1.30961	4.34701	0	1.5803	1.82035	0.609447	1.16812	0	0	0	1.30828	0.166907	0.570779	1.22677	1.17681	0.258802	0.349736	0.407257	0.371962	0.183279	0.166843	0.455239
Rubritaleaceae	0	0	0	0	0	0	0	0	0	0	0	0	0	0	0	0.543852	0	0	0	0	0	0	0	0.430338	0	0	0	0	0	0
Rubrobacteraceae	0.0433161	0.349911	2.17941	1.50584	0.899195	1.76317	0	0	1.31026	0.0433916	4.16	0.889173	0.385369	1.06604	0.0811443	2.96713	0	4.51022	0.415214	3.20451	0.214881	0	0.360411	0.190294	0.27784	0.29384	0.344478	0	0.0854059	0.0782442
Russulaceae	0.189146	0	0	0	0.206827	0	0	3.45532	0	0	8.62371	0.122779	0	0.0547662	0	0	0	0.316205	0.178006	0.389934	0.139494	0.150186	0.322491	0.385414	0.203217	0	0.2293	1.31173	0.149072	0
Ruthgordonvirinae	0	0	0	0.0405934	0	0	0	0	0	0	0	0.0959211	0	0.502023	0.0386401	5.21269	0	0	0	0	0	0.0842881	0.542969	0	0.100152	0	0	0	0.125494	0
Rutstroemiaceae	0.0593673	0	0	0	0	0	0	0	0	0	0.260368	0	0	0	0	0	0	0	0	0.208681	0	0	0	0	0	0	0	0	0	0
Saccharomycetaceae	187.989	14.0762	5.06985	7.75369	9.23611	19.0889	588.885	149.584	3.09123	0.569001	1945.17	20.0213	2.19841	8.43177	2.61919	6.04851	70.3593	67.8693	3.34786	62.8805	4.68578	0.198246	6.92043	6.1924	6.84092	2.38795	16.3123	4.34821	5.73282	9.80151
Saccharomycodaceae	0	0	0	0	0.151804	0	1.19116	1.03898	0	0.396184	5.17954	0	0	0	0	0	0	0	0	0	0	0	0	0	0.163029	0	0.0393833	0	0	0.102874
Saccharospirillaceae	0	0.390445	0	0	0	0	0	1.87672	0	0	1.19683	0.338545	2.8014	0.624501	0.36106	0	0	0	1.64918	0	0.227361	0	0.198896	0	0	0	0	0.133866	0.0904298	0.2151
Saccotheciaceae	1.43806	0.166861	0.317378	0.531811	0.399472	0.695302	0	193.891	0.902803	0.643504	18.6814	0.351889	0.643099	0.299799	0.399389	0.871978	13.7047	1.97093	0.423	1.27676	0.112826	0	0.157416	0	0.21784	0.395648	0.0555035	0	0.266045	0.451135
Salasmaviridae	1.81068	0.0899321	0.0414755	0.870411	1.04775	2.1475	0	0	1.56226	0.132189	1.2726	0.513775	0.131474	0.778214	1.26147	0.825337	0	1.66639	0.761705	1.36168	0.382545	0	5.52436	0.372842	0.440361	0	0.0313648	0.234409	0.403264	0.621785
Salibacteraceae	0	0	0	0	0	0	0	0	0	0	4.07126	0	0.133131	0	0	0	0	0.619401	0.228127	0.600149	0	0	0	0	0	0	0	0	0	0.028081
Salinibacteraceae	0	0.63203	0.701309	0	0.310454	1.04726	0	77.4486	0.813673	0.108965	0	0.100092	0.516665	0.0424245	0	0	0	0	0.373812	0	1.51282	0	3.92106	1.85812	0	0.132435	0.0531583	0.207961	0.946057	0
Salinisphaeraceae	0	0.265063	0.125829	0	1.07906	0.682676	0.0690711	0.0512849	0.45753	1.84059	0	1.64182	0.442191	1.18398	0.978996	0.288868	0	0.0930459	0.609385	0	0.371137	0	0.933526	0	0.175876	1.15414	0.435027	0.34654	0.161121	0
Salinivirgaceae	21.8942	10.3901	67.753	62.6593	26.3849	32.3952	0.37359	135.447	32.2243	18.285	44.2083	24.5489	61.9588	37.4919	18.2454	107.986	4.66419	75.0161	31.1123	63.2158	53.1769	38.425	25.4764	42.4656	28.2595	23.3644	13.9696	18.8937	77.7203	14.0352
Sandaracinaceae	0	0.0878407	0	0	0.0811973	0.0643683	0	0	0.14364	0	0	0.0267687	0	0.0262687	0.132095	0	0	0.254454	0.0426903	0.232261	0.0334541	0.96132	0.0773415	0	0.628859	0.14666	0.263319	0	0	0
Sanguibacteraceae	0	0	0.245139	2.54696	0.0963168	0.685887	0	0	0.0459221	0.251372	0.636735	0	0	0.0623201	0.504898	0	0	0	0	0	0.0429411	0	0	0	0	0.157297	0	0	0	0
Saprospiraceae	18.703	3.86914	30.8112	2.90002	6.21891	6.36077	5.74457	20.1948	12.5589	5.90586	21.5785	13.4252	16.9997	14.1151	6.3901	34.1553	3.30681	67.4479	18.3585	56.213	19.372	8.35088	12.253	21.9721	9.0763	5.73228	4.68181	9.7695	10.196	3.51473
Schitoviridae	32.4591	5.71862	143.9	1.22502	8.39237	11.1382	11.9031	148.412	3.86735	1.83874	22.777	3.53669	107.302	15.9687	1.24765	20.7267	0	25.718	21.1406	24.5182	22.0817	4.28446	12.4446	26.5979	5.70661	39.6684	1.85532	5.06867	7.45779	2.82091
Schizophyllaceae	0	0	0	0	0.0493496	0	0	0	0	0	5.76361	0	0	0	0	0	0	0	0	0	0	0	0	0	0	0	0	0	0	0
Schizoporaceae	0	0	0	0	0	0	0	0	0	0	0.77998	0	0	0	0	0	0	0	0	0	0	0.965482	0	0	0	0	0	0	0	0
Schizosaccharomycetaceae	0.132151	0	0	0.0397815	0.0465531	0	0.62265	46.8215	0	0	6.83041	0.0168652	0	0	0	0	0	1.42114	0	1.58393	0.169239	0	0	0	0.0744864	0	0	0	0	0.0196978
Schleiferiaceae	0	2.25086	0.254695	0	0.882059	1.62863	0	0	1.23091	0	0.0353742	0	0.255645	0.27699	0	2.4861	0	0	0.134407	0	1.08571	1.7057	0.755216	1.06931	0.29135	0	0	0.735586	0.202663	0.40365
Sclerotiniaceae	0.430951	0.119909	0	0	0.0712547	0	0	0	0	0	0	0.120064	0	0	0.14812	0	0	0.24654	0	0.588454	0	0	0.482639	0.176527	0	0	0	0	0.0627472	0
Scytonemataceae	1.80144	1.80622	4.61311	0.383593	0.218218	0.629301	11.7794	0.51749	1.57521	0.588043	3.91031	1.54457	0.654634	1.60148	0.755724	0	0	3.13819	0.613968	2.74844	0.421876	0.482741	0.375666	1.46104	3.16229	0.370691	0.705482	0.151715	1.48246	0
Sedimenticolaceae	66.8328	16.5249	0.540041	2.73849	4.6336	1.32656	292.749	308.873	2.4733	2.00049	868.035	7.02392	4.0925	2.38351	0.266303	31.8693	714.936	4.35309	2.38591	3.43967	4.98279	0.119903	2.2964	5.71298	84.8351	0.525508	8.84879	0.396915	4.84559	5.90169
Sedimentisphaeraceae	0	1.06797	0	0.032519	0	0	0	0	0.0336595	0	0	0.125455	0.132406	0.0984896	0.185725	0	2.91035	0	0.200074	0	0.575474	0	0.0724945	0.0396272	0	0.115294	0.196343	0.0496069	0.134043	0.175831
Segniliparaceae	0	0	0	0	0	0	0	0	0	0	0	0	0.458526	0	0	0	0	0	0	0	0	0	0	0	0	0	0	0	0	0
Selenomonadaceae	5081.13	895.075	2666.98	860.291	1030.69	995.069	9074.23	6644.36	1088.76	1034.88	1276.57	1095.82	1313.13	1235.92	1234.94	2520.33	739.403	3468.13	1463.34	2992.48	1180.21	224.623	1258.1	1122.54	915.525	2688.79	1163.35	11726.5	1229.65	1903.73
Serendipitaceae	0.0820408	1.71818	0.153498	0.11833	0.474886	0.155206	25.0273	0.97105	0.389419	0	9.83174	0.17503	0.201319	0.0272181	0.672407	0	28.4211	0.376477	0.0609355	0	0.29872	0	0.282955	0.414695	3.3303	0.26809	1.0913	0.0548366	0.0569373	0.102214
Serpulaceae	0	0	0	0	0	0	0	0	0	0	0.220848	0	0	0	0	0	0	0	0	0	0	0	0	0	0	0	0	0	0	0
Shewanellaceae	1.4597	3.09823	39.9278	5.26915	7.59184	7.94942	0.290055	5.8262	6.63196	1.06664	5.47398	9.00883	25.2111	13.7164	5.40609	4.20484	0	2.19656	5.69891	3.13541	5.2817	1.50839	4.43584	7.11551	2.50422	1.52693	1.28719	1.12214	6.89161	1.69348
Sigmoideomycetaceae	2.47166	0	0	0	0	0	18.7617	0	0	0	9.54655	0.0826537	0	0	0	0	0	0	0	0	0.0326938	0	0	0	0.108029	0	0	0	0	0
Silvanigrellaceae	0	0	0	0	0	0	0	0	0.665163	0	0	0	0	0.173536	0	0	0	0.37883	0.0999011	0.0917639	0.234862	0	0	0.928765	0	0.0959478	0	0	0	0
Simkaniaceae	0	0.0572295	0	0	0	0	0	0	0	0	8.37513	0.0697608	1.67913	0.0473111	0	0	0	0.431239	0	0	0	0	0.208944	0.0436859	0	0	0.128667	0	0	0
Sinhaliviridae	9.32724	0	0	0	0	0.0211285	0	0	0	0	0	0	0	0	0	0	0	0	0	0	0	0	0	0	0	0	0	0	0	0
Sirenicapillariaceae	0	0	0	0	0	0.280287	0	0	0	0	0	0	1.00044	1.23787	0	0	0	1.81852	0	1.3816	0.134599	0	0	0.202335	0	0	0	0.106466	0.673888	0
Smacoviridae	1394.52	0	0	0	0.123049	0	389.585	0	0	0.210688	374.474	0	0	0.0985736	0	4.25002	0	358.813	0	293.157	0	0	0	0	0	0.489167	0	2.10471	0	0
Smithellaceae	1.79019	1.60297	2.87277	3.10578	0.868669	1.60124	0.370625	0	6.37457	1.03731	0.646205	2.31689	1.35177	6.65118	2.38488	0.660878	0	1.44054	3.51784	1.3063	3.34385	48.6923	1.22116	1.19056	6.42931	5.54241	2.13478	1.53733	7.01753	1.03109
Sneathiellaceae	0	0	0	0	0	0	0	0.607529	0	0	1.05215	0	3.88482	1.84237	0	0.295455	0	0	0	0	0	0	0	0.114189	0	0	0	0	0.121767	0
Soleiviridae	0	0	0	0	0	0	0	0	0	0	0	0	0	0	0	0	0	0.402633	0	0	0	0	0	0	0	0	0	0	0	0
Solibacteraceae	0.0541451	0.139894	0.0760384	0	0.440703	0.0768844	0	0	0.376739	1.21535	0	0.234154	0.272994	0.266031	0.15778	0	0	0.520694	0.0339941	0.727253	0.0266394	0	0.153967	0	0.0510439	0	0	0.202707	0.111804	0.0746876
Solirubrobacteraceae	0.16021	0	0.0925515	0.285686	0.256056	0.861593	0.688011	9.94343	0.436726	0.0557323	0.375966	1.04311	1.66461	0.397817	0.317949	18.8571	0	6.65574	0.484994	6.39385	0.0596281	0	0.0222454	0.525641	0.0661552	0.347736	0.37492	8.75509	0	1.05668
Sordariaceae	0	0	0	0	0	0	0	3.69389	0	0.0570406	11.0352	0.0864641	0	0	0	0	0	0	0.132301	0.555544	0	0	0	0	0	0	0	0	0	0.100986
Sphaerobacteraceae	2.30829	0.0665577	2.15537	0.315448	0.481719	0.166553	0.165598	0	0.882376	0.58875	2.20952	0.368795	1.01304	0.817426	1.0009	0	0	0	0.500929	0.201926	1.15096	0	0.607271	2.16562	0.127065	0.267542	0	0.320806	0.671904	0.765838
Sphaerobolaceae	0	0	0	0	0	0	0	0	0	0	0	0	0	0	0	0	0	0.691776	0	0.223425	0	0	0	0	0	0	0	0	0	0
Sphaerochaetaceae	69.7623	83.2099	137.339	84.5831	72.3437	121.772	0.434444	281.25	100.029	103.092	101.962	96.4418	131.085	118.827	80.1068	121.128	41.641	69.6261	96.3955	62.3435	89.9566	31.1201	85.6789	104.746	112.191	83.3556	83.9553	94.7547	68.7027	74.1292
Sphaerophragmiaceae	2.47968	4.29763	0	0.172689	0	0.265192	9.88506	25.5673	0.183272	0.0426667	152.717	0.691517	0.471716	0.213575	0	1.70285	108.234	0	0.251481	0	0.0740078	0	0.153789	0.704384	8.33063	0	0.567081	0	1.1906	0.716254
Sphaerotilaceae	3.19526	0.77105	4.11336	0.294945	2.16461	1.81626	0	0	0.183864	0.361282	2.32976	0.803604	2.34406	1.78921	0.866641	13.8111	1.33512	1.86043	2.42982	1.24639	1.07736	4.02336	1.61975	1.31509	0.177555	0.210512	0.527631	5.33461	2.00183	0.18966
Sphingobacteriaceae	38.4129	7.58532	17.7366	12.2135	9.75652	6.02685	13.1016	323.519	5.19525	4.01774	29.4188	12.6706	12.3124	14.1636	10.82	20.2529	0	21.7663	12.7531	20.9795	20.5507	26.079	14.6209	17.9977	7.4562	16.1154	16.0644	8.4583	8.84706	3.71267
Sphingomonadaceae	55.2781	12.1234	28.1673	8.01815	45.078	22.6324	4.9675	55.1789	31.3054	9.0625	95.1922	13.2134	46.3508	31.4659	10.8646	106.001	98.1248	126.913	41.1493	104.856	32.4946	8.43307	24.1077	32.7438	11.6097	16.9145	26.3485	25.8699	51.4204	7.57802
Sphingosinicellaceae	0	0	0.415108	0	0.148574	0.11778	0	0	0	0	0	0.391848	0.0883507	0	0.213427	0	0	0.192859	0	0	0	0	0.120934	0.245384	0	0	0	0.814078	0	0
Spirochaetaceae	858.91	132.086	292.121	161.618	327.798	287.393	446.492	1507.67	273.456	119.606	398.262	180.047	312.477	209.849	158.775	1555.88	66.5453	1421.95	305.504	1247.39	173.181	18622.2	194.691	182.735	134.656	154.239	129.236	195.248	278.337	107.007
Spiroplasmataceae	1.74027	0.17985	2.77848	0.43925	3.80097	3.0739	0	8.37143	1.69249	0.276821	8.38853	1.29676	0.805286	1.04132	0.987324	0.829916	0	4.08305	1.54996	4.61529	5.39474	4.87123	1.49027	5.61343	0.248671	0	1.23711	1.04364	0.874227	0.105441
Spirosomataceae	45.2629	5.02748	7.42166	6.37142	5.01279	4.38423	2.7603	41.9787	4.43459	2.51824	12.4467	7.11645	7.51859	12.8476	4.31544	20.951	0	14.7127	7.92705	10.8878	7.15325	1.14868	7.18715	10.1317	4.0896	3.45896	1.06556	4.50323	9.56019	3.12182
Spirulinaceae	1.06846	1.30882	0.646345	0	0.0345691	0	0	6.24195	0.0305013	0	25.5604	0.15927	0.0721676	0.0223674	0	0	0	11.9418	0.13391	9.5228	0.212247	0	0.161735	0.560796	3.39048	0.112835	0.597275	0.16601	0	0.29244
Spizellomycetaceae	2.47289	0.260712	0	0	0.647427	1.02648	59.2853	19.1085	0	0	44.2606	0.243436	0	0	0	0.47726	75.9832	2.11145	0	2.72623	0.304854	0.820553	0.0880976	0.242034	1.1903	0.0934061	0.599879	1.20568	0.0814467	0.787489
Spongiibacteraceae	0	2.03366	1.26119	0.555091	1.14348	2.51037	0	0	2.19322	0.84765	0.243093	2.31545	1.1802	1.55855	1.67048	0	0	26.1763	1.84132	19.868	1.55501	0.432222	1.39199	1.78627	2.36468	1.76058	1.25764	0.686208	0.786529	1.78699
Sporanaerobacteraceae	3.66568	10.4332	9.34365	21.3148	7.17873	27.1469	0	22.3012	17.0061	9.28978	6.60631	11.5226	11.6276	8.86127	9.98213	79.3086	0	11.9482	11.2625	8.29723	15.173	13.0404	14.665	15.8108	11.3777	7.89688	13.3218	17.4139	13.2291	9.38601
Sporidiobolaceae	1.18512	0	0	0	0.427528	0	0	2.6012	0.126051	0	8.58211	0	0	0	0	0	0	0.847324	0	0.282633	0	0	0	0	0.140018	0	0.0618727	0	0	0.117541
Sporolactobacillaceae	25.7146	14.2146	15.0858	14.4693	11.5827	16.2303	6.34425	436.966	12.9769	7.48624	40.5981	23.9919	17.6879	14.7353	15.6356	24.0576	14.7664	28.6799	17.2172	26.8053	26.8688	4.60286	11.6256	22.7128	17.2876	14.8222	18.7263	12.8166	15.1683	14.5655
Sporomusaceae	52.9733	17.0171	20.3492	22.8677	21.1457	17.5738	131.114	857.306	19.2603	16.8777	103.476	20.6255	24.6159	26.6868	24.4508	64.4222	7.54447	75.9365	23.9979	56.4154	27.8257	17.1995	26.459	27.3927	21.5275	20.3904	19.2775	40.781	26.9849	15.5764
Sporormiaceae	0	0.314762	0	0	0	0	0	0.164539	0	0	1.66043	0	0	0	0	0	0	0	0	0	0	0	0	0	0	0	0	0	0	0
Spraguidae	0	0	0	0	0	0	0	0	0	0	3.28886	0	0	0	0	0	0	0	0	0	0	0	0	0	0	0	0	0	0	0
Stachybotryaceae	0	0	0	0	0	0	0	0	0	0	9.58731	0	0	0	0	0	0	0.252553	0	0.611759	0	0	0	0	0.0611095	0	0	0	0.0521121	0.0455721
Staphylococcaceae	273.325	461.108	387.337	149.632	248.125	187.287	118.694	577.224	165.276	162.028	365.823	134.913	204.764	243.932	167.432	192.224	18282.1	477.071	216.321	424.942	238.537	501.494	180.043	246.039	139.077	162.135	121.889	286.482	175.689	131.872
Stappiaceae	1.53976	0.383195	0	0	0	1.26139	0	7.19128	0.705405	0	1.08666	0.0346181	0.982592	0.0799683	0.085415	1.07429	0	6.61567	0.0552085	5.53817	0.744985	0	0.550113	0.468824	0	0	0	0	0.0462348	0.0404324
Steccherinaceae	0	0	0	0	0	0	0	0	0	0	0.43965	0	0	0	0	0	0	0	0	0	0	0	0	0	0	0	0	0	0	0
Steigviridae	56.7099	4.01511	49.959	0.809999	33.6208	12.655	11.1107	37.278	11.1034	5.30929	38.4132	10.6116	61.2664	53.3735	10.3686	21.8261	0	135.172	45.9505	117.824	49.888	6.40806	38.5676	27.1068	18.8447	38.7446	4.08852	12.4777	27.0083	7.65513
Stephanstirmvirinae	0	0	0	0	0.62534	0	0	0	0	0.689718	0	0	0.26996	0.0502023	0	0	0	0.875827	0.192386	0.660027	0	0	0.348543	0.164798	0	0	0	0	0	0
Stereaceae	0	0	0	0	0	0	0	0	0	0	0	0	0	0	0	0	0	0.187739	0	0.272855	0	0	0	0	0	0	0	0	0	0
Steroidobacteraceae	0.132649	0	5.15474	0	0.0581914	0	0	0	0	0.0506236	0.556016	0.39409	0.169611	0.635852	0.172232	0	0	1.86537	0.407058	0.90177	1.83469	0	0.173326	1.03711	0.14093	0.058768	0.697178	0.443392	0.755738	0.17925
Sterolibacteriaceae	2.12698	0.0858443	4.17037	0.188359	0.150625	0.626743	0	1.36471	0.268964	0.031233	0.127815	0.430602	1.8737	0.817184	0.267851	0.92577	0	2.62199	0.549107	2.05925	0.832669	0	0.60654	0.711756	0.999805	2.09083	1.32827	0.782254	0.608327	0.900296
Straboviridae	10.7052	17.7261	50.2635	1.82276	12.7908	5.5884	70.1583	39.8005	4.9941	0.462105	8.85733	4.18681	69.157	24.3419	2.59029	2.36029	0	10.6786	16.4347	9.54681	33.945	0.790716	8.30422	36.0033	2.45625	7.15193	0.0239888	3.31849	5.7968	0.866978
Streptococcaceae	497.846	498.657	697.949	359.68	448.341	458.007	239.152	882.456	414.126	369.838	608.046	477.002	565.275	512.541	425.215	532.541	41882.3	490.767	470.834	419.14	511.846	858.716	532.825	514.934	496.474	427.812	346.426	462.04	388.98	373.879
Streptomycetaceae	245.673	181.025	152.208	157.471	176.399	122.253	968.271	5199.66	134.089	168.615	379.291	224.309	228.943	210.363	203.594	178.993	327.101	100.181	210.051	83.2409	217.853	179.181	224.287	229.206	209.783	206.491	184.502	185.872	154.91	168.447
Streptosporangiaceae	5.61015	9.22428	5.59354	3.12112	3.90331	2.23578	27.2333	34.5508	2.89761	0.780427	247.564	4.71346	2.42547	2.32842	2.31692	11.0098	48.4582	2.21373	3.01603	2.19189	3.87492	0.557699	1.58515	7.21228	30.087	1.95013	9.04004	2.43415	2.81574	3.60089
Strophariaceae	0.992798	0.0642919	0	0	0.121443	0	0	30.358	0	0	2.42966	0.0783696	0.0454139	0	0	0	0	0.65023	0	0.509338	0	0	0.527887	0	0.48273	0	0.10582	0	0	0
Succinivibrionaceae	2223.56	195.444	2299	223.6	408.435	599.196	53.6909	820.408	358.02	234.632	276.591	1182.01	2255.76	533.511	350.917	670.486	461.54	299.003	677.971	259.614	1257.11	44.8082	487.184	1524.42	416.393	526.657	308.011	574.583	637.033	293.646
Suillaceae	0	0	0	0	0	0	0	0	0	0	6.89796	0	0	0	0	0	0	0	0	0	0	0	0	0	0	0	0	0	0	0
Sulfolobaceae	0.0177741	2.55541	0.595953	0.372293	0.120447	0.372911	0	13.6608	0.293383	0.839148	0.0901847	0.250264	0.224233	0.841749	0.566108	0	0	1.00763	0.190614	0.663667	0.623984	0	4.2198	0.611961	0.234271	0.0766539	0	0.377505	1.10249	0.0831152
Sulfuricellaceae	0	0	1.18265	0	0.0716058	0.733917	0	0	0.175636	0	0.123535	0.223691	2.73339	0.823325	0.0126224	0.506331	0	0.132439	0.463842	0.256646	0.55053	0.191252	1.59644	0.723438	0.195933	0.650427	0.257334	0.571918	0.197221	0.154705
Sulfurimonadaceae	4.02707	0.994023	13.4463	0.905696	1.30852	2.98216	1.58301	10.2527	2.36895	0.147737	4.35313	1.67374	22.1013	8.23772	0.553793	0.840584	0	8.45109	3.84534	8.12094	5.33627	6.16028	1.67272	4.62536	1.45274	2.49346	0.330099	1.43438	1.2745	0.477096
Sulfurospirillaceae	0	0.376355	0.683188	0.0612023	0.487448	2.62315	0	6.52167	0.486477	0.465848	0.320578	0.588385	0.294913	0.240346	0.240762	0	0	0	0.213392	0.181842	0.1894	0	0.8399	0.832922	0.278954	0.431765	0.117945	0.299437	0.419262	0.597705
Sulfurovaceae	3.07455	2.47967	7.69033	0.729686	0.391504	0.797074	0.0937726	0.738929	3.37453	0.659321	23.8354	1.26999	7.25742	5.90346	3.49066	9.42342	11.831	8.84813	17.3659	7.6018	2.52163	7.0834	1.61446	1.42136	5.09647	2.03789	2.38728	1.16536	1.07489	1.81399
Suoliviridae	854.973	3.62146	134.507	0.143349	19.6256	8.92662	22.4609	309.894	18.0199	17.6788	74.7495	8.99957	150.203	83.0461	3.40779	33.1385	0	51.9312	70.6274	44.6034	117.376	7.94749	57.61	71.2816	20.887	106.523	11.6636	50.0716	23.8538	11.5741
Sutterellaceae	499.127	38.496	224.98	31.5418	92.8698	60.7554	0	211.164	111.489	37.9506	158.917	117.267	233.684	102.6	57.7214	577.962	40.0065	166.031	209.082	148.892	133.41	28.1768	75.8989	124.852	35.1462	90.1498	14.6916	203.898	206.471	34.8685
Symbiobacteriaceae	0	0	0.751996	0.159126	0.133009	0.0527207	19.8181	12.6162	0	0.115711	0.515146	3.02613	0.679578	1.02466	0.0540962	1.91921	0	0.914077	0.0820416	0.995339	0.786271	0	0.223575	0.407261	0.65125	1.53239	0.225008	0	0	0.460929
Sympoventuriaceae	0	0	0	0	0	0	0	0	0	0	0.950788	0	0	0	0	0	0	0	0	0	0	0	0	0	0	0	0	0	0	0
Syncephalastraceae	41.2813	0.795574	0.403493	0.510604	0.87896	0.322602	101.557	104.302	0.0708531	0.185846	47.0705	0.421204	0.0908425	0.348766	0.217979	8.01672	0	13.2654	0.0646936	13.0376	0	0	0	0.181622	0.150227	0	0	1.04033	0	0.0264251
Synchytriaceae	6.60311	10.5816	0.295337	0.234479	1.259	0.478094	109.823	98.6088	0.778649	0.659904	300.467	3.17468	1.58356	0.737758	0	18.137	331.338	0.933616	0.902871	1.32108	1.51695	0.122677	0.657899	2.3668	45.0062	0.38135	4.4867	0.0711162	2.1128	2.0362
Synechococcaceae	39.7735	2.29006	3.06861	2.73042	4.2454	3.68286	2.95678	7.8221	1.90335	1.80427	31.4883	3.18328	5.3252	6.90855	2.02689	11.8318	0	25.1623	2.13461	18.7659	2.704	4.83407	1.0453	2.09372	2.03605	1.46222	1.88308	0.430905	1.65039	1.76259
Synergistaceae	362.102	373.966	750.724	477.329	793.464	579.368	37.3304	1296.83	565.227	2268.57	419.967	619.103	566.481	650.972	643.223	1004.37	331.706	682.375	702.549	608.587	545.299	256.004	818.213	542.811	499.278	665.925	800.437	1140.44	642.046	410.974
Syntrophaceae	0.58558	2.80682	4.22261	3.59265	3.3375	5.81204	0	0	5.87465	1.991	5.06895	8.82507	5.22817	3.7014	5.01304	1.37887	4.23849	3.88266	5.01126	3.55411	6.87277	13.2482	3.38177	6.14404	10.5558	8.03653	8.00967	5.95857	3.43389	5.19867
Syntrophobacteraceae	0.438816	0.712945	1.62049	0.0540021	0.196997	0.100193	15.3218	0	1.27447	0.746381	0	1.11454	1.65521	1.45336	0.999764	2.48182	0	0.157349	1.79041	0.105954	1.185	4.16724	0.662127	0.816541	0.261029	1.78233	0.174042	5.22333	0.962591	0.37559
Syntrophomonadaceae	42.2762	97.7284	46.2393	42.1049	37.8922	34.6346	59.4132	64.8692	39.1455	33.433	19.8052	30.9375	35.1097	46.5599	38.2262	23.9452	18.1768	19.4089	36.5708	18.7603	112.651	38.0821	43.5458	114.575	45.4491	29.5554	35.9602	54.1591	35.2561	30.506
Syntrophorhabdaceae	3.3464	0.952236	1.35199	1.20295	10.5211	0.857292	0	0.19421	2.46946	0.896676	0.949044	3.25844	3.097	3.17056	2.46188	0.747541	0	2.28302	2.23318	1.84967	1.67201	0.0698048	3.90536	1.78497	2.48152	1.63451	0.9285	1.47236	1.60189	1.16575
Taiwanofungaceae	0.137031	0.0629525	0.182492	0.0516165	0.125111	0	0	0	0	0	0	0.191842	0	0.0376518	0	0	0	0	0.0611894	0.0428232	0	0	0	0	0	0	0	0	0.0512436	0
Tannerellaceae	280.45	628.198	694.452	100.012	176.299	143.828	20.2511	1381.53	145.873	83.6738	273.411	129.915	861.303	465.913	118.44	358.139	28.7469	795.602	378.819	719.485	352.966	869.486	159.963	368.46	127.225	168.176	89.9885	150.025	178.561	98.6168
Taphrinaceae	0	0	0	0	0	0	0	0	0	0	0	0	0	0	0	0	0	0.487689	0	0.518692	0	0	0	0	0	0	0	0	0	0
Tectiviridae	0	0	5.29942	0	15.1513	2.51476	0	0	0.680635	0	0	0	0.480864	0	0	0	0	0	0.206837	0	0	0	0.0320548	0	0	0	0	0	0.681601	0
Teloschistaceae	0	0	0	0	0	0	1.55663	39.1727	0	0	3.32824	0	0	0	0	0	0	0.558828	0	0	0	0	0	0	0	0	0	0	0	0
Tenuifilaceae	0.738396	0	25.2592	0	0	0.107489	0	0	0.35766	0	0.0228474	0	1.49396	1.27984	0	0	0	0	0	0	0.260704	0	0	0.149295	0.0321199	0	0	0	0	0.306051
Tepidanaerobacteraceae	9.50359	6.60771	8.76011	10.4086	9.62189	8.23095	1.87372	0.0682814	6.18846	6.47607	6.25594	7.78835	6.28157	9.58936	5.53914	11.3383	2.34232	19.1771	7.56694	15.6969	7.10157	3.49736	8.92406	8.24079	4.91473	10.0107	5.1346	8.73432	10.8791	5.41922
Tepidiformaceae	0	0.276377	0	0	0.0851581	0	0	0	0.150647	0	0	0	0	0.385701	0	0	0	0	0.0895455	0	0	0	0	0	0.087938	0.172004	0	0	0	0
Tepidimicrobiaceae	6.58766	6.74093	7.36179	7.47327	5.95996	9.50645	0.495878	83.1163	7.09231	4.58966	3.75949	3.54873	13.5735	10.5522	4.24782	13.391	0	14.4901	11.7647	15.0414	6.03482	3.88866	7.36027	7.42782	4.73102	6.04906	3.26878	5.79746	6.74995	3.62598
Terasakiellaceae	0	2.07536	0.838056	0.0918035	0.322291	0	0	0	0.407908	0.73432	0	1.26916	0.640785	0.967572	1.77269	0	0	0	0.465416	0	1.04593	1.69248	0.409315	0.266148	1.07143	0.960954	1.36868	0.680215	0.598462	1.47734
Teratosphaeriaceae	0.672696	0.604263	0	0	0.241876	0.140144	0.642644	5.66587	0.0537088	0.510967	17.6151	0.349687	0.0454139	0.0844525	0.409225	0	0	0	0.343118	0.390287	0.972054	0.31368	0.435136	0.0538928	0.590494	0.59612	0.624186	1.22067	0.445032	0.420201
Terramycetaceae	0.908259	0.0733427	0	0	0	0	61.6897	20.3643	0.014533	0	11.8582	0	0	0.0640881	0	0	0	0.601982	0	0.725063	0.163237	0	0	0.266821	0.49502	0	0.228742	0	0.261669	0
Terrimicrobiaceae	0.878137	0.0969015	0	0.245644	0	0.07965	0	0	0	0.0874076	0	0.277677	0.309107	0.382065	0	2.26719	0	1.18919	0	1.21956	0.0904099	0	0.0478516	0	0	0	0.0814583	0	0	0
Tetraplosphaeriaceae	0	0	0	0	0	0	0	0	0	0	1.28786	0.0398633	0	0	0	0	0	0	0	0	0	0	0	0	0	0	0	0	0	0
Thalassobaculaceae	0	0	0	0	0	0	0	0	0	0	0	0	0	0	0	0	0	0	0	0	0	0	0	0	0	0	0	0	0	2.14297
Thalassospiraceae	0.347496	2.76029	0.373734	0.379578	0	1.79827	0	0	0.697494	0.519173	0.901863	0.586802	0.147976	0.322927	0.461512	0.657927	42.724	0.823969	1.86297	1.10808	1.35184	0	0.361294	1.43369	0.234678	0.408897	0.103598	0.166575	0.0637226	0.56321
Thelephoraceae	0	0	0	0	0	0	0	0.112827	0	0	3.04417	0.0438496	0	0	0	0	0	0	0	0	0	0	0	0	0	0	0	0	0	0
Thelocarpaceae	0	0	0	0.0177596	0	0	0	0	0.0183825	0	2.81443	0.013703	0	0	0	0	0	0	0	0	0	0	0	0	0	0	0	0	0	0
Thermaceae	1.92942	0.76273	5.39508	1.94306	0.405604	0.840592	0	0.492335	0.459301	0.0678752	5.81531	1.5777	2.75919	1.9975	1.08163	0.7425	0	2.72458	0.502687	2.03466	4.46621	0	0.486465	10.253	0.590381	2.50525	0.583808	1.96251	1.47411	0.77968
Thermincolaceae	0.87093	0.838626	1.12874	1.6234	3.41398	0.70626	4.41096	0.44846	1.72712	3.40439	4.95726	1.64887	3.26345	2.24895	3.10228	0.343069	0	0.538319	4.99842	0.525869	3.67899	0.232972	4.74296	2.43511	4.02058	2.62924	2.80154	4.42609	2.87016	5.98755
Thermoactinomycetaceae	2722.52	100.534	44.9686	30.9227	174.439	81.5146	15009.5	33917.7	79.7492	85.264	3540.42	118.008	81.0945	141.068	87.6041	514.304	639.341	3812.44	140.566	3301.99	60.5599	19.0918	32.4311	48.3228	59.389	64.7725	272.378	71.6806	34.185	51.4526
Thermoanaerobacteraceae	76.2926	57.0648	51.4959	48.878	54.2846	54.9978	81.0124	40.9131	52.5974	41.3226	55.2784	57.2067	76.2643	66.206	44.4161	71.9133	40.6682	117.922	61.3233	99.6104	80.9966	41.1249	39.4648	74.2705	52.8052	49.7669	51.3777	50.9688	55.6308	56.608
Thermoanaerobacterales_Family_III._Incertae_Sedis	0.653738	11.2019	8.4015	10.3933	6.11083	6.99912	0	0.971556	7.4419	6.50452	2.08642	2.75781	6.67947	5.67473	4.80954	1.07965	0	0.803375	3.28981	1.37547	2.69089	0.353677	5.83056	3.33277	6.83777	2.83867	2.66493	15.472	6.17808	4.08936
Thermoanaerobacterales_Family_IV._Incertae_Sedis	0.55012	3.63412	0.755242	1.67808	0.405824	1.07348	0	0	0.391366	1.03243	3.55631	0.925334	1.25859	0.936069	0.901844	0.0676366	0	1.68309	1.9421	1.00004	0.769385	0.788477	0.664633	1.51596	3.09816	0.872013	0.775208	33.21	1.59664	1.34226
Thermoanaerobaculaceae	0	0.216453	0	0.124968	0.429082	0	0	0	0	0.763329	0	0.144635	0	0	0	0	0	0.0964294	0.230662	0.581873	0.164873	0	0.060467	0.262115	0.206615	0	0.296406	0	0	0.168927
Thermoascaceae	0	0	0	0	0	0	0	1.89491	0	0	2.27412	0	0	0	0	0	0	0	0	0	0	0	0	0	0	0	0	0	0	0
Thermococcaceae	208.261	78.6174	41.7022	108.217	106.115	90.9905	0	56.6375	116.637	95.8657	71.0583	70.9091	33.1904	44.8192	63.0508	151.966	58.526	271.734	74.1353	254.364	66.1224	19.5569	82.6586	70.6433	91.0991	104.865	122.726	76.8808	88.5032	156.228
Thermodesulfatatoraceae	0	0	0	0	0	0	0	0	0	0	0	0	0	0	0	0	0	0.19643	0	0.38065	0	0	0	0	0	0.130596	0	0	0	0
Thermodesulfobacteriaceae	0	5.46855	1.86055	4.99873	1.85414	0	0.087945	0	1.00363	0	16.4886	0.131455	3.48708	1.87906	0.26811	0	0	0.116992	3.34694	0.126883	0.577033	0	0.359442	1.02782	0.347197	0.340526	0.648837	0.205715	2.39988	0.0628948
Thermodesulfobiaceae	0	0	0	0.0560303	0	0	0	0	0.0579955	0	0	0.21616	0	0.72898	0.0471377	0	0	0.922166	0	0.749986	0.047752	0	0	0.19142	0	0	0	0	0.0577392	0.0446266
Thermodesulforhabdaceae	0	3.07294	0	0.122405	0.14324	0.691913	0.721615	0	0.375758	0	0.117017	0.221948	0.72158	0	0.187516	0	0	2.06522	0	1.39223	0.085563	0	0	0.61565	0.191018	0.422748	0	0	0.0457192	0.0551539
Thermodesulfovibrionaceae	0.148042	0.642989	0.291987	0	0.120396	1.84298	0	1.05246	1.07375	0.153793	0	0.114711	0.47219	1.84363	0	0	0	0.212145	0.126599	0.616653	0	0	0.17737	0	1.64821	0.121589	0	0.271872	0.424085	0.204857
Thermofilaceae	0	0	0.410287	0	0.305266	0	1.03088	0	0	0	3.0569	0.352235	0.106214	0.641294	0	0	0	0.555617	0	0.146822	0	0.530069	0	0.126044	0.108114	0.154146	0	0	0	0.345959
Thermoflexaceae	0.0271354	5.8222	5.30166	6.32552	6.69349	5.25385	0	0	6.68777	4.67355	0.0370343	6.10104	5.15989	7.71201	4.96104	2.22761	0	1.43116	6.32525	0.516835	6.76389	13.104	5.90158	8.29558	7.95412	5.02993	6.68284	6.44636	5.62928	5.01917
Thermoflexibacteraceae	0	0	0	0	0	0	0	0	0	0	0.704015	0	0	0	0	0	0	0	0	0	0	0	0	0	0	0	0	0	0	0
Thermogemmatisporaceae	0.246218	0	0	0	0	0	0	0	0	0	0.363133	0	0	0	0	0	0	0	0	0	0	0	0	0	0	0	0	0	0	1.81137
Thermoguttaceae	152.979	1213.3	4957.41	237.882	1318.51	1353.64	2.3857	1367.48	3035.26	304.14	207.999	634.013	1553.07	1383.06	351.683	187.318	1537.89	311.21	1434.71	262.237	800.391	750.046	1011.73	721.087	1048.97	4110.76	228.927	1414.24	973.472	1176.17
Thermohalobacteraceae	13.1686	5.45727	1.62425	1.58772	1.4883	3.82217	0	0.166857	1.20742	1.96477	19.3879	2.60907	6.8823	3.22546	4.48146	3.88579	10.2702	13.0297	2.82029	8.26542	14.1562	12.4229	11.1976	8.00081	4.69435	6.21198	5.41825	3.61906	9.45312	2.61572
Thermoleophilaceae	0	0.640195	0	0	0	0.093825	0	0	0.138023	0.203625	0	0.791455	1.09061	0.405858	0.424322	0	0	2.84601	1.19895	1.59272	0.211833	0	0.239728	0.300529	0.919243	0	0.189766	0.576114	0.189967	0.318136
Thermomicrobiaceae	0.932865	0	0	0	0.153472	0	0	0	0	0	0	0.0232536	0.0736256	0	0.122813	0	0	0.6307	0.499565	0.277772	0.444461	0	0	0.70541	0	0	0	0	0	0
Thermomonosporaceae	0	5.57477	1.4414	0.863987	1.52204	1.4294	0	1.81636	1.86113	1.16036	0.138149	1.68141	4.75296	3.16929	0.435252	41.524	31.6474	2.42258	3.01762	2.6635	1.71422	0.42128	0.627844	1.56066	0.91792	0.256348	1.05196	2.33268	6.17749	0.0566053
Thermonemataceae	0	0	0.674971	0.043716	0.795751	0	0	0	0.983957	0	0	0	0	0.0331004	0.510571	0	0	0	0	0	0	0	0	0	0	0	0	0	0.432524	0
Thermoplasmataceae	0	0.665158	0	0	0	0	0	0	0	0	0	0	0	0	0	0	0	0	0.0923614	0	0	0.311707	0	0	0	0	0	0	0	0
Thermoproteaceae	6.2296	1.72123	1.94042	0.453207	0.530352	0.560575	27.7828	90.2363	0.412654	0.715999	11.6869	0.504458	1.96832	0.913182	1.33895	0.138949	13.5203	7.05078	0.185892	5.11422	0.728368	0.62736	0.841946	0.583953	0.36511	0.535607	1.1466	0	0.206708	0.408418
Thermosediminibacteraceae	2.00653	1.436	2.79514	0.80434	1.77812	2.15469	0	0	2.6395	0.969783	2.82395	1.52521	2.41168	1.17077	2.56706	0	0	1.30272	2.29471	2.04588	2.78655	0.127081	2.19999	0.797435	1.64097	2.45678	2.5547	3.64634	2.07558	4.39273
Thermospiraceae	0	0	0	0	0	0	0	0	0	0	0	0	0.306902	0	0	0	0	0	0	0	0	0	0	0	0	0	0	0	0	0
Thermosporotrichaceae	0.669101	0	4.64531	0	0.108684	0	0	0	0.204434	0	0.0759889	0.116562	0.206894	0.0351612	0	0	0	0	0.383013	0	0.345296	0	0.103523	1.18098	0.50304	0	0	0	0.229603	0
Thermosynechococcaceae	0	0.324916	0.250283	0.926772	1.35154	0.734573	0	0	0.531313	0.696188	0	0.297046	0	1.45951	0.732916	0	0	0.114056	0.947449	0.331534	0.355619	0	1.63394	0.262115	0	0	0	0.62065	0	0.578227
Thermotogaceae	2.11619	36.712	23.9427	38.1025	20.9712	32.9048	0	5.91506	23.7787	18.7121	13.8238	30.6487	28.4221	31.445	48.7971	5.28429	21.383	4.91169	38.0407	4.85956	32.7182	8.7757	40.5666	34.259	34.2457	26.5499	39.0717	26.6293	21.4847	21.7742
Thermotomaculaceae	0	0	0	0	0	0	0	0	0	0	0	0	0	0	0	0	0	0	0	0	0	0	0	0.253474	0	0.72676	0	0	0	0
Thioalkalibacteraceae	0	0	0	0	0	0	0	0	0	0	0	0.0736674	0.0777486	0	0	0	0	0	0	0	0	0	0	0	0	0	0	0.72823	0	0
Thiobacillaceae	0	0	1.06401	0.716067	0.465531	0.073809	0	0	0.494121	0.647981	0	0	0.43252	0.169331	0.0757346	0	0	0	0	0	0	0	0.0886849	0	0	0	0	0	0	0.1434
Thiofilaceae	0	0	0	0	0	0	0	0	0	0	0	0	0	0.369519	0	0	0	0	0	0	0	0	0	0	0	0	0.0420919	0	0	0
Thiolinaceae	0	0.272227	0	0	0	0	0	0	0	0.328369	0	0	0	0	0	0	0	0.191121	0	0.740725	0	0	0.119845	0	0	0	0	0.164016	0	0
Thiotrichaceae	18.1715	13.2314	3.88286	9.89985	7.72861	7.78007	26.6298	34.6924	8.78933	3.32673	5.08216	7.00196	9.43521	10.5328	3.47044	10.5684	37.8088	24.9859	8.68253	18.9748	9.8111	11.2735	11.78	10.6448	7.28712	7.96912	13.68	10.4607	7.18336	7.07731
Thorselliaceae	0	0	0	0	0	0	0	0	0.676519	0	0	0	0.157377	0	0	0	0	0	0	0	0	0	0	0	0	0	0	0	0	0
Thyridiaceae	0	0	0	0	0	0	0	0	0	0	1.04128	0	0	0	0	0	0	0	0	0	0	0	0	0	0	0	0	0	0	0
Tichowtungiaceae	0	0	0.158689	0	0	0	0	0	0	0	1.3176	0	0.403955	0.120486	0	0	0	0	0	0	0.153443	0	0	0	0	0	0	0	0	0
Tilletiaceae	0.761779	3.59643	0.0703964	0.188317	0.63327	0.210656	0.344386	28.8485	0.312501	0.662672	65.68	0.679757	0.3702	0.090064	0	0.138293	1.68205	0.690418	0.0793928	1.06748	0.861352	0	0.0798109	2.46425	14.5825	0.0930875	1.59254	0	0.794721	0.428653
Tilletiariaceae	0	0	0	0	0	0	0	21.155	0	0	1.03477	0.0298007	0	0	0	0	0	0	0	0	0	0	0	0	0	0	0	0	0	0
Tissierellaceae	21.7942	31.1112	29.6098	22.6512	25.7468	34.5505	1.07885	19.7065	24.6919	18.1243	26.4479	25.0086	52.9675	37.189	22.1333	22.3937	5.23578	62.5916	46.2048	62.1709	31.8989	43.1592	36.6878	31.1451	26.3163	25.6233	20.7846	21.894	36.2834	20.4878
Tolypothrichaceae	0.131902	0	1.14448	0	0.139659	0.575135	0	12.3755	0.987937	0.0269992	0	0.62724	0.0431937	0.628905	0	0	0	1.54463	0.337652	1.0945	0.458419	0	0.755005	0.102516	0	0.231374	0.415573	0.547541	0.158536	0
Torulaceae	0	0	0	0	0	0	0	0.333713	0	0	0.58067	0	0	0	0	0	0	0	0	0	0	0	0	0	0	0	0	0	0	0
Totiviridae	0	0	0	0	0.168264	0	0	396.234	0	0	4.91352	0.106456	0	0	0	0	0	0	0	0	0.0382333	0	0	0	0	0	0	0	0.0374382	0.0521008
Trapeliaceae	0	0	0	0	0	0	42.2564	0	0	0	1.66918	0	0	0	0	0	0	0	0	0	0	0	0	0	0	0	0	0	0	0
Treboniaceae	0	0	0	0	0	0	0	0	0	0	0	0.312632	0.34363	0.232353	0	0	0	0.321431	0.362604	0.287071	0.202317	0.0764837	0.0821157	0.376391	0.0890237	0.478851	0.139787	0.168572	0	0.052912
Tremellaceae	0.146192	0	0	0	0	0	0	0	0	0	0.384694	0	0	0	0	0	0	0	0	0	0	0	0	0	0	0	0	0	0	0
Treponemataceae	2530.36	674.085	1677.84	583.477	1275.03	1153.77	134.359	6067.22	1202.44	559.907	1705.35	826.447	1991.81	1904.43	902.39	3442.01	756.589	4674.77	1853.74	4355.44	1348.11	11283.5	1467.75	1171.33	903.615	935.254	611.352	1170.68	1878.17	1006.61
Trichocoleusaceae	0.746798	0.0488951	0.0354354	0	0	0	0	0	0	0	2.43836	0.333649	0	0.680986	0	0	0	0	0	0	0	0	0.0430509	0	0	0.136935	0	0	0	0
Trichocomaceae	1.30172	0.200534	0.166744	0	0.114475	1.15854	66.5832	9.52284	0	0	12.0435	0.161539	0.218497	0.0259667	0	0	0	3.62186	0	3.29402	0.214233	0	0	0.320779	4.84261	0.0156715	0.0928091	0	0.604842	0.248251
Tricholomataceae	1.30863	0	0.0862168	0	0	0	0	6.34331	0	0	6.11028	0.0725073	0.229573	0.479286	0.268351	0	0	0.35931	0	0.630006	0	0.195124	0	0	0	0	0	0	0.14641	0
Trichomonascaceae	0.340641	0	0	0	0	0	0	0	0	0	4.79022	0	0	0	0	0	0	0.102983	0	0.0997821	0	0	0	0	0	0	0	0	0	0
Trichosporonaceae	1.23755	0.0216455	0	0	0	0	0	5.70083	0	0	15.3374	0.0990153	0	0.0129462	0.488611	0	0	0	0	0	0	0	0.14304	0	0.10451	0	0.243499	0	0.132241	0.0154083
Trigonopsidaceae	0	0	0	0	0	0	0	0	0	0	1.6609	0	0	0	0	0	0	0.190549	0	0.369254	0	0	0	0	0	0	0	0	0	0
Trueperaceae	0	0.17433	1.01149	0.0918035	0.23726	0.298075	0	0	0.665163	0.621735	0	0.35417	0.112137	0.139022	0.0436931	0	0	0	0.22593	0	0.0885248	1.98345	0.255822	0.177432	0	0.21699	0.0435489	0.0700221	0.189207	0.124096
Trypetheliaceae	0	0	0	0	0	0	0	0	0	0	0	0	0	0	0	4.81916	0	0	0	0	0	0	0	0	0	0	0	0	0	0
Tsukamurellaceae	0	1.12552	0.151589	0.113271	0.07063	0.582404	0	0	0.7315	0.185096	6.27228	5.01429	6.08003	1.53218	0.457236	0	0	0	4.01381	0	1.34888	0.232376	3.1665	0.61614	0.314916	0.582982	0.153289	2.84484	0.453352	0.572168
Tuberaceae	1.08821	0	0	0	0	0	0	3.01404	0	0	5.8855	0	0	0	0	0	0	0.36463	0	0.394243	0	0	0	0.0362472	0.0262693	0	0.0252739	0	0	0
Tubulinosematidae	0	0	0	0	0	0	0	0	0	0	0.361215	0	0	0	0	0	0	0	0	0	0	0	0	0	0	0	0	0	0	0
Tulasnellaceae	0	0	0	0	0	0	3.14924	5.81945	0	0	19.5657	0.0209282	0.109197	0	0	0	0	0.230592	0	0.558563	0.118641	0	0	0	0.0327769	0	0	0	0	0
Turicibacteraceae	221.106	2257.23	409.934	84.3487	131.163	144.314	84.0413	127.583	304.24	93.9996	387.59	102.452	381.876	167.91	95.138	97.2095	7.29297	341.314	180.281	293.093	2101.83	2308.7	1361.2	1917.43	70.5251	118.122	80.5418	138.605	408.127	96.2705
Tybeckvirinae	0	2.35074	0	0	0.593119	0.648285	0	0	0	0	0	0.0997302	1.37217	1.03153	0	0	0	1.09622	0	0.783358	0.472941	0	0.546688	0	0	0	0	0	0	0
Umbelopsidaceae	8.53868	0	0	0	0	0.165244	0	3.97081	0	0	12.7844	0	0	0.131535	0	0.245753	15.9418	2.97499	0.0614454	4.82327	0	0	0	0	0.289873	0	0.454219	0	0	0.0497917
Umbilicariaceae	0.584768	0	0	0	0	0	0	0	0	0	3.06862	0	0	0	0	0	0	0	0	0	0	0	0	0	0	0	0	0	0	0
Unikaryonidae	0	0	0	0	0	0	0	0	0	0	0.521619	0	0	0	0	0	0	0	0	0	0	0	0	0	0	0	0	0	0	0
Usitatibacteraceae	0	0	0	0	0	0	0	0	0	0	0	0	0	0	0	0	0	0	0	0	0.205856	0	0	0.356662	0	0	0	0	0	0
Ustilaginaceae	1.28987	0	0	0	0	0	0.582411	1.8423	0.048254	0	11.3181	0.0359704	0	0.0614723	0	12.7323	29.0639	0.130679	0.271996	0.358519	0.117431	0	0	0	0	0	0.0442293	0	0	0
Vallitaleaceae	25.2629	9.18243	19.3062	12.9506	12.5223	20.827	4.69765	20.8111	12.8021	8.65364	22.9151	13.4352	20.0685	19.23	9.86329	13.4751	0	86.9896	22.4024	70.6363	33.3146	37.7648	28.4054	23.0069	12.5533	14.4902	13.5062	21.7091	23.2436	13.8507
Valsaceae	0	0	0	0	0	0	0	0	0	0	0	0	0	0	0	0	0	0.495665	0	0.48026	0	0	0	0	0	0	0	0	0	0
Veillonellaceae	174.134	248.709	374.29	261.155	253.368	309.448	222.275	189.711	262.581	261.562	175.76	282.163	312.763	297.211	257.841	427.322	2255.9	302.53	239.648	267.119	270.412	103.243	305.266	248.063	226.533	203.237	229.515	320.625	330.094	223.622
Venturiaceae	0	0	0	0	0	0	0	0	0	0	3.54314	0	0	0	0	0	0	0	0	0	0	0	0	0	0	0	0	0	0	0
Vequintavirinae	0.0801051	1.40684	2.64926	0.118751	0.188729	1.18346	0	0	1.99127	0	2.63384	1.35547	1.38791	0.782834	0	0.727484	0	1.54327	0.475001	1.54035	1.56903	0.0935121	0.634922	1.88201	0.918082	0.470144	0	0.35454	1.88471	0
Verrucariaceae	0.628782	0	0	0	0	0	0	0	0	0	0.705398	0	0	0	0	0	0	0	0	0	0	0	0	0	0	0	0	0	0	0
Verrucomicrobiaceae	7.0044	2.92002	19.0149	2.46556	2.45665	8.98275	0	276.049	1.88811	3.02755	16.3651	4.51852	5.30773	9.92186	5.01812	0.399089	7.09701	16.5381	2.87695	10.5346	5.20669	4.03825	6.75596	7.78344	2.6607	2.91775	1.19251	1.36567	2.62345	3.54019
Vezdaeaceae	0.577548	0	0	0	0	0	0	0	0	0	0	0	0	0	0	0	0	0	0	0	0	0	0	0	0	0	0	0	0	0
Vibrionaceae	49.8561	61.2763	47.3701	59.3907	65.2243	57.6369	6.01164	145.568	54.344	55.6294	268.435	76.1529	81.0393	76.2345	66.8769	30.5909	163.805	49.2699	81.6338	40.8518	87.8006	207.88	76.1028	76.9862	95.0999	88.1496	84.5323	97.3505	87.5838	71.8316
Vicinamibacteraceae	0	0	0	0	0.326688	0	0	0	0	0	2.33834	0	0.341003	0.158534	0	0	0	0	0.17176	0	0	0	0	0.0674448	0	0	0.0832552	0	0.0719208	0.0628948
Vicingaceae	0	0	0.0799236	0.0871128	0	0.270067	0	0.345892	0	0	0	0.331179	0.0830647	0.716306	0	0.742263	0	0.168085	0.716964	0.400741	0.103678	0	0.427744	0	0	0.127066	0	0.656063	0	0
Victivallaceae	72.9504	97.9389	25.7966	14.1503	23.3185	12.8256	3.30516	15.6437	21.8285	4.93037	36.0033	4.57025	15.3283	35.5884	10.3525	56.5028	0	41.7681	25.8472	34.6317	19.5071	16.9926	15.496	18.4598	6.60402	6.94168	1.0662	9.22093	14.5947	8.3124
Vilmaviridae	0	0	0.488196	0	0	0.846218	0	0	0.0786817	0	0	0	0	0	0	0	0	0.0693283	0	0.268694	0	0	0	0	0	0	0	0	0	0
Violaceomycetaceae	0.311876	0	0	0	0	0	0	0	0	0	0	0	0	0	0	0	0	0	0	0	0	0	0	0	0	0	0	0	0	0
Waddliaceae	0	0.415071	0	0	0	0	0	0	0.339369	0	0	0.0505957	0.106798	0	0	0	0	0	0	0	0	0	0	0.0633685	0.0792409	0	0	0	0	0
Wallemiaceae	5.52922	1.027	0	0.0317357	0.769794	0.0671554	2.72793	25.4581	0.044094	0.0720463	191.294	1.0042	0.34037	0.0517958	0	1.21031	0	0	0.104778	0	0.413506	0	0.433652	0.847254	7.5923	0.240163	0.768227	0	0.586433	0.600361
Weeksellaceae	64.4456	11.8819	66.7957	11.8304	41.6433	31.3845	14.313	144.178	25.6119	13.2827	44.3137	24.1775	44.4443	35.6586	17.2774	63.679	319.802	100.405	32.2213	87.3613	73.9789	63.0476	24.9955	28.7006	11.8542	25.5754	11.5671	53.8036	27.6323	12.0834
Wenzhouxiangellaceae	0	0.556632	0.585317	0.0628129	0.220515	0.233081	0	0	0.130032	0	0	0.0969308	0	0.0951202	0.119581	0	0	0	0.0772919	0.0309565	0.129896	0	0.0700144	0.0694763	0.0759044	0	0	0	0.0647287	0
Williamwhitmaniaceae	0	0	0.811027	0	0	0	0	29.8878	0	0	0	0	0.245243	0	0	0	0	0	0.1277	0	0	0	0	0	0	0	0	0	0	0
Woeseiaceae	0	0.454394	0.986111	1.44972	1.26008	2.41222	0	0	0.74304	0.730806	0.308526	1.8025	1.04888	1.83146	0.51249	0	0	0.0797536	0.331251	0	0	0	0.297855	0.256319	0	0	0.170266	0.401597	0.184939	1.77903
Xanthobacteraceae	1.58692	0.502064	7.51576	0.189773	0.458573	0.029862	0	0	0.77347	0.13717	0.860931	0.901514	6.9562	2.07937	0.0980918	1.49489	0	1.59697	4.51664	1.44919	2.47899	0.374048	0.995996	2.47393	0.457832	0.733496	0.320357	1.02939	1.74445	0.65032
Xanthomonadaceae	9.43852	16.0688	36.0545	26.8431	14.418	16.0926	2.4067	155.249	13.238	12.7776	15.782	12.6934	18.3962	15.9706	14.8344	27.5699	28.7505	19.2349	12.8685	16.9392	18.9582	47.1799	15.786	19.589	11.2954	15.9015	13.9111	22.0323	13.7652	13.8643
Xenococcaceae	0.377269	0.337678	0.104281	0.222336	0.321584	0.143132	0	0.0688768	0.133267	0.267063	0	0.414862	1.02567	0.61977	0.347497	0	0	1.13624	2.20693	0.895681	0.514907	0	1.21402	1.88265	0.763411	1.83442	0.66575	0.404027	1.08467	0.615471
Xylanivirgaceae	5.36783	0	0.127692	0.160194	0.2566	0.0743044	0	6.44766	0.248719	0.15177	1.79324	0.0618015	1.36336	0.376793	0.228729	1.01104	0	0.580337	0.145401	1.14515	0.191179	1.1264	1.06744	0.399661	0.14279	0.259143	0	0	0.08254	0.57745
Xylariaceae	0.18274	0.66098	0.447143	0.337142	0.108466	0.120655	1.84946	0	0	0	19.3135	0.333048	0.0328801	0.138313	0.361208	2.32454	0	0.210044	0.07739	0.0233051	0	0	0.150825	0	0.738304	0.287843	0.0256751	0	0.083663	0.319969
Xylonaceae	0	0	0	0	0	0	0	0	0	0	2.1305	0	0	0	0	0	0	0	0	0	0	0	0	0	0	0	0	0	0	0
Yeguiaceae	0	6.81446	2.74739	7.21521	6.42253	5.20637	0	65.4692	4.93388	8.40082	18.0019	5.16167	6.27326	5.59936	7.81759	5.24164	0	5.51952	7.07257	5.86741	7.92017	8.00092	8.1025	6.56564	7.0208	5.89936	5.60712	5.22738	8.23662	4.37106
Yersiniaceae	3.90134	5.93382	6.99599	4.40758	9.96948	5.46181	7.21137	28.5403	4.18029	4.81717	13.75	4.01163	24.8938	7.59287	7.26095	77.5579	75.1963	6.23801	10.8354	5.94653	8.78032	1.89044	8.84817	5.34325	5.65418	5.00365	7.95355	5.85803	7.81008	4.24657
Zavarziniaceae	1.41982	0.305949	0.251713	0	0	4.14676	0	0	0.154413	0	0.853919	0.931805	0.0347092	0.564086	0.0326442	0.411637	0	1.55291	0	1.59877	1.19877	0	0	1.62699	0.862606	0.392409	0	0.0523154	0	0
Zhaonellaceae	0.278461	0.0352182	3.49	0.661674	1.0743	1.31063	0	0	0.329357	0.141604	3.55678	0.0643946	0.218653	0.294895	0.0264806	0	0	1.29485	0.944011	0.545013	0.18778	0.0577639	0.619492	0.0593321	0.0336173	0.445975	0.422292	0.212188	1.16904	0.732928
Zierdtviridae	0	0	0.830654	0	0.0963168	0	0	0	0	0	0	0	0.0670246	0	0	0	0	0	0	0	0	0	0	0	0	0	0	0	0.958262	0.0741725
Zobellviridae	0.655265	0.68937	0.101856	0.0501448	0	0	0	0	0.109359	0.5192	0	0.0416671	1.26132	0.0420299	0	0	0	1.64187	0.564825	1.29724	0	0	0	0	0.134157	0	0	0	0.114404	0
Zoogloeaceae	0.0364341	2.24692	2.02822	1.75641	1.19234	7.85905	0.699956	0.918276	0.538137	0.675846	0.594481	0.600249	2.32862	1.58381	1.01071	1.4304	0	3.32199	2.805	1.1912	2.77951	0	1.04227	1.78386	0.210688	1.05706	1.49315	0.557183	0.744146	0.871015
Zooshikellaceae	0	0	0.342399	0.702071	1.01904	0	0	0	0.211114	0.223339	0	0.725131	2.77995	1.06966	0.675809	0.0757033	0	0.880107	0.854248	0.683925	0.348734	0	0.287891	0.139795	0	0.827629	0	0	0.160134	0.0741725
Zopfiaceae	0.724491	0	0	0	0	0	0	0	0	0	1.48133	0	0	0	0	0	0	0	0	0	0	0	0	0	0	0	0	0	0	0
Zymomonadaceae	0	0.253926	0	0.150434	0.210467	0.232591	0	0	0.363324	0.051049	0	0.309527	0.204172	0.703345	0.23212	0	0	0	1.16466	0	0.135068	0.208241	0.279469	0.0869018	0.0766202	0	0.0518085	0.269032	0.0790041	0
unclassified	253008	257697	228354	185174	229776	139313	43056.4	267558	180923	191059	126453	164918	265822	212808	201911	228259	132810	210556	267264	204912	243697	512633	250757	219684	177245	202009	140085	262497	239918	138630

## Sheet: genus
genus	IC1	IC2	IC3	IC4	IC5	IC6	IC7	IC8	IC9	IC10	IC11	IC12	IC13	IC14	IC15	IC16	IC17	IC18	IC19	IC20	IC21	IC22	IC23	IC24	IC25	IC26	IC27	IC28	IC29	IC30
Aaosphaeria	1.00864	0	0	0	0	0	0	0	0	0	11.5992	0	0	0	0	0	0	0	0	0	0	0	0	0	0	0	0	0	0	0
Abidjanvirus	1.17745	0	0	0	0	0	0	0	0	0	0	0	0	0	0	0	0	0	0	0.0346046	0	0	0	0	0	0	0	0	0	0
Abiotrophia	0	0.124864	0	0.691853	0.798214	0.564164	0	0	0.625753	0.134996	0	0.152205	1.74838	1.76452	0.176703	0.112959	0	0	0.258197	0.136496	0.481795	0	1.02375	0.816529	0.14158	0.116565	0.088724	0	0.931277	0.177769
Abortiporus	0	0	0	0	0	0	0	2.91469	0	0	0	0	0	0	0	0	0	0	0	0	0	0	0	0	0.114459	0	0	0	0	0
Absicoccus	0.625897	16.646	24.996	26.6821	25.384	35.0545	0	0	19.2696	21.072	6.73	24.1196	20.1011	24.2667	30.8325	17.1711	20.4773	9.03809	19.5715	9.54203	16.0469	1.06104	22.0778	19.0158	29.1295	29.0807	31.83	39.4694	18.7332	28.2796
Absidia	5.76018	0.282599	0.241464	0.191233	0.931365	0.30976	0	12.5338	0.283866	0.0528246	8.73277	0.601049	0.153324	0.300652	0.156526	0	0	2.69973	0.151396	3.29994	0.170072	0	0	0	1.13297	0	0.0647012	0	0	0.242415
Absiella	2.07455	9.276	11.226	5.7374	5.92444	5.64777	0	0	3.85746	3.30318	4.33608	6.37718	10.6178	5.36702	11.0456	7.4539	0	5.88554	9.75317	5.45605	12.2943	10.1462	8.52301	10.356	7.22869	7.58255	7.6636	7.64464	5.97089	8.01612
Abyssibacter	0	0.265063	0	0	0.735049	0.194234	0	0	0.404054	1.84059	0	1.07628	0.341003	0.801238	0.506334	0.288868	0	0.0930459	0.393423	0	0.201899	0	0.933526	0	0	0	0.102006	0	0.107881	0
Abyssicoccus	0	0.136113	0.0986444	0	0.503277	0	0	0	0	0.109456	0	0	0	0.0814092	0.307032	0	0	0	0	0	0	0	0.239689	0	0.129926	0.63533	0.306019	0	0.221594	0
Abyssisolibacter	0.211452	0.621256	0.301203	0.927859	0.844655	0.0730709	0	1.51305	0.328344	1.12846	0	0.184168	0.385547	0.382451	0	0	0	0.675287	0	0.846766	0.260627	8.19094	0.133027	0.0576653	0.107626	0.0705216	0.753916	1.28213	0.184477	0.30929
Acajnonavirus	0	0	0	0	0.0399027	0	0	0	0	0	0.05862	0	0	0	0	0.0313628	0	0.606128	0	0.701781	0.0657613	0	0.190039	0	0	0	0	0	0.0351384	0
Acaromyces	0.0359857	0	0	0	0	0	0	0	0	0	0.473469	0	0	0	0	0	0	0	0	0	0	0	0	0	0.0443749	0	0	0	0	0
Acaryochloris	1.33097	0	0	0.165756	0.872871	0	0	0	0.105581	0	0	0	0	0.353599	0	0.392035	0	0.483177	0	0.77988	0	2.58581	0	0	0	0.363746	0	0	0	0
Acaulospora	0	0	0	0	0	0	4.43712	0	0	0	9.89436	0	0	0.0522336	0	0	8.05525	0.147946	0	0.489407	0	0	0	0.303502	0.0546282	0	0	0	0	0.0814774
Acephala	0	0	0	0	0	0	0	3.70627	0	0	0	0	0	0	0	0	0	0	0	0	0	0	0	0	0	0	0	0	0	0
Acetanaerobacterium	2.23843	3.27121	1.82163	2.54108	3.23581	2.81611	2.48203	2.59053	2.50329	1.5253	11.272	2.33667	2.5536	3.83459	3.2533	27.4119	0	20.7009	2.90759	13.0352	1.789	37.7386	2.42307	1.75293	1.64258	3.66716	2.44825	2.42976	2.83445	2.5295
Acetatifactor	218.797	381.335	387.322	438.082	424.738	474.214	66.5709	332.803	367.512	370.085	241.465	472.506	418.086	448.858	454.761	269.474	253.012	146.114	380.852	134.244	398.621	402.133	422.113	382.36	444.094	393.494	515.392	401.598	396.199	435.55
Aceticella	0.407977	0	0.101856	0	0.194873	0	0	0	0	0	0	0.146165	0.331307	0	0.253853	0	0	1.8837	0.263189	0.962552	0.421686	4.79415	0.229324	0.137298	0.629525	0.223878	0.84262	0.254034	0.0976068	0.15007
Acetitomaculum	1.27164	28.3214	45.6199	22.1865	26.3755	19.7956	0	0	20.8345	29.0486	14.7667	32.0947	28.0619	30.926	28.6784	25.1036	13.2675	5.55741	22.3216	6.43941	19.542	6.98619	27.7342	20.4474	27.2446	26.3942	31.028	27.3235	23.7459	24.8141
Acetivibrio	49.4663	41.369	42.3249	48.1434	55.9787	48.1587	184.16	119.795	40.381	39.7313	45.4816	39.8296	76.074	66.0219	51.1229	38.3898	37.5256	64.9227	67.7558	51.7369	56.8076	245.345	79.8224	63.697	50.6359	56.4309	41.4456	71.0916	50.1444	32.7655
Acetoanaerobium	20.5472	1.54518	5.57166	1.79282	2.89619	4.14454	0	2.61634	5.12345	1.86683	1.55593	3.0956	4.60038	4.29303	6.11798	11.9494	2.57995	6.51587	2.21855	5.30697	7.08328	0.521699	5.64651	9.54706	3.88235	4.05042	3.92855	2.77168	5.16576	2.20699
Acetobacter	233.537	45.1805	133.905	8.19113	45.4249	29.4193	18.5	280.201	35.4067	10.0303	198.568	33.0899	86.7005	72.6268	24.4677	293.297	34.5773	772.27	76.256	657.336	65.3009	28.8437	31.8537	47.3364	22.1653	153.006	20.8754	28.0477	78.1962	10.5461
Acetobacterium	34.8209	55.4223	46.744	58.7647	56.2644	60.6964	3.31102	32.3491	48.4172	52.5838	31.9905	58.4544	53.9703	61.4009	67.8332	23.3862	14.7781	23.5657	61.5425	17.8951	53.2248	31.0604	61.8878	57.9571	59.0564	62.2013	86.524	55.3566	58.2344	51.3398
Acetobacteroides	0	0	0	0	0	0	0	0	0	0	0	0	0	0	0.555662	0	0	0	0	0	0	0	0	0	0	0	0	0	0	0
Acetohalobium	0	0	0	0	0	0	0	0	0	0	0.241626	0.0761027	0	0	0.0532803	0	0	0.0485215	0.0606837	0	0	0	0	0	0	0.150893	0.167595	0	0	0.266653
Acetomicrobium	0	0.427602	0.62591	0.0674263	0.368465	1.19277	0	0	0.302754	0.0578555	0.790708	0.294972	0.411007	0.416354	0.428687	2.94396	0	0	0.712345	0	0.754451	1.92423	0.153295	0.886111	0.409461	0.159371	0.0539177	0	0.802798	1.35629
Acetonema	0	0.935059	1.28329	1.78822	0.500408	0.803862	0	0	1.1393	0.870659	0	0.471579	0.791415	1.16496	0.334293	0	0	0.452688	0.820855	1.05567	0.224916	0	0.90996	0.727673	0.14093	0.18377	0.331936	0.948834	0.440661	0.14013
Acholeplasma	8.01471	3.63131	9.82283	12.0745	2.97566	10.8937	8.06928	2.48883	2.4965	6.96537	2.13493	6.2376	8.97961	6.36945	1.58074	0.731472	0	8.71959	7.63223	7.85171	5.08321	112.857	2.74703	4.99625	6.62052	9.52655	1.96116	13.6168	6.17262	4.78325
Achromatium	0	0	0	0	0	0	0	0	0	0	0	0.297046	0.877807	0.116599	0	0	0	0	0	0	0.22274	0	0.0858241	0.0744069	0	0	0	0	0	0
Achromobacter	79.5733	21.4261	272.562	55.186	58.0489	47.0962	8.13673	304.572	44.9609	18.3246	63.2255	107.465	69.7093	76.8736	72.0509	744.357	17.9079	109.29	114.191	92.6235	117.54	5.22442	63.868	42.8062	42.4551	53.3637	89.4176	198.853	233.409	91.1822
Acidaminobacter	2.05781	7.35826	2.57892	3.04026	4.0811	3.02738	0	9.13396	3.89259	5.00034	0.572835	2.29296	5.48375	3.60932	2.09004	1.46377	0	1.08438	3.64328	1.17668	6.55654	3.64653	2.812	5.95206	3.1913	2.01211	2.48479	2.59877	1.73924	1.9848
Acidaminococcus	45.9501	29.5504	81.7533	50.3675	50.4402	71.6838	0.0181425	295.165	48.7669	33.5498	23.5467	46.6696	50.6277	65.7253	48.3595	80.8207	23.3469	91.5993	62.0359	72.8265	55.6464	32.4614	54.7152	52.535	48.7488	35.2226	43.0842	62.192	40.8754	56.9474
Acidianus	0.0177741	1.59143	0	0	0.0636745	0	0	0	0	0.0738581	0	0	0	0	0	0	0	0	0	0	0	0	0.93478	0.0720817	0	0	0	0	0.614923	0
Acididesulfobacillus	0	1.92079	2.34299	2.77304	2.07984	3.05172	0	0	2.32926	3.70732	1.15507	2.46893	3.08214	4.79753	5.85463	0.640896	0	1.00019	3.33627	0.979737	2.37877	2.56886	5.04611	2.6449	3.11011	5.60995	5.61968	6.23552	1.64369	2.77973
Acidiferrimicrobium	0	0	0	0	0.786169	0	0	0	0	0	0	0	0.488804	0	0	0	0	0	0	0	0	0	0	0	0	0	0	0	0	0
Acidilutibacter	14.7653	0.91638	3.42754	2.24363	1.78787	0.852616	40.329	0	1.92512	1.54189	7.66183	1.30596	3.86512	1.68661	1.58342	0.0161902	0	1.49905	1.16099	1.72082	1.55236	1.49187	2.34558	3.28634	2.30369	1.2821	1.73316	0.735859	1.34513	5.3577
Acidimicrobium	0	0	0	0	0	0	0	0	0	0	0	0	0.674901	0	0	0	0	0	0	0	0	0	0	0	0	0	0	0	0	0
Acidiphilium	0	0.0726375	0.052642	0.805775	0.263847	0	0	0	0.164076	0.0584118	0.973878	0.176046	0.23362	0.262253	0.544316	0.052774	0	2.40664	0.418647	1.33748	0.220013	1.29066	0.464609	0.0554474	0.277343	1.2953	0	0.0875276	0.730925	0.0584512
Acidipropionibacterium	0	1.479	45.9684	1.03495	0.289038	1.12843	0	0	2.00805	0.189014	0.0471655	8.00748	5.37749	2.12916	0.392618	0	0	0	4.34405	0	1.82325	0	6.3996	1.02372	1.11793	4.27766	1.17611	7.43787	1.41075	1.3211
Acidisphaera	0	0.175681	0	0	1.29916	0	0	0	0	0	0	0	0.452027	0	0	0	0	0	0	0	0	0	0	0	0	0	0	0	0	0
Acidithiobacillus	0.707709	1.56362	5.93471	0.438899	0.773575	0.639663	0	0	0.70207	0.245064	0.0837429	0.507244	1.07946	1.12914	0.117115	0.0641929	0	2.41208	1.83561	1.90952	0.481918	0	0.191459	0.882464	0.344322	0.549624	0.228742	1.20599	0.828241	0.118333
Acidomonas	0	0.479164	0.673139	0.0710384	1.66261	0.329505	0	0	0.7353	0.0723194	0	1.5681	4.63638	3.54093	1.32969	0.544149	0	0	7.15124	0	2.60305	0	1.58366	2.81462	1.80273	1.59447	0.269588	0.43347	1.09808	0.255566
Acidomyces	0.077197	0.0498633	0	0	0.0460922	0	0	0	0	0	0.764019	0	0	0	0	0	0	0	0	0	0	0	0	0	0	0	0	0	0	0
Acidothermus	0.0372463	0.483022	0	0	0	2.37325	0.0991481	0.565931	0	0.155146	1.61885	0.236873	0.374993	0.115946	0.0727069	12.6624	0	24.3207	0.233845	21.2924	0.294617	0	0	0.073459	0.688941	1.88657	0.0728149	0	0.118635	0.0691641
Acidovorax	0.480631	0.533972	2.78057	0	2.45357	0	0	9.51973	0.400574	0	2.7048	0	0.412866	1.23309	0.249675	0	0	13.5599	0.148553	13.9468	0.191345	0.117444	0.127299	0.191235	0.863938	1.07816	0.139356	0.0862831	0.69923	0
Aciduliprofundum	0	0	5.259	0	0	0.07965	0	0	0.133306	0.393334	0	0	0	0.0650102	0	0	0	0	0.158476	0	0	0	0	0.0414859	0	0	0	0	0	0
Acinetobacter	657.976	30.2057	77.0511	12.6598	33.8533	29.5843	69.1569	552.796	80.1306	23.2632	255.38	38.1511	119.064	45.2414	26.1912	152.86	1545.42	116.112	38.4646	101.994	38.202	49.9397	36.3981	42.0533	30.1184	34.3904	13.1274	76.9989	52.5382	13.454
Acionnavirus	0	0	0	0.0481228	0.112628	0	0	59.0337	0	0	0	0.816876	0	0.123224	0	0	0	0.421493	0	0.513878	0	0	0	0	0	0.0641106	0	0	0	0.043367
Actinacidiphila	0	0	0.432218	0.323801	0.777682	0.145676	0	0	0.48762	0.639455	0	0.605817	0.127876	0.379173	0.597905	0	0	0	1.15938	0	0.151424	0	1.26508	0	0.189761	0.225855	0	0.479099	0.323644	0
Actinoallomurus	0	0	0	0	0	1.25013	0	0	0	0	0	0.715723	0.659793	0.597451	0	0	0	0.78005	0.437761	1.27272	0	0	0.0488174	0	0	0.0258795	0	0.0668101	0.023446	0
Actinoalloteichus	0.136759	0	0.0140379	0	0.153102	0.066844	0	0	0.0365752	0.0155765	1.80779	0.0683228	0.138307	0.0115852	0.0696945	6.48611	0	0	0.0414258	0	0.0569782	0	0.0542969	0.111486	0.110874	0.228535	0.10797	0.129147	0.0157673	0
Actinobacillus	5.12192	8.11387	7.30253	3.95023	19.4956	2.55001	0	6.74397	8.17014	2.83839	44.7167	6.99367	14.3418	12.0434	10.5406	9.26847	0	74.8299	8.56559	68.888	16.7485	14.3498	7.37009	19.5848	3.76695	2.83448	2.31959	8.21575	7.80055	2.51248
Actinobaculum	0.0216982	0.157561	0.12211	1.19357	1.24117	0.479948	0	0	1.24275	0.421633	0.275487	1.69959	0.522575	1.17032	1.67541	2.63649	0	0	2.49774	0	1.75338	0	1.37579	1.49553	0.873393	0.984369	1.08694	0.956059	0.62471	0.665451
Actinocatenispora	0.0596702	0.374273	0.291315	0.564981	0.0649578	0.331782	0	0	0.448766	0	0.166107	2.52924	1.99351	1.04339	0.361012	0.616055	0	0.147323	0.926197	0	1.85284	0	1.11132	1.59547	0.540955	1.20522	0.429347	1.88225	0.362366	0.0680697
Actinocorallia	0	0	0.64859	0.0356252	0	0	0	0	0.147499	0	0	0.0824635	0	0	0	1.01578	0	0	0.219186	0	0	0	0	0	0	0	0	0	0	0
Actinocrispum	0	0	0	0	0	0	0	0	0	0	0	0	0	0.719951	0	0	0	0	0.505565	0	0	0	0	0	0.0472847	0	0	0	0	0
Actinokineospora	0	0	0	0	0	0.233081	0	0	0	0	0	0.0969308	0	0	0.358743	0	0	0	0.309167	0	0	0	0	0	0	0	0	0	0.258915	0
Actinomadura	0	5.57477	0.225763	0.828362	1.52204	0.179263	0	1.81636	1.71364	1.16036	0.138149	0.883223	4.09316	2.47571	0.435252	40.5082	31.6474	1.64253	2.36067	1.39078	1.71422	0.42128	0.579026	1.56066	0.91792	0.0820019	0.336843	2.26587	6.15405	0.0566053
Actinomarinicola	0	0	0	0	0	0	0	0	0	0	0	0	0	0	0	0	0	0.606128	0	0.293644	0	0	0	0	0	0	0	0	0	0
Actinomortierella	0.999687	0.153172	0	0	0	0	10.6697	0.275507	0	0	26.596	0.102914	0.0837808	0.0195171	0	0.471078	0	1.09376	0	0.763907	0.0440928	0	0.0575876	0	0.124107	0	0	0	0	0.0824139
Actinomyces	9.40836	19.1155	21.3448	32.6413	20.0683	24.6358	0.320066	20.6369	23.9276	38.0984	6.00612	30.5345	23.1192	24.2666	26.4627	90.2313	24.5065	24.798	24.5127	20.1005	20.5819	1.85121	25.2846	23.0238	28.3951	24.6617	27.1438	18.8961	16.4408	18.3045
Actinomycetospora	0	0	0	0	0	0	0	0	0	0	0	0	0.237038	0	0	0	0	0	0	0	0.374251	0	0	0	0	0	0	0	0	0
Actinophytocola	0	0	0.147967	0.322553	0.188729	0.149613	0	0	0.228698	0.586047	0.284958	0.276253	1.07543	0.125506	0.236671	0.148338	0	0	0.271879	0	0.155516	0	0.266055	0.935114	0	0.282087	0.765048	0.273086	0	0
Actinoplanes	1.59843	4.74846	0.721816	3.88292	1.3685	5.72469	0.416953	2.13044	1.96329	1.02554	4.2964	4.32435	5.60033	1.6522	3.92188	5.22974	0	2.5548	3.32431	1.36853	7.59423	3.14708	0.79155	7.83364	3.67108	4.23789	6.6324	3.56209	3.60293	3.46928
Actinopolymorpha	0.591338	0.114459	0	0	0.105803	0	0	0	0.104099	0	0.95356	0.209282	0.338037	0.479204	0.181794	0	0	0	0.111253	0	0.0323265	0	0.391967	0.15823	0.125407	0	0	0.0511397	0.0690925	0
Actinopolyspora	0	0	0.0366205	0	0.0467088	0.0370279	0	0	0	0	0	0	0	0.0604443	0.037994	0	0	1.09975	0	0.515596	0	0	0	0	0	0	0.0757372	0	0.041132	0
Actinospica	0	0	0.106825	0.116434	0.204379	0	0	0	0.0602587	0.237066	0	0.0898383	0.0948154	0.0440801	0	0	0	0	0	0	1.21489	0	0	0	0	0	0	0.0888085	0	0
Actinotalea	0	0	0	0.253925	0.090886	0.115666	0	0	0	0	0	0.813343	0.0498388	0.0926812	0	0	0	0	0.0863053	0	0.25926	0	0.302347	0.0591439	0.0739581	0.28932	0.11613	0.41341	0	0
Actinotignum	0	0.543218	0.593601	0.484837	2.56746	1.9861	0	0	1.28123	1.42321	0.106031	0.492363	0.374469	0.731833	1.38029	0.156814	0	1.33875	1.7714	0.818855	0.63852	0	2.89612	0.689101	0.572902	1.92348	0.926652	1.5224	1.30507	0.881172
Acutalibacter	43.3793	51.3699	127.576	64.9182	79.2678	62.6884	1.80974	24.206	50.6685	57.0648	80.8401	64.2996	122.081	73.5721	68.5321	85.5934	34.5991	70.6641	75.9795	58.23	89.1799	72.0741	78.6691	68.3146	76.2156	60.3901	54.9386	120.668	82.3257	47.7007
Acuticoccus	0	0	0	0	0	0	0	0	0	0	0.202011	0	0	0.270732	0	0	0	0	0.106416	0	0.125089	0	0	0.185866	0	0	0	0	0.0891192	0
Adhaeribacter	0	0	0.0407046	0	0	0.0411574	0	0	0	0	0	0.205392	0.242153	0.0671853	0.0719	0.815725	0	0	0.426376	0	0	1.66611	0	0	0	0	0	0	0.0457192	0
Adlercreutzia	24.3264	245.632	391.645	535.869	362.65	368.414	0	229.811	362.032	512.148	55.4267	407.727	398.831	447.102	540.445	151.873	594.985	31.3646	514.631	23.9613	434.17	73.3426	527.164	480.73	482.27	362.412	336.053	369.853	406.145	311.828
Advenella	0	0	0.122341	0	0	0	0	0	1.21471	0	0.850705	0	0	0.35338	0	0	0	0	0.0820416	0	0	0	0	0	0	0	0	0	0	0
Aedoeadaptatus	0	0.107662	0	2.8934	0	0.101104	0	0	0	0	0	0.412512	0.203141	0.237817	0	0	0	0	0	0	0	0	0.031598	0	0.0974448	0	0	0.0864881	0	1.27997
Aegicerativicinus	0	0	0	0	0	0	0	0	0	0	0	0	0	0	0	0	0	0.375477	0	0	0	0	0	0	0	0	0	0	0	0
Aequitasia	0.482756	4.50231	3.00764	5.2075	4.57393	4.13009	0	0.663425	4.09882	6.02354	3.71874	4.46443	4.02311	4.53708	4.58258	0.193707	0	2.00718	3.43404	1.2083	6.31248	0.967052	5.17114	5.23211	5.36447	4.20206	3.12664	2.28326	4.01568	3.02265
Aequorivita	0.0817857	0.275058	2.37602	0.199326	0.456487	0.991829	0	0	0.17277	0.245829	0.876057	1.29444	1.51502	1.11894	0.155693	0	27.9607	0.230239	2.52986	0.26695	0.981313	0	1.66784	1.11362	1.32002	0.691838	0.0279573	0.795399	0.427078	4.19437
Aeribacillus	203.772	1.37928	0.907659	2.31062	3.87875	1.5751	242.321	1520.37	2.43216	0.860263	124.68	2.33282	1.64831	2.76329	2.17427	0.463011	41.8301	285.54	2.49699	240.108	3.15115	0.850836	1.45573	2.79624	2.4906	3.26836	15.5669	3.646	3.34708	2.74893
Aeriscardovia	178057	2168.8	3758.9	6882.17	7708.61	10408	677959	31580	3806.87	4579.52	247912	38430.4	4985.02	17967.4	7323.29	63418.2	54503.1	33049.1	6458.55	36824.8	8444.46	355.325	4413.22	16983.5	33901.8	10586.7	32011.3	1531.04	6910.17	27660.3
Aerococcus	3.50464	15.3497	14.829	2.84969	4.98355	2.39716	0	3.29553	2.36005	2.5934	1.85998	2.88636	13.942	5.33379	2.73676	5.06994	1897.01	3.31799	6.56517	2.6296	11.75	1.8902	8.0287	10.4639	3.33991	5.41345	4.39729	3.29821	8.23856	1.6174
Aeromicrobium	0.148396	1.90015	12.3165	3.71284	4.37952	3.61475	0.17344	0	5.52846	1.13452	0.772991	5.5579	3.9542	5.85896	3.21477	0.132256	0	0.818373	3.37107	0.420801	2.2318	2.04223	4.3661	1.46077	3.02086	2.14896	4.43011	7.7235	3.63422	5.62258
Aeromonas	9.15669	3.0098	7.93737	5.75738	8.47503	4.8225	0	24.6896	21.5271	5.52245	22.4146	15.0859	91.0292	16.2767	11.7578	40.6676	35.6091	21.2621	24.704	18.4359	18.071	1.30113	10.6471	25.7502	15.2429	12.4278	1.19128	50.2253	41.2103	4.64979
Aeropyrum	0	0	0	0	0	0	0	0	0	0	0.554514	0.248876	0	0	0	0	0	0	0	0	0	0	0	0	0	0	0	0	0	0
Aestuariibacter	5.58324	0.285944	2.72419	0.112589	0.978937	0.319366	0	0	0.498989	0	4.25811	0.108975	0.449934	1.00736	0	6.54541	0	6.53764	3.75207	4.78439	0.789141	0	0.398906	0.407409	0.292035	0.250816	0	0.423389	5.12673	0.176088
Aestuariibaculum	0.108626	0.242384	0.765225	1.76771	0.192606	0.137107	0	0	0	0.07523	0	0.0647627	0.393885	0.150903	0.587274	0	0	0.596318	0.0454658	0.153008	0.0615413	0	0.0261865	0.0357061	0.178599	0.393	0.210329	0.614795	0.501907	0.496378
Aestuariicella	0.3024	0.0572295	0	1.14779	0.457711	0.0419369	0	0	0	0.268125	0	0.174402	0	0	0.0860621	0	0	0.461184	0.0556267	0.2979	0	0	0	0	0	0	0	0	0.455835	0.285171
Aestuariimicrobium	0	0	0	0	0	0	0	0	0	0	0	0.23856	0.0545852	0.0936417	0	0	0	0.636708	0.0760904	0.0654338	0.446983	0	0	0	0	0	0	0	0	0.167176
Aestuariirhabdus	0	0	0	0	0	0	0	0	0.0148653	0	0.888823	0	0.114336	0	0	0	0	0	0	0	0	0	0	0	0.56107	0	0	0	0	0
Aestuariispira	0	0	0	0	0	0	1.04647	0	0	0	0	0	0	0	0	0	0	0	0	0	0	0	0	0	0.121192	0	0	0	0	0
Aestuariivirga	0	0	0	0	0	0	0	0	0	0	0	0	0	0	0	0	0	0	0	0	0	6.26179	0	0	0	0	0	0	0	0
Aetokthonos	0	0	0	0	0	0	0	0	0	0	0	0	0	0	0.0737675	0	0	4.22972	0	3.90171	0	0	0	0	0	0	0	0	0	0
Afifella	0	0.525516	1.29462	2.24498	0.7895	0.701415	0	0	0.856748	1.12441	0	2.37924	0.307855	1.14831	0.731498	0	0	0	0.674984	0	0.357741	0	1.67015	0.74432	0.837183	0	0.74547	1.64358	0.320829	1.30832
Afipia	0	1.18168	0.553854	1.10255	0.867792	0.855651	0	0	0.363679	1.39842	0.854875	1.86924	2.51505	1.24999	1.85637	0.484279	0	0.0988252	1.85754	0.0409464	1.91118	0.213015	2.35753	0.850306	2.162	1.41128	1.74929	2.31708	1.58921	0.981962
Afonbuvirus	0	0.34152	4.85361	0	0.704336	1.20035	0	0	0.141989	0	0.117914	0	1.15655	0.763252	0.261154	0.729588	0	0.0845198	0.854205	0.505893	41.7448	3.3788	0.051561	2.02081	0.0574575	0.0561925	0	0.145066	0.419614	0.203887
Agaribacterium	0	0	0	0	0	0	0	0	0	0	0	0	0	0	0	0	0	0	0	0	0	1.16273	0	0	0	0	0	0	0	0
Agaricus	1.18325	0	0	0	0	0	0	6.18498	0.137638	0	0.415741	0.153901	0.0270712	0.0251711	0	0	0	0	0	0	0	0	0	0.0321255	0.164987	0	0.0967634	0	0.0342575	0
Agarilytica	0	0	0.408057	0	0.17349	0.206299	0	0.956575	0.0767269	0	0	0	0	0	0	0	0	0	0	0	0.0714796	2.05365	0.0826257	0	0	0.0876045	0	0	0	0
Agarivorans	0	0	0.0482358	0.268833	0.131138	0	0	0	0.199242	0.0355566	1.35286	0.0657165	0.618392	0.206612	0.0500449	7.46581	0	0.861091	0.258775	0.686071	0.557667	0	0.0620013	0.310783	0.0635323	0	0	1.15272	3.37086	0.0947578
Agatevirus	0	0	0	0	0	0	0	0	0.811674	0	0	0	0	0.0844525	0	0	0	1.3981	0	1.35245	0.246165	0	0	0.538928	0	0	0	0.603505	0	0
Agathobacter	178.073	360.687	416.62	463.256	453.025	542.325	8.58211	228.557	427.274	650.612	216.797	463.752	383.603	480.884	450.293	249.951	378.427	259.55	376.492	326.008	360.962	1898.56	432.595	377.964	424.534	376.659	447.697	384.21	349.201	405.663
Agathobaculum	53.0238	44.6216	74.0794	80.8181	66.4231	83.05	22.2411	49.2538	51.3729	47.8217	94.1749	63.895	136.983	66.7678	57.2018	127.985	59.4601	35.0247	56.7352	28.8198	77.0674	117.436	72.9077	70.5779	84.1286	91.5361	105.698	137.432	63.4599	85.7781
Aggregatibacter	0.127123	2.14163	2.25941	0.0432408	0.495886	1.93977	0	0	0.490872	0.376888	2.31951	1.47385	2.8204	0.985187	0.345626	1.92445	0	0.06167	0.941193	0	0.349529	0	0.195065	1.33576	0.388566	0.217305	0.123073	0.246799	0.670526	2.48431
Agitococcus	2.32413	0.57103	0.197289	0.0505697	0	0	0	0	0.739703	0.108479	3.26797	0.149826	0.715938	0.172046	0	0	0	0.836116	0.148766	0.885007	0.786634	0	0.442151	2.0395	1.84474	0.223203	0.0180585	2.02097	0.984525	0.0455721
Agreia	0	0	0	0	0.0924896	0	0	0	0.0818082	0	0	0	0	0.424448	0.522419	0	0	0	0.418488	0	4.31239	2.1742	0.56278	0.186784	0.417853	1.1107	0.0374924	0.112381	1.51476	0.197548
Agrilactobacillus	0	0	0.461727	0.0462576	0.0541315	0	0	0	0.04788	0.133259	0	0.065308	0.282232	0.134138	0.132095	0.212732	0	0	0.331834	0	0.422895	0	0.154683	0.447018	0.111797	0.109336	0	0.470597	0.420902	0.68649
Agrobacterium	9.807	0.931137	2.92815	0.560286	3.3542	3.80552	0.330731	6.08923	6.60504	6.36549	4.2163	4.31877	4.00697	4.43506	4.25081	22.1725	0	9.40053	12.2446	8.40982	3.89146	0	4.60467	5.9533	4.10504	7.04516	1.84993	3.33547	7.99576	3.6924
Agrococcus	0	1.31729	1.69973	0.661248	0.466304	3.37266	0	0.299919	0.139451	0.265295	0.0746073	1.99748	2.95795	3.14774	0.529206	2.34428	0	2.20984	0.430537	2.62049	0.456384	0.180881	0.406828	1.80655	1.09533	0.373075	0.170576	0.717329	0.909903	0.430881
Agrocybe	0.500336	0.0642919	0	0	0	0	0	17.008	0	0	1.75476	0.0783696	0	0	0	0	0	0.65023	0	0.509338	0	0	0	0	0.0783795	0	0	0	0	0
Agromyces	0	1.17302	1.47831	1.72065	0.114503	0.906191	0	0	0.924351	0.933764	0	1.14562	2.55928	1.29235	1.37413	0	0	0	0.418107	0.146822	1.60859	0	1.71773	0.977779	3.06744	1.01726	3.46922	0.77292	2.2651	1.77927
Agtrevirus	0	0	0	0	0	0	0	0	0	0	0	0	0	0	0	0.184487	0	0	0	0	0	0	0.894302	0	0	0	0	0	0.103348	0
Agyrium	0	0.0786906	0	0	0	0	0	0	0	0	3.04549	0.0479605	0	0	0	0	0	0	0	0	0	0	0	0.120136	0	0	0	0	0	0
Ahtivirus	0	0	0.59416	0	0	0.214561	0	0	0.04788	0	0	0	0.301351	0.1401	0	0.0850929	0	0.0411133	0.0569204	0.0398355	0	0	0	0	0	0.164004	0	0	0	0
Akanthomyces	0	0	0	0	0	0	0.551995	0	0	0	0	0	0	0	0	0	0	0	0	0	0	0	0	0	0	0	0	0	0	0
[truncated: 3,913 more rows]

## Sheet: species
species	IC1	IC2	IC3	IC4	IC5	IC6	IC7	IC8	IC9	IC10	IC11	IC12	IC13	IC14	IC15	IC16	IC17	IC18	IC19	IC20	IC21	IC22	IC23	IC24	IC25	IC26	IC27	IC28	IC29	IC30
[truncated: 22,272 more rows]
